# Supplementary material for: Decreased Methylenetetrahydrofolate Reductase Activity Leads to Increased Sensitivity to para-Aminosalicylic Acid in Mycobacterium tuberculosis
Source: Antimicrob Agents Chemother. 2022 Jan 18;66(1):e01465-21. doi: 10.1128/AAC.01465-21 (PMC8765232; doi:10.1128/AAC.01465-21)
Supplement: Supplemental file 2 — Table S2. Download AAC.01465-21-s0002.xlsx, XLSX file, 0.5 MB [file aac.01465-21-s0002.xlsx]

## Sheet: isolates
Table S2. Summary of 6310 clinical isolates and 258 environmental isolates
#Organism Group	Strain	Isolate identifiers	Isolate	Create date	Location	Isolation Source	Isolation type	SNP cluster	AMR genotypes
Mycobacterium tuberculosis	KZN 4207	KZN 4207,"gb|CP001662.1"	PDT000007352.2	2011-04-07T12:55:00Z	South Africa: KwaZulu-Natal		clinical	PDS000010121.7	aac(2')-Ic=COMPLETE,blaA=COMPLETE,erm(37)=COMPLETE
Mycobacterium tuberculosis	S96-129	AEGB,"S96-129"	PDT000013467.2	2011-07-13T17:44:00Z	Sweden		clinical	PDS000009917.4	aac(2')-Ic=COMPLETE,blaA=COMPLETE,erm(37)=COMPLETE
Mycobacterium tuberculosis	BTB05-552	AEGC,"BTB05-552"	PDT000013468.2	2011-07-13T17:46:00Z	Sweden		clinical	PDS000009917.4	aac(2')-Ic=COMPLETE,blaA=COMPLETE,erm(37)=COMPLETE
Mycobacterium tuberculosis	BTB05-559	AEGD,"BTB05-559"	PDT000013469.2	2011-07-13T18:11:00Z	Sweden		clinical	PDS000009917.4	aac(2')-Ic=COMPLETE,blaA=COMPLETE,erm(37)=COMPLETE
Mycobacterium tuberculosis	OSDD071	AHHX,"OSDD071"	PDT000012115.2	2012-01-29T06:57:00Z	India	sputum	clinical		aac(2')-Ic=COMPLETE,blaA=COMPLETE,erm(37)=COMPLETE
Mycobacterium tuberculosis	OSDD504	AHHY,"OSDD504"	PDT000012116.2	2012-01-29T07:10:00Z	India	sputum	clinical		aac(2')-Ic=COMPLETE,blaA=COMPLETE,erm(37)=COMPLETE
Mycobacterium tuberculosis	OSDD518	AHHZ,"OSDD518"	PDT000012117.2	2012-01-29T06:58:00Z	India	sputum	clinical		aac(2')-Ic=COMPLETE,blaA=COMPLETE,erm(37)=COMPLETE
Mycobacterium tuberculosis	CTRI-4	AIIE,"CTRI-4"	PDT000012177.2	2012-03-26T18:26:00Z	Russia	sputum	clinical	PDS000010219.1	aac(2')-Ic=COMPLETE,blaA=COMPLETE,erm(37)=COMPLETE
Mycobacterium tuberculosis	CCDC5180	CCDC5180,"CP001642"	PDT000007832.2	2012-06-18T17:58:00Z	China: Fujian, Fujian Province	sputum from patient with secondary pulmonary tuberculosis	clinical	PDS000010194.1	aac(2')-Ic=COMPLETE,blaA=COMPLETE,erm(37)=COMPLETE
Mycobacterium tuberculosis	UM 1072388579	AMXW,"UM 1072388579"	PDT000012549.3	2014-11-14T19:02:05Z	Malaysia: University Malaya Medical Center	sputum	clinical	PDS000046743.2	aac(2')-Ic=COMPLETE,blaA=COMPLETE,erm(37)=COMPLETE
Mycobacterium tuberculosis	SP21	AOUF,"SP21"	PDT000012804.2	2013-04-15T21:05:00Z	Russia: Saint Petersburg	sputum	clinical		aac(2')-Ic=COMPLETE,blaA=COMPLETE,erm(37)=COMPLETE
Mycobacterium tuberculosis	PR05	AOMG,"PR05"	PDT000014085.3	2015-10-29T16:53:14Z	Malaysia: Selangor	cerebrospinal fluid sample from tuberculosis patient	clinical	PDS000047575.1	aac(2')-Ic=COMPLETE,blaA=COMPLETE,erm(37)=COMPLETE
Mycobacterium tuberculosis	PanR0704	ANNN,"PanR0704"	PDT000019710.2	2013-08-09T20:31:44Z	Panama	clinical isolate	clinical	PDS000010196.1	aac(2')-Ic=COMPLETE,blaA=COMPLETE,erm(37)=COMPLETE
Mycobacterium tuberculosis	PanR0201	ANZG,"PanR0201"	PDT000019711.2	2013-08-09T20:55:59Z	Panama	clinical isolate	clinical	PDS000010201.1	aac(2')-Ic=COMPLETE,blaA=COMPLETE,erm(37)=COMPLETE
Mycobacterium tuberculosis	PanR0802	ANZH,"PanR0802"	PDT000019712.2	2013-08-09T20:56:22Z	Panama	clinical isolate	clinical	PDS000047640.1	aac(2')-Ic=COMPLETE,blaA=COMPLETE,erm(37)=COMPLETE
Mycobacterium tuberculosis	PanR1005	ANZI,"PanR1005"	PDT000019713.2	2013-08-09T20:55:32Z	Panama	clinical isolate	clinical	PDS000047640.1	aac(2')-Ic=COMPLETE,blaA=COMPLETE,erm(37)=COMPLETE
Mycobacterium tuberculosis	PanR0203	ATML,"PanR0203"	PDT000019747.2	2013-08-09T20:43:51Z	Panama	clinical isolate	clinical		aac(2')-Ic=COMPLETE,blaA=COMPLETE,erm(37)=COMPLETE
Mycobacterium tuberculosis	PanR0205	ATMM,"PanR0205"	PDT000019748.2	2013-08-09T20:42:02Z	Panama	clinical isolate	clinical	PDS000047643.1	aac(2')-Ic=COMPLETE,blaA=COMPLETE,erm(37)=COMPLETE
Mycobacterium tuberculosis	PanR0206	ATMN,"PanR0206"	PDT000019749.2	2013-08-09T20:42:41Z	Panama	clinical isolate	clinical	PDS000010199.1	aac(2')-Ic=COMPLETE,blaA=COMPLETE,erm(37)=COMPLETE
Mycobacterium tuberculosis	PanR0208	ATMO,"PanR0208"	PDT000019750.2	2013-08-09T20:40:44Z	Panama	clinical isolate	clinical	PDS000010200.1	aac(2')-Ic=COMPLETE,blaA=COMPLETE,erm(37)=COMPLETE
Mycobacterium tuberculosis	PanR0209	ATMP,"PanR0209"	PDT000019751.2	2013-08-09T20:41:24Z	Panama	clinical isolate	clinical		aac(2')-Ic=COMPLETE,blaA=COMPLETE,erm(37)=COMPLETE
Mycobacterium tuberculosis	PanR0207	ATMQ,"PanR0207"	PDT000019752.2	2013-08-09T20:38:20Z	Panama	clinical isolate	clinical	PDS000047642.1	aac(2')-Ic=COMPLETE,blaA=COMPLETE,erm(37)=COMPLETE
Mycobacterium tuberculosis	PanR0412	ATDX,"PanR0412"	PDT000019725.2	2013-08-09T20:44:26Z	Panama	clinical isolate	clinical		aac(2')-Ic=COMPLETE,blaA=COMPLETE,erm(37)=COMPLETE
Mycobacterium tuberculosis	PanR0410	ATDZ,"PanR0410"	PDT000019727.2	2013-08-09T20:39:38Z	Panama	clinical isolate	clinical	PDS000047640.1	aac(2')-Ic=COMPLETE,blaA=COMPLETE,erm(37)=COMPLETE
Mycobacterium tuberculosis	PanR0411	ATDY,"PanR0411"	PDT000019726.2	2013-08-09T20:40:08Z	Panama	clinical isolate	clinical	PDS000047644.1	aac(2')-Ic=COMPLETE,blaA=COMPLETE,erm(37)=COMPLETE
Mycobacterium tuberculosis	PanR0409	ATEA,"PanR0409"	PDT000019728.2	2013-08-09T20:37:35Z	Panama	clinical isolate	clinical	PDS000010201.1	aac(2')-Ic=COMPLETE,blaA=COMPLETE,erm(37)=COMPLETE
Mycobacterium tuberculosis	PanR0407	ATEB,"PanR0407"	PDT000019729.2	2013-08-09T21:00:40Z	Panama	clinical isolate	clinical	PDS000047644.1	aac(2')-Ic=COMPLETE,blaA=COMPLETE,erm(37)=COMPLETE
Mycobacterium tuberculosis	PanR0405	ATEC,"PanR0405"	PDT000019730.2	2013-08-09T20:36:50Z	Panama	clinical isolate	clinical	PDS000047640.1	aac(2')-Ic=COMPLETE,blaA=COMPLETE,erm(37)=COMPLETE
Mycobacterium tuberculosis	PanR0404	ATED,"PanR0404"	PDT000019731.2	2013-08-09T20:36:15Z	Panama	clinical isolate	clinical	PDS000010201.1	aac(2')-Ic=COMPLETE,blaA=COMPLETE,erm(37)=COMPLETE
Mycobacterium tuberculosis	PanR0403	ATEE,"PanR0403"	PDT000019732.2	2013-08-09T20:35:38Z	Panama	clinical isolate	clinical		aac(2')-Ic=COMPLETE,blaA=COMPLETE,erm(37)=COMPLETE
Mycobacterium tuberculosis	PanR0402	ATEF,"PanR0402"	PDT000019733.2	2013-08-09T20:34:59Z	Panama	clinical isolate	clinical		aac(2')-Ic=COMPLETE,blaA=COMPLETE,erm(37)=COMPLETE
Mycobacterium tuberculosis	PanR0401	ATEG,"PanR0401"	PDT000019734.2	2013-08-09T20:32:28Z	Panama	clinical isolate	clinical	PDS000047643.1	aac(2')-Ic=COMPLETE,blaA=COMPLETE,erm(37)=COMPLETE
Mycobacterium tuberculosis	PanR0317	ATEH,"PanR0317"	PDT000019735.2	2013-08-09T20:34:31Z	Panama	clinical isolate	clinical	PDS000047640.1	aac(2')-Ic=COMPLETE,blaA=COMPLETE,erm(37)=COMPLETE
Mycobacterium tuberculosis	PanR0316	ATEI,"PanR0316"	PDT000019736.2	2013-08-09T20:33:01Z	Panama	clinical isolate	clinical	PDS000010202.1	aac(2')-Ic=COMPLETE,blaA=COMPLETE,erm(37)=COMPLETE
Mycobacterium tuberculosis	PanR0315	ATEJ,"PanR0315"	PDT000019737.2	2013-08-09T20:29:09Z	Panama	clinical isolate	clinical	PDS000010199.1	aac(2')-Ic=COMPLETE,blaA=COMPLETE,erm(37)=COMPLETE
Mycobacterium tuberculosis	PanR0314	ATEK,"PanR0314"	PDT000019738.2	2013-08-09T20:33:34Z	Panama	clinical isolate	clinical	PDS000047642.1	aac(2')-Ic=COMPLETE,blaA=COMPLETE,erm(37)=COMPLETE
Mycobacterium tuberculosis	PanR0309	ATEN,"PanR0309"	PDT000019804.2	2013-08-09T20:26:56Z	Panama	clinical isolate	clinical	PDS000010200.1	aac(2')-Ic=COMPLETE,blaA=COMPLETE,erm(37)=COMPLETE
Mycobacterium tuberculosis	PanR0313	ATEL,"PanR0313"	PDT000019739.2	2013-08-09T20:30:54Z	Panama	clinical isolate	clinical	PDS000010201.1	aac(2')-Ic=COMPLETE,blaA=COMPLETE,erm(37)=COMPLETE
Mycobacterium tuberculosis	PanR0308	ATEO,"PanR0308"	PDT000019741.2	2013-08-09T20:27:38Z	Panama	clinical isolate	clinical	PDS000010201.1	aac(2')-Ic=COMPLETE,blaA=COMPLETE,erm(37)=COMPLETE
Mycobacterium tuberculosis	PanR0307	ATEP,"PanR0307"	PDT000019742.2	2013-08-09T20:26:25Z	Panama	clinical isolate	clinical	PDS000047640.1	aac(2')-Ic=COMPLETE,blaA=COMPLETE,erm(37)=COMPLETE
Mycobacterium tuberculosis	PanR0306	ATEQ,"PanR0306"	PDT000019743.2	2013-08-09T20:25:50Z	Panama	clinical isolate	clinical	PDS000047640.1	aac(2')-Ic=COMPLETE,blaA=COMPLETE,erm(37)=COMPLETE
Mycobacterium tuberculosis	PanR0304	ATES,"PanR0304"	PDT000019745.2	2013-08-09T20:25:18Z	Panama	clinical isolate	clinical		aac(2')-Ic=COMPLETE,blaA=COMPLETE,erm(37)=COMPLETE
Mycobacterium tuberculosis	PanR0301	ATET,"PanR0301"	PDT000019746.2	2013-08-09T20:24:34Z	Panama	clinical isolate	clinical	PDS000010202.1	aac(2')-Ic=COMPLETE,blaA=COMPLETE,erm(37)=COMPLETE
Mycobacterium tuberculosis	PanR0305	ATER,"PanR0305"	PDT000019744.2	2013-08-09T19:20:54Z	Panama	clinical isolate	clinical		aac(2')-Ic=COMPLETE,blaA=COMPLETE,erm(37)=COMPLETE
Mycobacterium tuberculosis	PanR0311	ATEM,"PanR0311"	PDT000019740.2	2013-08-09T19:04:03Z	Panama	clinical isolate	clinical	PDS000047640.1	aac(2')-Ic=COMPLETE,blaA=COMPLETE,erm(37)=COMPLETE
Mycobacterium tuberculosis	PanR0501	ATRP,"PanR0501"	PDT000019753.2	2013-08-20T22:38:58Z	Panama	clinical isolate	clinical	PDS000047640.1	aac(2')-Ic=COMPLETE,blaA=COMPLETE,erm(37)=COMPLETE
Mycobacterium tuberculosis	PanR0503	ATRQ,"PanR0503"	PDT000019754.2	2013-08-20T22:52:24Z	Panama	clinical isolate	clinical	PDS000010201.1	aac(2')-Ic=COMPLETE,blaA=COMPLETE,erm(37)=COMPLETE
Mycobacterium tuberculosis	PanR0505	ATRR,"PanR0505"	PDT000019755.2	2013-08-20T22:56:30Z	Panama	clinical isolate	clinical	PDS000047643.1	aac(2')-Ic=COMPLETE,blaA=COMPLETE,erm(37)=COMPLETE
Mycobacterium tuberculosis	PanR0601	ATRS,"PanR0601"	PDT000019756.2	2013-08-20T22:56:08Z	Panama	clinical isolate	clinical	PDS000047642.1	aac(2')-Ic=COMPLETE,blaA=COMPLETE,erm(37)=COMPLETE
Mycobacterium tuberculosis	PanR0602	ATRT,"PanR0602"	PDT000019757.2	2013-08-19T22:16:43Z	Panama	clinical isolate	clinical		aac(2')-Ic=COMPLETE,blaA=COMPLETE,erm(37)=COMPLETE
Mycobacterium tuberculosis	PanR0603	ATRU,"PanR0603"	PDT000019758.2	2013-08-20T22:55:33Z	Panama	clinical isolate	clinical	PDS000047643.1	aac(2')-Ic=COMPLETE,blaA=COMPLETE,erm(37)=COMPLETE
Mycobacterium tuberculosis	PanR0604	ATRV,"PanR0604"	PDT000019759.2	2013-08-20T22:55:08Z	Panama	clinical isolate	clinical	PDS000047643.1	aac(2')-Ic=COMPLETE,blaA=COMPLETE,erm(37)=COMPLETE
Mycobacterium tuberculosis	PanR0605	ATRW,"PanR0605"	PDT000019760.2	2013-08-20T22:54:14Z	Panama	clinical isolate	clinical		aac(2')-Ic=COMPLETE,blaA=COMPLETE,erm(37)=COMPLETE
Mycobacterium tuberculosis	PanR0606	ATRX,"PanR0606"	PDT000019761.2	2013-08-20T22:53:12Z	Panama	clinical isolate	clinical		aac(2')-Ic=COMPLETE,blaA=COMPLETE,erm(37)=COMPLETE
Mycobacterium tuberculosis	PanR0607	ATRY,"PanR0607"	PDT000019805.2	2013-08-20T22:51:52Z	Panama	clinical isolate	clinical	PDS000047642.1	aac(2')-Ic=COMPLETE,blaA=COMPLETE,erm(37)=COMPLETE
Mycobacterium tuberculosis	PanR0609	ATRZ,"PanR0609"	PDT000019806.2	2013-08-20T22:49:54Z	Panama	clinical isolate	clinical	PDS000047642.1	aac(2')-Ic=COMPLETE,blaA=COMPLETE,erm(37)=COMPLETE
Mycobacterium tuberculosis	PanR0610	ATSA,"PanR0610"	PDT000019762.2	2013-08-20T22:49:18Z	Panama	clinical isolate	clinical	PDS000010201.1	aac(2')-Ic=COMPLETE,blaA=COMPLETE,erm(37)=COMPLETE
Mycobacterium tuberculosis	PanR0611	ATSB,"PanR0611"	PDT000019807.2	2013-08-20T22:48:12Z	Panama	clinical isolate	clinical	PDS000010196.1	aac(2')-Ic=COMPLETE,blaA=COMPLETE,erm(37)=COMPLETE
Mycobacterium tuberculosis	PanR0702	ATSC,"PanR0702"	PDT000019808.2	2013-08-20T22:47:39Z	Panama	clinical isolate	clinical	PDS000047643.1	aac(2')-Ic=COMPLETE,blaA=COMPLETE,erm(37)=COMPLETE
Mycobacterium tuberculosis	PanR0703	ATSD,"PanR0703"	PDT000019763.2	2013-08-20T22:47:07Z	Panama	clinical isolate	clinical	PDS000010196.1	aac(2')-Ic=COMPLETE,blaA=COMPLETE,erm(37)=COMPLETE
Mycobacterium tuberculosis	PanR0707	ATSE,"PanR0707"	PDT000019764.2	2013-08-20T22:46:43Z	Panama	clinical isolate	clinical	PDS000047643.1	aac(2')-Ic=COMPLETE,blaA=COMPLETE,erm(37)=COMPLETE
Mycobacterium tuberculosis	PanR0708	ATSF,"PanR0708"	PDT000019765.2	2013-08-20T22:46:07Z	Panama	clinical isolate	clinical	PDS000010196.1	aac(2')-Ic=COMPLETE,blaA=COMPLETE,erm(37)=COMPLETE
Mycobacterium tuberculosis	PanR0801	ATSG,"PanR0801"	PDT000019766.2	2013-08-20T22:41:09Z	Panama	clinical isolate	clinical		aac(2')-Ic=COMPLETE,blaA=COMPLETE,erm(37)=COMPLETE
Mycobacterium tuberculosis	PanR0803	ATSH,"PanR0803"	PDT000019767.2	2013-08-20T22:40:37Z	Panama	clinical isolate	clinical	PDS000047642.1	aac(2')-Ic=COMPLETE,blaA=COMPLETE,erm(37)=COMPLETE
Mycobacterium tuberculosis	PanR0804	ATSI,"PanR0804"	PDT000019768.2	2013-08-20T22:40:02Z	Panama	clinical isolate	clinical	PDS000047644.1	aac(2')-Ic=COMPLETE,blaA=COMPLETE,erm(37)=COMPLETE
Mycobacterium tuberculosis	PanR0805	ATSJ,"PanR0805"	PDT000019769.2	2013-08-20T22:38:32Z	Panama	clinical isolate	clinical	PDS000010196.1	aac(2')-Ic=COMPLETE,blaA=COMPLETE,erm(37)=COMPLETE
Mycobacterium tuberculosis	PanR0902	ATSK,"PanR0902"	PDT000019809.2	2013-08-20T22:38:00Z	Panama	clinical isolate	clinical		aac(2')-Ic=COMPLETE,blaA=COMPLETE,erm(37)=COMPLETE
Mycobacterium tuberculosis	PanR0903	ATSL,"PanR0903"	PDT000019810.2	2013-08-20T22:37:36Z	Panama	clinical isolate	clinical	PDS000010201.1	aac(2')-Ic=COMPLETE,blaA=COMPLETE,erm(37)=COMPLETE
Mycobacterium tuberculosis	PanR0904	ATSM,"PanR0904"	PDT000019770.2	2013-08-20T22:37:05Z	Panama	clinical isolate	clinical	PDS000047642.1	aac(2')-Ic=COMPLETE,blaA=COMPLETE,erm(37)=COMPLETE
Mycobacterium tuberculosis	PanR0906	ATSN,"PanR0906"	PDT000019771.2	2013-08-20T22:36:15Z	Panama	clinical isolate	clinical	PDS000010196.1	aac(2')-Ic=COMPLETE,blaA=COMPLETE,erm(37)=COMPLETE
Mycobacterium tuberculosis	PanR0907	ATSO,"PanR0907"	PDT000019772.2	2013-08-20T22:35:17Z	Panama	clinical isolate	clinical	PDS000010199.1	aac(2')-Ic=COMPLETE,blaA=COMPLETE,erm(37)=COMPLETE
Mycobacterium tuberculosis	PanR0908	ATSP,"PanR0908"	PDT000019773.2	2013-08-19T22:27:46Z	Panama	clinical isolate	clinical		aac(2')-Ic=COMPLETE,blaA=COMPLETE,erm(37)=COMPLETE
Mycobacterium tuberculosis	PanR0909	ATSQ,"PanR0909"	PDT000019774.2	2013-08-19T22:22:52Z	Panama	clinical isolate	clinical	PDS000047642.1	aac(2')-Ic=COMPLETE,blaA=COMPLETE,erm(37)=COMPLETE
Mycobacterium tuberculosis	PanR1007	ATSR,"PanR1007"	PDT000019775.2	2013-08-19T22:22:02Z	Panama	clinical isolate	clinical	PDS000010196.1	aac(2')-Ic=COMPLETE,blaA=COMPLETE,erm(37)=COMPLETE
Mycobacterium tuberculosis	PanR1101	ATSS,"PanR1101"	PDT000019776.2	2013-08-19T22:19:12Z	Panama	clinical isolate	clinical		aac(2')-Ic=COMPLETE,blaA=COMPLETE,erm(37)=COMPLETE
Mycobacterium tuberculosis	PanR1006	ATST,"PanR1006"	PDT000019777.2	2013-08-19T22:17:45Z	Panama	clinical isolate	clinical	PDS000047640.1	aac(2')-Ic=COMPLETE,blaA=COMPLETE,erm(37)=COMPLETE
Mycobacterium tuberculosis	04-303	04-303	PDT000019229.2	2013-10-30T12:01:29Z	Argentina:La Pampa	Lesions from wild boar	clinical		aac(2')-Ic=COMPLETE,blaA=COMPLETE,erm(37)=COMPLETE
Mycobacterium tuberculosis	AN5	AN5	PDT000019228.2	2013-10-30T12:01:48Z	Brazil	Mycobacterium bovis AN5 culture in Stonebrick media	clinical		aac(2')-Ic=COMPLETE,blaA=COMPLETE,erm(37)=COMPLETE
Mycobacterium tuberculosis	HM	AZHK,"HM"	PDT000020058.1	2013-12-18T20:06:52Z	Uruguay	patient with tuberculosis	clinical		aac(2')-Ic=COMPLETE,blaA=COMPLETE,erm(37)=COMPLETE
Mycobacterium tuberculosis	MTB-476	AZBA,"MTB-476"	PDT000020129.1	2013-12-27T20:01:17Z	Kazakhstan: Almaty	sputum sample from patient with tuberculosis	clinical		aac(2')-Ic=COMPLETE,blaA=COMPLETE,erm(37)=COMPLETE
Mycobacterium tuberculosis	MTB-489	AZAZ,"MTB-489"	PDT000020130.1	2013-12-27T20:01:32Z	Kazakhstan: Almaty	sputum sample from patient with tuberculosis	clinical		aac(2')-Ic=COMPLETE,blaA=COMPLETE,erm(37)=COMPLETE
Mycobacterium tuberculosis	INS_XDR	INS_XDR,"JANH"	PDT000020703.1	2014-01-28T20:08:09Z			clinical	PDS000009872.8	aac(2')-Ic=COMPLETE,blaA=COMPLETE,erm(37)=COMPLETE
Mycobacterium tuberculosis	INS_MDR	INS_MDR,"JAQI"	PDT000020704.1	2014-01-28T20:08:22Z			clinical	PDS000009872.8	aac(2')-Ic=COMPLETE,blaA=COMPLETE,erm(37)=COMPLETE
Mycobacterium tuberculosis	INS_SEN	INS_SEN,"JAQH"	PDT000020787.1	2014-02-03T16:07:04Z			clinical		aac(2')-Ic=COMPLETE,blaA=COMPLETE,erm(37)=COMPLETE
Mycobacterium tuberculosis	1034	1034,"APHO"	PDT000022834.1	2014-02-11T18:01:18Z	China		clinical		aac(2')-Ic=COMPLETE,blaA=COMPLETE,erm(37)=COMPLETE
Mycobacterium tuberculosis	G-12-005	G-12-005,"Mycobacterium tuberculosis G-12-005"	PDT000026709.1	2014-04-17T19:01:32Z	Georgia: Tbilissi	The strain was isolated from a sputum of a patient with pulmonary tuberculosis	clinical		aac(2')-Ic=COMPLETE,blaA=COMPLETE,erm(37)=COMPLETE
Mycobacterium tuberculosis	2484AR	2484AR,"SRS555921"	PDT000027956.1	2014-04-29T22:31:04Z	Romania	sputum	clinical		aac(2')-Ic=COMPLETE,blaA=COMPLETE,erm(37)=COMPLETE
Mycobacterium tuberculosis	2074CJ	2074CJ,"SRS555897"	PDT000027957.1	2014-04-29T22:32:32Z	Romania	sputum	clinical		aac(2')-Ic=COMPLETE,blaA=COMPLETE,erm(37)=COMPLETE
Mycobacterium tuberculosis	2230BH	2230BH,"SRS555873"	PDT000027958.1	2014-04-29T22:34:28Z	Romania	sputum	clinical	PDS000010076.2	aac(2')-Ic=COMPLETE,blaA=COMPLETE,erm(37)=COMPLETE
Mycobacterium tuberculosis	2229BH	2229BH,"SRS555877"	PDT000027959.1	2014-04-29T22:35:58Z	Romania	sputum	clinical	PDS000009924.1	aac(2')-Ic=COMPLETE,blaA=COMPLETE,erm(37)=COMPLETE
Mycobacterium tuberculosis	2228BH	2228BH,"SRS555958"	PDT000027960.1	2014-04-29T22:37:22Z	Romania	sputum	clinical	PDS000009924.1	aac(2')-Ic=COMPLETE,blaA=COMPLETE,erm(37)=COMPLETE
Mycobacterium tuberculosis	3067CJ	3067CJ,"SRS555951"	PDT000027961.1	2014-04-29T22:37:52Z	Romania	sputum	clinical		aac(2')-Ic=COMPLETE,blaA=COMPLETE,erm(37)=COMPLETE
Mycobacterium tuberculosis	2100HD	2100HD,"SRS555920"	PDT000027962.1	2014-04-29T22:39:20Z	Romania	sputum	clinical		aac(2')-Ic=COMPLETE,blaA=COMPLETE,erm(37)=COMPLETE
Mycobacterium tuberculosis	2099HD	2099HD,"SRS555850"	PDT000027963.1	2014-04-29T22:41:33Z	Romania	sputum	clinical		aac(2')-Ic=COMPLETE,blaA=COMPLETE,erm(37)=COMPLETE
Mycobacterium tuberculosis	2094HD	2094HD,"SRS555930"	PDT000027964.1	2014-04-29T22:43:09Z	Romania	sputum	clinical	PDS000010047.1	aac(2')-Ic=COMPLETE,blaA=COMPLETE,erm(37)=COMPLETE
Mycobacterium tuberculosis	2093HD	2093HD,"SRS555836"	PDT000027965.1	2014-04-29T22:44:33Z	Romania	sputum	clinical	PDS000032995.2	aac(2')-Ic=COMPLETE,blaA=COMPLETE,erm(37)=COMPLETE
Mycobacterium tuberculosis	2091HD	2091HD,"SRS555923"	PDT000027966.1	2014-04-29T22:45:49Z	Romania	sputum	clinical	PDS000009924.1	aac(2')-Ic=COMPLETE,blaA=COMPLETE,erm(37)=COMPLETE
Mycobacterium tuberculosis	2543MS	2543MS,"SRS555954"	PDT000027967.1	2014-04-29T22:46:57Z	Romania	sputum	clinical	PDS000010170.1	aac(2')-Ic=COMPLETE,blaA=COMPLETE,erm(37)=COMPLETE
Mycobacterium tuberculosis	2541MS	2541MS,"SRS555919"	PDT000027968.1	2014-04-29T22:48:03Z	Romania	sputum	clinical	PDS000010170.1	aac(2')-Ic=COMPLETE,blaA=COMPLETE,erm(37)=COMPLETE
Mycobacterium tuberculosis	2089HD	2089HD,"SRS555860"	PDT000027969.1	2014-04-29T22:49:10Z	Romania	sputum	clinical		aac(2')-Ic=COMPLETE,blaA=COMPLETE,erm(37)=COMPLETE
Mycobacterium tuberculosis	2088HD	2088HD,"SRS555869"	PDT000027970.1	2014-04-29T22:50:38Z	Romania	sputum	clinical	PDS000010047.1	aac(2')-Ic=COMPLETE,blaA=COMPLETE,erm(37)=COMPLETE
Mycobacterium tuberculosis	3499MM	3499MM,"SRS555879"	PDT000027971.1	2014-04-29T22:51:59Z	Romania	sputum	clinical		aac(2')-Ic=COMPLETE,blaA=COMPLETE,erm(37)=COMPLETE
Mycobacterium tuberculosis	1755BN	1755BN,"SRS555881"	PDT000027972.1	2014-04-29T22:53:12Z	Romania	sputum	clinical		aac(2')-Ic=COMPLETE,blaA=COMPLETE,erm(37)=COMPLETE
Mycobacterium tuberculosis	1430BH	1430BH,"SRS555947"	PDT000027973.1	2014-04-29T22:54:38Z	Romania	sputum	clinical	PDS000009924.1	aac(2')-Ic=COMPLETE,blaA=COMPLETE,erm(37)=COMPLETE
Mycobacterium tuberculosis	1429BH	1429BH,"SRS555858"	PDT000027974.1	2014-04-29T22:55:52Z	Romania	sputum	clinical	PDS000009924.1	aac(2')-Ic=COMPLETE,blaA=COMPLETE,erm(37)=COMPLETE
Mycobacterium tuberculosis	1173CS	1173CS,"SRS555952"	PDT000027975.1	2014-04-29T22:57:29Z	Romania	sputum	clinical		aac(2')-Ic=COMPLETE,blaA=COMPLETE,erm(37)=COMPLETE
Mycobacterium tuberculosis	1010SM	1010SM,"SRS555914"	PDT000027976.1	2014-04-29T22:59:43Z	Romania	sputum	clinical		aac(2')-Ic=COMPLETE,blaA=COMPLETE,erm(37)=COMPLETE
Mycobacterium tuberculosis	Wt 21231	SRS559969,"Wt 21231"	PDT000027977.1	2014-04-29T23:00:36Z	Uganda	sputum	clinical		aac(2')-Ic=COMPLETE,blaA=COMPLETE,erm(37)=COMPLETE
Mycobacterium tuberculosis	B2 7505	B2 7505,"SRS559933"	PDT000027979.1	2014-04-29T23:07:07Z		sputum	clinical		aac(2')-Ic=COMPLETE,erm(37)=COMPLETE
Mycobacterium tuberculosis	Wt 21419	SRS560013,"Wt 21419"	PDT000027980.1	2014-04-29T23:08:12Z		sputum	clinical	PDS000010122.3	aac(2')-Ic=COMPLETE,blaA=COMPLETE,erm(37)=COMPLETE
Mycobacterium tuberculosis	Mr 4387	Mr 4387,"SRS559945"	PDT000027981.1	2014-04-29T23:09:32Z		sputum	clinical		aac(2')-Ic=COMPLETE,blaA=COMPLETE,erm(37)=COMPLETE
Mycobacterium tuberculosis	Kc 9614	Kc 9614,"SRS559958"	PDT000027982.1	2014-04-29T23:10:39Z		sputum	clinical	PDS000010161.1	aac(2')-Ic=COMPLETE,blaA=COMPLETE,erm(37)=COMPLETE
Mycobacterium tuberculosis	MD17898	MD17898,"SRS555927"	PDT000027983.1	2014-04-29T23:12:41Z	Moldova: Chisinau		clinical	PDS000009801.3	aac(2')-Ic=COMPLETE,blaA=COMPLETE,erm(37)=COMPLETE
Mycobacterium tuberculosis	MD17904	MD17904,"SRS555938"	PDT000027984.1	2014-04-29T23:14:58Z	Moldova: Chisinau		clinical	PDS000009873.5	aac(2')-Ic=COMPLETE,blaA=COMPLETE,erm(37)=COMPLETE
Mycobacterium tuberculosis	MD17902	MD17902,"SRS555891"	PDT000027985.1	2014-04-29T23:17:18Z	Moldova: Chisinau		clinical	PDS000009958.5	aac(2')-Ic=COMPLETE,blaA=COMPLETE,erm(37)=COMPLETE
Mycobacterium tuberculosis	MD16555	MD16555,"SRS555866"	PDT000027986.1	2014-04-29T23:18:45Z	Moldova: Chisinau		clinical	PDS000047594.1	aac(2')-Ic=COMPLETE,blaA=COMPLETE,erm(37)=COMPLETE
Mycobacterium tuberculosis	MD18478	MD18478,"SRS555944"	PDT000027987.1	2014-04-29T23:20:00Z	Moldova: Chisinau		clinical	PDS000009958.5	aac(2')-Ic=COMPLETE,blaA=COMPLETE,erm(37)=COMPLETE
Mycobacterium tuberculosis	MD18489	MD18489,"SRS555844"	PDT000027988.1	2014-04-29T23:22:32Z	Moldova: Chisinau		clinical	PDS000009801.3	aac(2')-Ic=COMPLETE,blaA=COMPLETE,erm(37)=COMPLETE
Mycobacterium tuberculosis	MD19964	MD19964,"SRS555935"	PDT000027989.1	2014-04-29T23:24:38Z	Moldova: Chisinau		clinical	PDS000009801.3	aac(2')-Ic=COMPLETE,blaA=COMPLETE,erm(37)=COMPLETE
Mycobacterium tuberculosis	MD19693	MD19693,"SRS555856"	PDT000027990.1	2014-04-29T23:27:07Z	Moldova: Chisinau		clinical	PDS000009958.5	aac(2')-Ic=COMPLETE,blaA=COMPLETE,erm(37)=COMPLETE
Mycobacterium tuberculosis	MD19042	MD19042,"SRS555853"	PDT000027991.1	2014-04-29T23:28:41Z	Moldova: Chisinau		clinical	PDS000010182.5	aac(2')-Ic=COMPLETE,blaA=COMPLETE,erm(37)=COMPLETE
Mycobacterium tuberculosis	MD17614	MD17614,"SRS555835"	PDT000027992.1	2014-04-29T23:29:57Z	Moldova: Chisinau		clinical	PDS000010182.5	aac(2')-Ic=COMPLETE,blaA=COMPLETE,erm(37)=COMPLETE
Mycobacterium tuberculosis	MD17615	MD17615,"SRS555961"	PDT000027993.1	2014-04-29T23:32:31Z	Moldova: Chisinau		clinical	PDS000009958.5	aac(2')-Ic=COMPLETE,blaA=COMPLETE,erm(37)=COMPLETE
Mycobacterium tuberculosis	MD17748	MD17748,"SRS555922"	PDT000027994.1	2014-04-29T23:35:01Z	Moldova: Chisinau		clinical	PDS000009801.3	aac(2')-Ic=COMPLETE,blaA=COMPLETE,erm(37)=COMPLETE
Mycobacterium tuberculosis	MD19043	MD19043,"SRS555849"	PDT000027995.1	2014-04-29T23:37:02Z	Moldova: Chisinau		clinical	PDS000047607.1	aac(2')-Ic=COMPLETE,blaA=COMPLETE,erm(37)=COMPLETE
Mycobacterium tuberculosis	MD20845	MD20845,"SRS555848"	PDT000027996.1	2014-04-29T23:38:36Z	Moldova: Chisinau		clinical	PDS000009958.5	aac(2')-Ic=COMPLETE,blaA=COMPLETE,erm(37)=COMPLETE
Mycobacterium tuberculosis	MD19339	MD19339,"SRS555910"	PDT000027997.1	2014-04-29T23:40:48Z	Moldova: Chisinau		clinical	PDS000009958.5	aac(2')-Ic=COMPLETE,blaA=COMPLETE,erm(37)=COMPLETE
Mycobacterium tuberculosis	MD19591	MD19591,"SRS555876"	PDT000027998.1	2014-04-29T23:42:37Z	Moldova: Chisinau		clinical		aac(2')-Ic=COMPLETE,blaA=COMPLETE,erm(37)=COMPLETE
Mycobacterium tuberculosis	MD18472	MD18472,"SRS555957"	PDT000027999.1	2014-04-29T23:44:47Z	Moldova: Chisinau		clinical	PDS000009958.5	aac(2')-Ic=COMPLETE,blaA=COMPLETE,erm(37)=COMPLETE
Mycobacterium tuberculosis	MD19323	MD19323,"SRS555839"	PDT000028000.1	2014-04-29T23:47:00Z	Moldova: Chisinau		clinical	PDS000010084.2	aac(2')-Ic=COMPLETE,blaA=COMPLETE,erm(37)=COMPLETE
Mycobacterium tuberculosis	MD19051	MD19051,"SRS555916"	PDT000028001.1	2014-04-29T23:48:43Z	Moldova: Chisinau		clinical	PDS000009873.5	aac(2')-Ic=COMPLETE,blaA=COMPLETE,erm(37)=COMPLETE
Mycobacterium tuberculosis	MD18096	MD18096,"SRS555911"	PDT000028002.1	2014-04-29T23:50:39Z	Moldova: Chisinau		clinical	PDS000047596.1	aac(2')-Ic=COMPLETE,blaA=COMPLETE,erm(37)=COMPLETE
Mycobacterium tuberculosis	MD17973	MD17973,"SRS555888"	PDT000028003.1	2014-04-29T23:52:37Z	Moldova: Chisinau		clinical	PDS000047604.3	aac(2')-Ic=COMPLETE,blaA=COMPLETE,erm(37)=COMPLETE
Mycobacterium tuberculosis	MD18112	MD18112,"SRS555894"	PDT000028004.1	2014-04-29T23:54:15Z	Moldova: Chisinau		clinical		aac(2')-Ic=COMPLETE,blaA=COMPLETE,erm(37)=COMPLETE
Mycobacterium tuberculosis	MD17903	MD17903,"SRS555925"	PDT000028005.1	2014-04-29T23:56:02Z	Moldova: Chisinau		clinical	PDS000009958.5	aac(2')-Ic=COMPLETE,blaA=COMPLETE,erm(37)=COMPLETE
Mycobacterium tuberculosis	MD15594	MD15594,"SRS555907"	PDT000028006.1	2014-04-29T23:57:49Z	Moldova: Chisinau		clinical	PDS000009915.20	aac(2')-Ic=COMPLETE,blaA=COMPLETE,erm(37)=COMPLETE
Mycobacterium tuberculosis	MD16728	MD16728,"SRS555832"	PDT000028007.1	2014-04-29T23:59:24Z	Moldova: Chisinau		clinical	PDS000009958.5	aac(2')-Ic=COMPLETE,blaA=COMPLETE,erm(37)=COMPLETE
Mycobacterium tuberculosis	MD18498	MD18498,"SRS555872"	PDT000028008.1	2014-04-30T00:01:32Z	Moldova: Chisinau		clinical	PDS000009958.5	aac(2')-Ic=COMPLETE,blaA=COMPLETE,erm(37)=COMPLETE
Mycobacterium tuberculosis	MD18116	MD18116,"SRS555908"	PDT000028009.1	2014-04-30T00:03:29Z	Moldova: Chisinau		clinical	PDS000010167.1	aac(2')-Ic=COMPLETE,blaA=COMPLETE,erm(37)=COMPLETE
Mycobacterium tuberculosis	MD18090	MD18090,"SRS555886"	PDT000028010.1	2014-04-30T00:04:33Z	Moldova: Chisinau		clinical	PDS000009958.5	aac(2')-Ic=COMPLETE,blaA=COMPLETE,erm(37)=COMPLETE
Mycobacterium tuberculosis	MD18314	MD18314,"SRS555833"	PDT000028011.1	2014-04-30T00:05:43Z	Moldova: Chisinau		clinical		aac(2')-Ic=COMPLETE,blaA=COMPLETE,erm(37)=COMPLETE
Mycobacterium tuberculosis	MD16261	MD16261,"SRS555895"	PDT000028012.1	2014-04-30T00:06:52Z	Moldova: Chisinau		clinical	PDS000010167.1	aac(2')-Ic=COMPLETE,blaA=COMPLETE,erm(37)=COMPLETE
Mycobacterium tuberculosis	MD16732	MD16732,"SRS555890"	PDT000028013.1	2014-04-30T00:09:21Z	Moldova: Chisinau		clinical	PDS000009914.5	aac(2')-Ic=COMPLETE,blaA=COMPLETE,erm(37)=COMPLETE
Mycobacterium tuberculosis	MD17021	MD17021,"SRS555847"	PDT000028014.1	2014-04-30T00:11:34Z	Moldova: Chisinau		clinical	PDS000010081.1	aac(2')-Ic=COMPLETE,blaA=COMPLETE,erm(37)=COMPLETE
Mycobacterium tuberculosis	MD17503	MD17503,"SRS555934"	PDT000028015.1	2014-04-30T00:13:38Z	Moldova: Chisinau		clinical		aac(2')-Ic=COMPLETE,blaA=COMPLETE,erm(37)=COMPLETE
Mycobacterium tuberculosis	MD17517	MD17517,"SRS555918"	PDT000028016.1	2014-04-30T00:15:10Z	Moldova: Chisinau		clinical	PDS000009958.5	aac(2')-Ic=COMPLETE,blaA=COMPLETE,erm(37)=COMPLETE
Mycobacterium tuberculosis	MD17647	MD17647,"SRS555963"	PDT000028017.1	2014-04-30T00:18:05Z	Moldova: Chisinau		clinical		aac(2')-Ic=COMPLETE,blaA=COMPLETE,erm(37)=COMPLETE
Mycobacterium tuberculosis	MD17613	MD17613,"SRS555900"	PDT000028018.1	2014-04-30T00:19:58Z	Moldova: Chisinau		clinical	PDS000009958.5	aac(2')-Ic=COMPLETE,blaA=COMPLETE,erm(37)=COMPLETE
Mycobacterium tuberculosis	MD16775	MD16775,"SRS555875"	PDT000028019.1	2014-04-30T00:21:31Z	Moldova: Chisinau		clinical	PDS000009958.5	aac(2')-Ic=COMPLETE,blaA=COMPLETE,erm(37)=COMPLETE
Mycobacterium tuberculosis	MD17240	MD17240,"SRS555945"	PDT000028020.1	2014-04-30T00:23:14Z	Moldova: Chisinau		clinical	PDS000010045.1	aac(2')-Ic=COMPLETE,blaA=COMPLETE,erm(37)=COMPLETE
Mycobacterium tuberculosis	MD17656	MD17656,"SRS555841"	PDT000028021.1	2014-04-30T00:24:44Z	Moldova: Chisinau		clinical	PDS000009958.5	aac(2')-Ic=COMPLETE,blaA=COMPLETE,erm(37)=COMPLETE
Mycobacterium tuberculosis	MD17888	MD17888,"SRS555884"	PDT000028022.1	2014-04-30T00:26:48Z	Moldova: Chisinau		clinical	PDS000009958.5	aac(2')-Ic=COMPLETE,blaA=COMPLETE,erm(37)=COMPLETE
Mycobacterium tuberculosis	MD16577	MD16577,"SRS555953"	PDT000028023.1	2014-04-30T00:28:18Z	Moldova: Chisinau		clinical	PDS000047582.2	aac(2')-Ic=COMPLETE,blaA=COMPLETE,erm(37)=COMPLETE
Mycobacterium tuberculosis	MD16277	MD16277,"SRS555899"	PDT000028024.1	2014-04-30T00:29:15Z	Moldova: Chisinau		clinical	PDS000009958.5	aac(2')-Ic=COMPLETE,blaA=COMPLETE,erm(37)=COMPLETE
Mycobacterium tuberculosis	MD16553	MD16553,"SRS555931"	PDT000028025.1	2014-04-30T00:29:57Z	Moldova: Chisinau		clinical	PDS000009923.1	aac(2')-Ic=COMPLETE,blaA=COMPLETE,erm(37)=COMPLETE
Mycobacterium tuberculosis	MD15766	MD15766,"SRS555928"	PDT000028026.1	2014-04-30T00:30:40Z	Moldova: Chisinau		clinical	PDS000009958.5	aac(2')-Ic=COMPLETE,blaA=COMPLETE,erm(37)=COMPLETE
Mycobacterium tuberculosis	MD15974	MD15974,"SRS555870"	PDT000028027.1	2014-04-30T00:31:24Z	Moldova: Chisinau		clinical	PDS000009958.5	aac(2')-Ic=COMPLETE,blaA=COMPLETE,erm(37)=COMPLETE
Mycobacterium tuberculosis	MD16265	MD16265,"SRS555933"	PDT000028028.1	2014-04-30T00:32:14Z	Moldova: Chisinau		clinical	PDS000009958.5	aac(2')-Ic=COMPLETE,blaA=COMPLETE,erm(37)=COMPLETE
Mycobacterium tuberculosis	MD15226	MD15226,"SRS555864"	PDT000028029.1	2014-04-30T00:32:59Z	Moldova: Chisinau		clinical	PDS000009958.5	aac(2')-Ic=COMPLETE,blaA=COMPLETE,erm(37)=COMPLETE
Mycobacterium tuberculosis	MD16568	MD16568,"SRS555857"	PDT000028030.1	2014-04-30T00:33:41Z	Moldova: Chisinau		clinical	PDS000010084.2	aac(2')-Ic=COMPLETE,blaA=COMPLETE,erm(37)=COMPLETE
Mycobacterium tuberculosis	MD16571	MD16571,"SRS555861"	PDT000028031.1	2014-04-30T00:34:26Z	Moldova: Chisinau		clinical	PDS000010084.2	aac(2')-Ic=COMPLETE,blaA=COMPLETE,erm(37)=COMPLETE
Mycobacterium tuberculosis	MD17006	MD17006,"SRS555893"	PDT000028032.1	2014-04-30T00:35:25Z	Moldova: Chisinau		clinical	PDS000009801.3	aac(2')-Ic=COMPLETE,blaA=COMPLETE,erm(37)=COMPLETE
Mycobacterium tuberculosis	MD15430	MD15430,"SRS555838"	PDT000028033.1	2014-04-30T00:36:12Z	Moldova: Chisinau		clinical	PDS000009873.5	aac(2')-Ic=COMPLETE,blaA=COMPLETE,erm(37)=COMPLETE
Mycobacterium tuberculosis	MD17232	MD17232,"SRS555837"	PDT000028034.1	2014-04-30T00:37:01Z	Moldova: Chisinau		clinical		aac(2')-Ic=COMPLETE,blaA=COMPLETE,erm(37)=COMPLETE
Mycobacterium tuberculosis	MD15956	MD15956,"SRS555862"	PDT000028035.1	2014-04-30T00:37:49Z	Moldova: Chisinau		clinical	PDS000009958.5	aac(2')-Ic=COMPLETE,blaA=COMPLETE,erm(37)=COMPLETE
Mycobacterium tuberculosis	MD15977	MD15977,"SRS555863"	PDT000028036.1	2014-04-30T00:38:30Z	Moldova: Chisinau		clinical	PDS000009873.5	aac(2')-Ic=COMPLETE,blaA=COMPLETE,erm(37)=COMPLETE
Mycobacterium tuberculosis	MD15770	MD15770,"SRS555885"	PDT000028037.1	2014-04-30T00:39:15Z	Moldova: Chisinau		clinical	PDS000010075.6	aac(2')-Ic=COMPLETE,blaA=COMPLETE,erm(37)=COMPLETE
Mycobacterium tuberculosis	MD15963	MD15963,"SRS555898"	PDT000028038.1	2014-04-30T00:40:00Z	Moldova: Chisinau		clinical	PDS000009923.1	aac(2')-Ic=COMPLETE,blaA=COMPLETE,erm(37)=COMPLETE
Mycobacterium tuberculosis	MD15855	MD15855,"SRS555865"	PDT000028039.1	2014-04-30T00:40:51Z	Moldova: Chisinau		clinical	PDS000009915.20	aac(2')-Ic=COMPLETE,blaA=COMPLETE,erm(37)=COMPLETE
Mycobacterium tuberculosis	MD16257	MD16257,"SRS555926"	PDT000028040.1	2014-04-30T00:41:39Z	Moldova: Chisinau		clinical	PDS000047596.1	aac(2')-Ic=COMPLETE,blaA=COMPLETE,erm(37)=COMPLETE
Mycobacterium tuberculosis	MD14620	MD14620,"SRS555962"	PDT000028041.1	2014-04-30T00:42:23Z	Moldova: Chisinau		clinical	PDS000009801.3	aac(2')-Ic=COMPLETE,blaA=COMPLETE,erm(37)=COMPLETE
Mycobacterium tuberculosis	MD14844	MD14844,"SRS555845"	PDT000028042.1	2014-04-30T00:43:07Z	Moldova: Chisinau		clinical	PDS000009958.5	aac(2')-Ic=COMPLETE,blaA=COMPLETE,erm(37)=COMPLETE
Mycobacterium tuberculosis	MD14847	MD14847,"SRS555868"	PDT000028043.1	2014-04-30T00:43:48Z	Moldova: Chisinau		clinical	PDS000010169.1	aac(2')-Ic=COMPLETE,blaA=COMPLETE,erm(37)=COMPLETE
Mycobacterium tuberculosis	MD15050	MD15050,"SRS555903"	PDT000028044.1	2014-04-30T00:44:29Z	Moldova: Chisinau		clinical	PDS000010157.1	aac(2')-Ic=COMPLETE,blaA=COMPLETE,erm(37)=COMPLETE
Mycobacterium tuberculosis	MD13874	MD13874,"SRS555851"	PDT000028045.1	2014-04-30T00:45:19Z	Moldova: Chisinau		clinical	PDS000009958.5	aac(2')-Ic=COMPLETE,blaA=COMPLETE,erm(37)=COMPLETE
Mycobacterium tuberculosis	MD14621	MD14621,"SRS555846"	PDT000028046.1	2014-04-30T00:46:05Z	Moldova: Chisinau		clinical	PDS000009958.5	aac(2')-Ic=COMPLETE,blaA=COMPLETE,erm(37)=COMPLETE
Mycobacterium tuberculosis	MD14832	MD14832,"SRS555905"	PDT000028047.1	2014-04-30T00:46:54Z	Moldova: Chisinau		clinical	PDS000009914.5	aac(2')-Ic=COMPLETE,blaA=COMPLETE,erm(37)=COMPLETE
Mycobacterium tuberculosis	MD15973	MD15973,"SRS555878"	PDT000028048.1	2014-04-30T00:47:45Z	Moldova: Chisinau		clinical		aac(2')-Ic=COMPLETE,blaA=COMPLETE,erm(37)=COMPLETE
Mycobacterium tuberculosis	MD13878	MD13878,"SRS555917"	PDT000028049.1	2014-04-30T00:48:28Z	Moldova: Chisinau		clinical	PDS000010045.1	aac(2')-Ic=COMPLETE,blaA=COMPLETE,erm(37)=COMPLETE
Mycobacterium tuberculosis	MD14002	MD14002,"SRS555855"	PDT000028050.1	2014-04-30T00:49:15Z	Moldova: Chisinau		clinical	PDS000009958.5	aac(2')-Ic=COMPLETE,blaA=COMPLETE,erm(37)=COMPLETE
Mycobacterium tuberculosis	MD14435	MD14435,"SRS555950"	PDT000028051.1	2014-04-30T00:50:00Z	Moldova: Chisinau		clinical	PDS000010169.1	aac(2')-Ic=COMPLETE,blaA=COMPLETE,erm(37)=COMPLETE
Mycobacterium tuberculosis	MD14709	MD14709,"SRS555913"	PDT000028052.1	2014-04-30T00:50:41Z	Moldova: Chisinau		clinical	PDS000009813.3	aac(2')-Ic=COMPLETE,blaA=COMPLETE,erm(37)=COMPLETE
Mycobacterium tuberculosis	MD15597	MD15597,"SRS555889"	PDT000028053.1	2014-04-30T00:51:43Z	Moldova: Chisinau		clinical	PDS000009914.5	aac(2')-Ic=COMPLETE,blaA=COMPLETE,erm(37)=COMPLETE
Mycobacterium tuberculosis	MD14720	MD14720,"SRS555949"	PDT000028054.1	2014-04-30T00:52:27Z	Moldova: Chisinau		clinical	PDS000009958.5	aac(2')-Ic=COMPLETE,blaA=COMPLETE,erm(37)=COMPLETE
Mycobacterium tuberculosis	MD15212	MD15212,"SRS555912"	PDT000028055.1	2014-04-30T00:53:21Z	Moldova: Chisinau		clinical		aac(2')-Ic=COMPLETE,blaA=COMPLETE,erm(37)=COMPLETE
Mycobacterium tuberculosis	MD14437	MD14437,"SRS555929"	PDT000028056.1	2014-04-30T00:54:22Z	Moldova: Chisinau		clinical		aac(2')-Ic=COMPLETE,blaA=COMPLETE,erm(37)=COMPLETE
Mycobacterium tuberculosis	MD16573	MD16573,"SRS555880"	PDT000028057.1	2014-04-30T00:55:18Z	Moldova: Chisinau		clinical	PDS000009958.5	aac(2')-Ic=COMPLETE,blaA=COMPLETE,erm(37)=COMPLETE
Mycobacterium tuberculosis	MD15584	MD15584,"SRS555904"	PDT000028058.1	2014-04-30T00:56:03Z	Moldova: Chisinau		clinical	PDS000009958.5	aac(2')-Ic=COMPLETE,blaA=COMPLETE,erm(37)=COMPLETE
Mycobacterium tuberculosis	MD15758	MD15758,"SRS555854"	PDT000028059.1	2014-04-30T00:56:56Z	Moldova: Chisinau		clinical	PDS000047582.2	aac(2')-Ic=COMPLETE,blaA=COMPLETE,erm(37)=COMPLETE
Mycobacterium tuberculosis	MD15765	MD15765,"SRS555834"	PDT000028060.1	2014-04-30T00:57:45Z	Moldova: Chisinau		clinical	PDS000009958.5	aac(2')-Ic=COMPLETE,blaA=COMPLETE,erm(37)=COMPLETE
Mycobacterium tuberculosis	MD15762	MD15762,"SRS555883"	PDT000028061.1	2014-04-30T00:58:33Z	Moldova: Chisinau		clinical	PDS000009958.5	aac(2')-Ic=COMPLETE,blaA=COMPLETE,erm(37)=COMPLETE
Mycobacterium tuberculosis	TKK_03_0012	SRS559782,"TKK_03_0012"	PDT000028062.1	2014-04-30T00:59:03Z	South Africa: Durban Chest Clinic		clinical	PDS000010126.9	aac(2')-Ic=COMPLETE,blaA=COMPLETE,erm(37)=COMPLETE
Mycobacterium tuberculosis	TKK_03_0015	SRS559619,"TKK_03_0015"	PDT000028063.1	2014-04-30T00:59:32Z	South Africa: Durban Chest Clinic		clinical	PDS000033030.1	aac(2')-Ic=COMPLETE,blaA=COMPLETE,erm(37)=COMPLETE
Mycobacterium tuberculosis	TKK_03_0021	SRS559830,"TKK_03_0021"	PDT000028064.1	2014-04-30T01:00:01Z	South Africa: Durban Chest Clinic		clinical		aac(2')-Ic=COMPLETE,blaA=COMPLETE,erm(37)=COMPLETE
Mycobacterium tuberculosis	TKK_03_0023	SRS565021,"TKK_03_0023"	PDT000028065.1	2014-04-30T01:00:33Z	South Africa: Durban Chest Clinic		clinical	PDS000047636.1	aac(2')-Ic=COMPLETE,blaA=COMPLETE,erm(37)=COMPLETE
Mycobacterium tuberculosis	TKK_03_0024	SRS564941,"TKK_03_0024"	PDT000028066.1	2014-04-30T01:01:14Z	South Africa: Durban Chest Clinic		clinical	PDS000047636.1	aac(2')-Ic=COMPLETE,blaA=COMPLETE,erm(37)=COMPLETE
Mycobacterium tuberculosis	TKK_03_0028	SRS564986,"TKK_03_0028"	PDT000028067.1	2014-04-30T01:01:47Z	South Africa: Durban Chest Clinic		clinical	PDS000010126.9	aac(2')-Ic=COMPLETE,blaA=COMPLETE,erm(37)=COMPLETE
Mycobacterium tuberculosis	TKK_03_0035	SRS564970,"TKK_03_0035"	PDT000028068.1	2014-04-30T01:02:17Z	South Africa: Durban Chest Clinic		clinical		aac(2')-Ic=COMPLETE,blaA=COMPLETE,erm(37)=COMPLETE
Mycobacterium tuberculosis	TKK_03_0037	SRS565018,"TKK_03_0037"	PDT000028069.1	2014-04-30T01:02:49Z	South Africa: Durban Chest Clinic		clinical		aac(2')-Ic=COMPLETE,blaA=COMPLETE,erm(37)=COMPLETE
Mycobacterium tuberculosis	TKK_03_0038	SRS564958,"TKK_03_0038"	PDT000028070.1	2014-04-30T01:03:22Z	South Africa: Durban Chest Clinic		clinical		aac(2')-Ic=COMPLETE,blaA=COMPLETE,erm(37)=COMPLETE
Mycobacterium tuberculosis	TKK_03_0039	SRS564940,"TKK_03_0039"	PDT000028071.1	2014-04-30T01:03:49Z	South Africa: Durban Chest Clinic		clinical	PDS000010126.9	aac(2')-Ic=COMPLETE,blaA=COMPLETE,erm(37)=COMPLETE
Mycobacterium tuberculosis	TKK_03_0040	SRS564952,"TKK_03_0040"	PDT000028072.1	2014-04-30T01:04:20Z	South Africa: Durban Chest Clinic		clinical	PDS000047625.1	aac(2')-Ic=COMPLETE,blaA=COMPLETE,erm(37)=COMPLETE
Mycobacterium tuberculosis	TKK_03_0042	SRS564991,"TKK_03_0042"	PDT000028073.1	2014-04-30T01:04:48Z	South Africa: Durban Chest Clinic		clinical		aac(2')-Ic=COMPLETE,blaA=COMPLETE,erm(37)=COMPLETE
Mycobacterium tuberculosis	TKK_03_0044	SRS564955,"TKK_03_0044"	PDT000028074.1	2014-04-30T01:05:16Z	South Africa: Durban Chest Clinic		clinical		aac(2')-Ic=COMPLETE,blaA=COMPLETE,erm(37)=COMPLETE
Mycobacterium tuberculosis	TKK_03_0047	SRS564963,"TKK_03_0047"	PDT000028075.1	2014-04-30T01:05:48Z	South Africa: Durban Chest Clinic		clinical	PDS000010095.2	aac(2')-Ic=COMPLETE,blaA=COMPLETE,erm(37)=COMPLETE
Mycobacterium tuberculosis	TKK_03_0050	SRS564938,"TKK_03_0050"	PDT000028076.1	2014-04-30T01:06:20Z	South Africa: Durban Chest Clinic		clinical	PDS000010119.1	aac(2')-Ic=COMPLETE,blaA=COMPLETE,erm(37)=COMPLETE
Mycobacterium tuberculosis	TKK_03_0058	SRS564983,"TKK_03_0058"	PDT000028077.1	2014-04-30T01:06:51Z	South Africa: Durban Chest Clinic		clinical		aac(2')-Ic=COMPLETE,blaA=COMPLETE,erm(37)=COMPLETE
Mycobacterium tuberculosis	TKK_03_0059	SRS564920,"TKK_03_0059"	PDT000028078.1	2014-04-30T01:07:21Z	South Africa: Durban Chest Clinic		clinical		aac(2')-Ic=COMPLETE,blaA=COMPLETE,erm(37)=COMPLETE
Mycobacterium tuberculosis	TKK_03_0062	SRS564977,"TKK_03_0062"	PDT000028079.1	2014-04-30T01:07:51Z	South Africa: Durban Chest Clinic		clinical		aac(2')-Ic=COMPLETE,blaA=COMPLETE,erm(37)=COMPLETE
Mycobacterium tuberculosis	TKK_03_0063	SRS564926,"TKK_03_0063"	PDT000028080.1	2014-04-30T01:08:22Z	South Africa: Durban Chest Clinic		clinical		aac(2')-Ic=COMPLETE,blaA=COMPLETE,erm(37)=COMPLETE
Mycobacterium tuberculosis	TKK_03_0064	SRS559722,"TKK_03_0064"	PDT000028081.1	2014-04-30T01:09:16Z	South Africa: Durban Chest Clinic		clinical		aac(2')-Ic=COMPLETE,blaA=COMPLETE,erm(37)=COMPLETE
Mycobacterium tuberculosis	TKK_03_0065	SRS564927,"TKK_03_0065"	PDT000028082.1	2014-04-30T01:09:49Z	South Africa: Durban Chest Clinic		clinical	PDS000010126.9	aac(2')-Ic=COMPLETE,blaA=COMPLETE,erm(37)=COMPLETE
Mycobacterium tuberculosis	TKK_03_0072	SRS564950,"TKK_03_0072"	PDT000028083.1	2014-04-30T01:10:21Z	South Africa: Durban Chest Clinic		clinical	PDS000010095.2	aac(2')-Ic=COMPLETE,blaA=COMPLETE,erm(37)=COMPLETE
Mycobacterium tuberculosis	TKK_03_0075	SRS564967,"TKK_03_0075"	PDT000028084.1	2014-04-30T01:10:56Z	South Africa: Durban Chest Clinic		clinical	PDS000010126.9	aac(2')-Ic=COMPLETE,blaA=COMPLETE,erm(37)=COMPLETE
Mycobacterium tuberculosis	TKK_03_0083	SRS565023,"TKK_03_0083"	PDT000028085.1	2014-04-30T01:11:38Z	South Africa: Durban Chest Clinic		clinical	PDS000010095.2	aac(2')-Ic=COMPLETE,blaA=COMPLETE,erm(37)=COMPLETE
Mycobacterium tuberculosis	TKK_03_0089	SRS564972,"TKK_03_0089"	PDT000028086.1	2014-04-30T01:12:11Z	South Africa: Durban Chest Clinic		clinical		aac(2')-Ic=COMPLETE,blaA=COMPLETE,erm(37)=COMPLETE
Mycobacterium tuberculosis	TKK_03_0090	SRS564997,"TKK_03_0090"	PDT000028087.1	2014-04-30T01:12:46Z	South Africa: Durban Chest Clinic		clinical	PDS000010126.9	aac(2')-Ic=COMPLETE,blaA=COMPLETE,erm(37)=COMPLETE
Mycobacterium tuberculosis	TKK_03_0092	SRS564951,"TKK_03_0092"	PDT000028088.1	2014-04-30T01:13:17Z	South Africa: Durban Chest Clinic		clinical		aac(2')-Ic=COMPLETE,blaA=COMPLETE,erm(37)=COMPLETE
Mycobacterium tuberculosis	TKK_03_0094	SRS564966,"TKK_03_0094"	PDT000028089.1	2014-04-30T01:13:50Z	South Africa: Durban Chest Clinic		clinical		aac(2')-Ic=COMPLETE,blaA=COMPLETE,erm(37)=COMPLETE
Mycobacterium tuberculosis	TKK_03_0096	SRS565012,"TKK_03_0096"	PDT000028090.1	2014-04-30T01:14:27Z	South Africa: Durban Chest Clinic		clinical		aac(2')-Ic=COMPLETE,blaA=COMPLETE,erm(37)=COMPLETE
Mycobacterium tuberculosis	TKK_03_0098	SRS564934,"TKK_03_0098"	PDT000028091.1	2014-04-30T01:15:00Z	South Africa: Durban Chest Clinic		clinical		aac(2')-Ic=COMPLETE,blaA=COMPLETE,erm(37)=COMPLETE
Mycobacterium tuberculosis	TKK_03_0099	SRS564935,"TKK_03_0099"	PDT000028092.1	2014-04-30T01:15:33Z	South Africa: Durban Chest Clinic		clinical		aac(2')-Ic=COMPLETE,blaA=COMPLETE,erm(37)=COMPLETE
Mycobacterium tuberculosis	TKK_03_0100	SRS564959,"TKK_03_0100"	PDT000028093.1	2014-04-30T01:16:06Z	South Africa: Durban Chest Clinic		clinical	PDS000010126.9	aac(2')-Ic=COMPLETE,blaA=COMPLETE,erm(37)=COMPLETE
Mycobacterium tuberculosis	TKK_03_0101	SRS565006,"TKK_03_0101"	PDT000028094.1	2014-04-30T01:16:40Z	South Africa: Durban Chest Clinic		clinical	PDS000010083.1	aac(2')-Ic=COMPLETE,blaA=COMPLETE,erm(37)=COMPLETE
Mycobacterium tuberculosis	TKK_03_0103	SRS564978,"TKK_03_0103"	PDT000028095.1	2014-04-30T01:17:16Z	South Africa: Durban Chest Clinic		clinical		aac(2')-Ic=COMPLETE,blaA=COMPLETE,erm(37)=COMPLETE
Mycobacterium tuberculosis	TKK_03_0105	SRS564976,"TKK_03_0105"	PDT000028096.1	2014-04-30T01:17:56Z	South Africa: Durban Chest Clinic		clinical	PDS000010071.1	aac(2')-Ic=COMPLETE,blaA=COMPLETE,erm(37)=COMPLETE
Mycobacterium tuberculosis	TKK_03_0106	SRS564985,"TKK_03_0106"	PDT000028097.1	2014-04-30T01:18:29Z	South Africa: Durban Chest Clinic		clinical	PDS000010071.1	aac(2')-Ic=COMPLETE,blaA=COMPLETE,erm(37)=COMPLETE
Mycobacterium tuberculosis	TKK_03_0108	SRS559690,"TKK_03_0108"	PDT000028098.1	2014-04-30T01:19:20Z	South Africa: Durban Chest Clinic		clinical	PDS000010033.1	aac(2')-Ic=COMPLETE,blaA=COMPLETE,erm(37)=COMPLETE
Mycobacterium tuberculosis	TKK_03_0109	SRS564946,"TKK_03_0109"	PDT000028099.1	2014-04-30T01:19:56Z	South Africa: Durban Chest Clinic		clinical		aac(2')-Ic=COMPLETE,blaA=COMPLETE,erm(37)=COMPLETE
Mycobacterium tuberculosis	TKK_03_0111	SRS564988,"TKK_03_0111"	PDT000028100.1	2014-04-30T01:20:29Z	South Africa: Durban Chest Clinic		clinical	PDS000010126.9	aac(2')-Ic=COMPLETE,blaA=COMPLETE,erm(37)=COMPLETE
Mycobacterium tuberculosis	TKK_03_0112	SRS564964,"TKK_03_0112"	PDT000028101.1	2014-04-30T01:21:07Z	South Africa: Durban Chest Clinic		clinical	PDS000010126.9	aac(2')-Ic=COMPLETE,blaA=COMPLETE,erm(37)=COMPLETE
Mycobacterium tuberculosis	TKK_03_0113	SRS564943,"TKK_03_0113"	PDT000028102.1	2014-04-30T01:21:56Z	South Africa: Durban Chest Clinic		clinical	PDS000010148.1	aac(2')-Ic=COMPLETE,blaA=COMPLETE,erm(37)=COMPLETE
Mycobacterium tuberculosis	TKK_03_0114	SRS564945,"TKK_03_0114"	PDT000028103.1	2014-04-30T01:22:28Z	South Africa: Durban Chest Clinic		clinical		aac(2')-Ic=COMPLETE,blaA=COMPLETE,erm(37)=COMPLETE
Mycobacterium tuberculosis	TKK_03_0115	SRS564994,"TKK_03_0115"	PDT000028104.1	2014-04-30T01:23:04Z	South Africa: Durban Chest Clinic		clinical		aac(2')-Ic=COMPLETE,blaA=COMPLETE,erm(37)=COMPLETE
Mycobacterium tuberculosis	TKK_03_0116	SRS564919,"TKK_03_0116"	PDT000028105.1	2014-04-30T01:23:39Z	South Africa: Durban Chest Clinic		clinical		aac(2')-Ic=COMPLETE,blaA=COMPLETE,erm(37)=COMPLETE
Mycobacterium tuberculosis	TKK_03_0118	SRS564968,"TKK_03_0118"	PDT000028106.1	2014-04-30T01:24:17Z	South Africa: Durban Chest Clinic		clinical		aac(2')-Ic=COMPLETE,blaA=COMPLETE,erm(37)=COMPLETE
Mycobacterium tuberculosis	TKK_03_0149	SRS564993,"TKK_03_0149"	PDT000028107.1	2014-04-30T01:24:51Z	South Africa: Durban Chest Clinic		clinical	PDS000010126.9	aac(2')-Ic=COMPLETE,blaA=COMPLETE,erm(37)=COMPLETE
Mycobacterium tuberculosis	TKK_03_0150	SRS564930,"TKK_03_0150"	PDT000028108.1	2014-04-30T01:25:30Z	South Africa: Durban Chest Clinic		clinical	PDS000010033.1	aac(2')-Ic=COMPLETE,blaA=COMPLETE,erm(37)=COMPLETE
Mycobacterium tuberculosis	TKK_03_0153	SRS564987,"TKK_03_0153"	PDT000028109.1	2014-04-30T01:26:05Z	South Africa: Durban Chest Clinic		clinical		aac(2')-Ic=COMPLETE,blaA=COMPLETE,erm(37)=COMPLETE
Mycobacterium tuberculosis	TKK_03_0154	SRS564947,"TKK_03_0154"	PDT000028110.1	2014-04-30T01:26:40Z	South Africa: Durban Chest Clinic		clinical	PDS000010126.9	aac(2')-Ic=COMPLETE,blaA=COMPLETE,erm(37)=COMPLETE
Mycobacterium tuberculosis	TKK_03_0156	SRS564956,"TKK_03_0156"	PDT000028111.1	2014-04-30T01:27:13Z	South Africa: Durban Chest Clinic		clinical	PDS000010095.2	aac(2')-Ic=COMPLETE,blaA=COMPLETE,erm(37)=COMPLETE
Mycobacterium tuberculosis	TKK_03_0158	SRS564932,"TKK_03_0158"	PDT000028112.1	2014-04-30T01:27:47Z	South Africa: Durban Chest Clinic		clinical		aac(2')-Ic=COMPLETE,blaA=COMPLETE,erm(37)=COMPLETE
Mycobacterium tuberculosis	TKK_03_0159	SRS564969,"TKK_03_0159"	PDT000028113.1	2014-04-30T01:28:23Z	South Africa: Durban Chest Clinic		clinical	PDS000010121.7	aac(2')-Ic=COMPLETE,blaA=COMPLETE,erm(37)=COMPLETE
Mycobacterium tuberculosis	TKK_03_0160	SRS564960,"TKK_03_0160"	PDT000028114.1	2014-04-30T01:28:59Z	South Africa: Durban Chest Clinic		clinical	PDS000047632.1	aac(2')-Ic=COMPLETE,blaA=COMPLETE,erm(37)=COMPLETE
Mycobacterium tuberculosis	TKK_04_0051	SRS564933,"TKK_04_0051"	PDT000028115.1	2014-04-30T01:29:32Z	South Africa: Umphumulo hospital		clinical	PDS000010121.7	aac(2')-Ic=COMPLETE,blaA=COMPLETE,erm(37)=COMPLETE
Mycobacterium tuberculosis	TKK_04_0054	SRS564928,"TKK_04_0054"	PDT000028116.1	2014-04-30T01:30:04Z	South Africa: Ntuze clinic		clinical	PDS000010147.2	aac(2')-Ic=COMPLETE,blaA=COMPLETE,erm(37)=COMPLETE
Mycobacterium tuberculosis	TKK_04_0059	SRS564971,"TKK_04_0059"	PDT000028117.1	2014-04-30T01:30:40Z	South Africa: Thulasizwe Hopsital		clinical	PDS000010121.7	aac(2')-Ic=COMPLETE,blaA=COMPLETE,erm(37)=COMPLETE
Mycobacterium tuberculosis	TKK_04_0060	SRS564989,"TKK_04_0060"	PDT000028118.1	2014-04-30T01:31:13Z	South Africa: FOSA Hospital		clinical	PDS000010121.7	aac(2')-Ic=COMPLETE,blaA=COMPLETE,erm(37)=COMPLETE
Mycobacterium tuberculosis	TKK_04_0061	SRS564931,"TKK_04_0061"	PDT000028119.1	2014-04-30T01:31:51Z	Church of Scotland		clinical	PDS000009996.2	aac(2')-Ic=COMPLETE,blaA=COMPLETE,erm(37)=COMPLETE
Mycobacterium tuberculosis	TKK_04_0063	SRS564923,"TKK_04_0063"	PDT000028120.1	2014-04-30T01:32:24Z	Church of Scotland		clinical	PDS000010177.4	aac(2')-Ic=COMPLETE,blaA=COMPLETE,erm(37)=COMPLETE
Mycobacterium tuberculosis	TKK_04_0064	SRS564965,"TKK_04_0064"	PDT000028121.1	2014-04-30T01:32:59Z	South Africa: Murchison Hopsital		clinical	PDS000010121.7	aac(2')-Ic=PARTIAL,blaA=COMPLETE,erm(37)=COMPLETE
Mycobacterium tuberculosis	TKK_04_0066	SRS565003,"TKK_04_0066"	PDT000028122.1	2014-04-30T01:33:30Z	South Africa: Thulasizwe Hopsital		clinical	PDS000010121.7	aac(2')-Ic=COMPLETE,blaA=COMPLETE,erm(37)=COMPLETE
Mycobacterium tuberculosis	TKK_04_0067	SRS564980,"TKK_04_0067"	PDT000028123.1	2014-04-30T01:34:06Z	South Africa: Manguzi Hospital		clinical	PDS000010021.1	aac(2')-Ic=COMPLETE,blaA=COMPLETE,erm(37)=COMPLETE
Mycobacterium tuberculosis	TKK_04_0068	SRS565001,"TKK_04_0068"	PDT000028124.1	2014-04-30T01:34:41Z	South Africa: Thulasizwe Hopsital		clinical		aac(2')-Ic=COMPLETE,blaA=COMPLETE,erm(37)=COMPLETE
Mycobacterium tuberculosis	TKK_04_0069	SRS564936,"TKK_04_0069"	PDT000028125.1	2014-04-30T01:35:19Z	South Africa: King Dinuzulu Hospital		clinical	PDS000010008.1	aac(2')-Ic=COMPLETE,blaA=COMPLETE,erm(37)=COMPLETE
Mycobacterium tuberculosis	TKK_04_0070	SRS564953,"TKK_04_0070"	PDT000028126.1	2014-04-30T01:35:54Z	South Africa: Untunjambili Hospital		clinical	PDS000010121.7	aac(2')-Ic=COMPLETE,blaA=COMPLETE,erm(37)=COMPLETE
Mycobacterium tuberculosis	TKK_04_0071	SRS564942,"TKK_04_0071"	PDT000028127.1	2014-04-30T01:36:27Z	Catherine Booth		clinical	PDS000010177.4	aac(2')-Ic=COMPLETE,blaA=COMPLETE,erm(37)=COMPLETE
Mycobacterium tuberculosis	TKK_04_0072	SRS564937,"TKK_04_0072"	PDT000028128.1	2014-04-30T01:37:02Z	South Africa: King Dinuzulu Hospital		clinical	PDS000010008.1	aac(2')-Ic=COMPLETE,blaA=COMPLETE,erm(37)=COMPLETE
Mycobacterium tuberculosis	TKK_04_0075	SRS564962,"TKK_04_0075"	PDT000028129.1	2014-04-30T01:37:34Z	South Africa: Sundumbili Clinic		clinical	PDS000009996.2	aac(2')-Ic=COMPLETE,blaA=COMPLETE,erm(37)=COMPLETE
Mycobacterium tuberculosis	TKK_04_0078	SRS564924,"TKK_04_0078"	PDT000028130.1	2014-04-30T01:38:03Z	South Africa: Thulasizwe Hopsital		clinical	PDS000010121.7	aac(2')-Ic=COMPLETE,blaA=COMPLETE,erm(37)=COMPLETE
Mycobacterium tuberculosis	TKK_04_0079	SRS565027,"TKK_04_0079"	PDT000028131.1	2014-04-30T01:38:39Z	South Africa: King Dinuzulu Hospital		clinical	PDS000010008.1	aac(2')-Ic=COMPLETE,blaA=COMPLETE,erm(37)=COMPLETE
Mycobacterium tuberculosis	TKK_04_0080	SRS564995,"TKK_04_0080"	PDT000028132.1	2014-04-30T01:39:12Z	South Africa: Thulasizwe Hopsital		clinical	PDS000010173.2	aac(2')-Ic=COMPLETE,blaA=COMPLETE,erm(37)=COMPLETE
Mycobacterium tuberculosis	TKK_04_0081	SRS564939,"TKK_04_0081"	PDT000028133.1	2014-04-30T01:39:41Z	South Africa: Murchison Hopsital		clinical	PDS000010121.7	aac(2')-Ic=COMPLETE,blaA=COMPLETE,erm(37)=COMPLETE
Mycobacterium tuberculosis	TKK_04_0082	SRS564925,"TKK_04_0082"	PDT000028134.1	2014-04-30T01:40:11Z	South Africa: Kwa-Mashu Poly Clinic		clinical	PDS000010121.7	aac(2')-Ic=COMPLETE,blaA=COMPLETE,erm(37)=COMPLETE
Mycobacterium tuberculosis	TKK_04_0083	SRS565005,"TKK_04_0083"	PDT000028135.1	2014-04-30T01:40:49Z	South Africa: Murchison Hopsital		clinical	PDS000010121.7	aac(2')-Ic=PARTIAL,blaA=COMPLETE,erm(37)=COMPLETE
Mycobacterium tuberculosis	TKK_04_0084	SRS564981,"TKK_04_0084"	PDT000028136.1	2014-04-30T01:41:29Z	South Africa: Thokozani Clinic		clinical	PDS000047623.1	aac(2')-Ic=COMPLETE,blaA=COMPLETE,erm(37)=COMPLETE
Mycobacterium tuberculosis	TKK_04_0086	SRS564954,"TKK_04_0086"	PDT000028137.1	2014-04-30T01:42:01Z	South Africa: Amakhabela Clinic		clinical	PDS000047635.1	aac(2')-Ic=COMPLETE,blaA=COMPLETE,erm(37)=COMPLETE
Mycobacterium tuberculosis	TKK_05MA_0001	SRS559852,"TKK_05MA_0001"	PDT000028138.1	2014-04-30T01:42:31Z	South Africa: King Dinuzulu Hospital	sputum	clinical	PDS000010121.7	aac(2')-Ic=COMPLETE,blaA=COMPLETE,erm(37)=COMPLETE
Mycobacterium tuberculosis	TKK_05MA_0004	SRS559844,"TKK_05MA_0004"	PDT000028139.1	2014-04-30T01:43:27Z	South Africa: King Dinuzulu Hospital	sputum	clinical	PDS000010141.2	aac(2')-Ic=COMPLETE,blaA=COMPLETE,erm(37)=COMPLETE
Mycobacterium tuberculosis	TKK_05MA_0010	SRS559805,"TKK_05MA_0010"	PDT000028140.1	2014-04-30T01:44:27Z	South Africa: King Dinuzulu Hospital	sputum	clinical	PDS000009984.1	aac(2')-Ic=COMPLETE,blaA=COMPLETE,erm(37)=COMPLETE
Mycobacterium tuberculosis	TKK_05MA_0011	SRS559705,"TKK_05MA_0011"	PDT000028141.1	2014-04-30T01:45:24Z	South Africa: King Dinuzulu Hospital	sputum	clinical	PDS000010121.7	aac(2')-Ic=COMPLETE,blaA=COMPLETE,erm(37)=COMPLETE
Mycobacterium tuberculosis	TKK_05MA_0012	SRS559640,"TKK_05MA_0012"	PDT000028142.1	2014-04-30T01:46:25Z	South Africa: King Dinuzulu Hospital	sputum	clinical	PDS000010141.2	aac(2')-Ic=COMPLETE,blaA=COMPLETE,erm(37)=COMPLETE
Mycobacterium tuberculosis	TKK_05MA_0016	SRS559887,"TKK_05MA_0016"	PDT000028143.1	2014-04-30T01:47:24Z	South Africa: King Dinuzulu Hospital	sputum	clinical	PDS000010141.2	aac(2')-Ic=COMPLETE,blaA=COMPLETE,erm(37)=COMPLETE
Mycobacterium tuberculosis	TKK_05MA_0017	SRS559666,"TKK_05MA_0017"	PDT000028144.1	2014-04-30T01:48:22Z	South Africa: King Dinuzulu Hospital	sputum	clinical	PDS000010126.9	aac(2')-Ic=COMPLETE,blaA=COMPLETE,erm(37)=COMPLETE
Mycobacterium tuberculosis	TKK_05MA_0018	SRS559979,"TKK_05MA_0018"	PDT000028145.1	2014-04-30T01:49:13Z	South Africa: King Dinuzulu Hospital	sputum	clinical	PDS000010177.4	aac(2')-Ic=COMPLETE,blaA=COMPLETE,erm(37)=COMPLETE
Mycobacterium tuberculosis	TKK_05MA_0020	SRS559661,"TKK_05MA_0020"	PDT000028146.1	2014-04-30T01:50:01Z	South Africa: King Dinuzulu Hospital	sputum	clinical	PDS000010143.6	aac(2')-Ic=COMPLETE,blaA=COMPLETE,erm(37)=COMPLETE
Mycobacterium tuberculosis	TKK_05MA_0025	SRS559725,"TKK_05MA_0025"	PDT000028147.1	2014-04-30T01:50:57Z	South Africa: King Dinuzulu Hospital	sputum	clinical	PDS000047636.1	aac(2')-Ic=COMPLETE,blaA=COMPLETE,erm(37)=COMPLETE
Mycobacterium tuberculosis	TKK_05MA_0026	SRS559789,"TKK_05MA_0026"	PDT000028148.1	2014-04-30T01:51:33Z	South Africa: King Dinuzulu Hospital	sputum	clinical	PDS000010121.7	aac(2')-Ic=COMPLETE,blaA=COMPLETE,erm(37)=COMPLETE
Mycobacterium tuberculosis	TKK_05MA_0031	SRS559840,"TKK_05MA_0031"	PDT000028149.1	2014-04-30T01:52:32Z	South Africa: King Dinuzulu Hospital	sputum	clinical	PDS000010126.9	aac(2')-Ic=COMPLETE,blaA=COMPLETE,erm(37)=COMPLETE
Mycobacterium tuberculosis	TKK_05MA_0033	SRS559849,"TKK_05MA_0033"	PDT000028150.1	2014-04-30T01:53:24Z	South Africa: King Dinuzulu Hospital	sputum	clinical	PDS000010181.2	aac(2')-Ic=COMPLETE,blaA=COMPLETE,erm(37)=COMPLETE
Mycobacterium tuberculosis	TKK_05MA_0035	SRS559954,"TKK_05MA_0035"	PDT000028151.1	2014-04-30T01:54:25Z	South Africa: King Dinuzulu Hospital	sputum	clinical	PDS000010141.2	aac(2')-Ic=COMPLETE,blaA=COMPLETE,erm(37)=COMPLETE
Mycobacterium tuberculosis	TKK_05MA_0036	SRS559658,"TKK_05MA_0036"	PDT000028152.1	2014-04-30T01:55:20Z	South Africa: King Dinuzulu Hospital	sputum	clinical	PDS000010181.2	aac(2')-Ic=COMPLETE,blaA=COMPLETE,erm(37)=COMPLETE
Mycobacterium tuberculosis	TKK_05MA_0037	SRS559712,"TKK_05MA_0037"	PDT000028153.1	2014-04-30T01:56:24Z	South Africa: King Dinuzulu Hospital	sputum	clinical		aac(2')-Ic=COMPLETE,blaA=COMPLETE,erm(37)=COMPLETE
Mycobacterium tuberculosis	TKK_05MA_0040	SRS559834,"TKK_05MA_0040"	PDT000028154.1	2014-04-30T01:57:17Z	South Africa: King Dinuzulu Hospital	sputum	clinical	PDS000010181.2	aac(2')-Ic=COMPLETE,blaA=COMPLETE,erm(37)=COMPLETE
Mycobacterium tuberculosis	TKK_05MA_0044	SRS559923,"TKK_05MA_0044"	PDT000028155.1	2014-04-30T01:58:07Z	South Africa: King Dinuzulu Hospital	sputum	clinical	PDS000010149.2	aac(2')-Ic=COMPLETE,blaA=COMPLETE,erm(37)=COMPLETE
Mycobacterium tuberculosis	TKK_05MA_0046	SRS559864,"TKK_05MA_0046"	PDT000028156.1	2014-04-30T01:58:57Z	South Africa: King Dinuzulu Hospital	sputum	clinical	PDS000010126.9	aac(2')-Ic=COMPLETE,blaA=COMPLETE,erm(37)=COMPLETE
Mycobacterium tuberculosis	TKK_05MA_0048	SRS559701,"TKK_05MA_0048"	PDT000028157.1	2014-04-30T01:59:43Z	South Africa: King Dinuzulu Hospital	sputum	clinical	PDS000010121.7	aac(2')-Ic=COMPLETE,blaA=COMPLETE,erm(37)=COMPLETE
Mycobacterium tuberculosis	TKK_05MA_0052	SRS559905,"TKK_05MA_0052"	PDT000028158.1	2014-04-30T02:00:42Z	South Africa: King Dinuzulu Hospital	sputum	clinical	PDS000047622.1	aac(2')-Ic=COMPLETE,blaA=COMPLETE,erm(37)=COMPLETE
Mycobacterium tuberculosis	TKK_05MA_0056	SRS559853,"TKK_05MA_0056"	PDT000028159.1	2014-04-30T02:01:55Z	South Africa: King Dinuzulu Hospital	sputum	clinical	PDS000010141.2	aac(2')-Ic=COMPLETE,blaA=COMPLETE,erm(37)=COMPLETE
Mycobacterium tuberculosis	TKK_05MA_0058	SRS559762,"TKK_05MA_0058"	PDT000028160.1	2014-04-30T02:02:41Z	South Africa: King Dinuzulu Hospital	sputum	clinical	PDS000010184.1	aac(2')-Ic=COMPLETE,blaA=COMPLETE,erm(37)=COMPLETE
Mycobacterium tuberculosis	TKK_05MA_2005	SRS559927,"TKK_05MA_2005"	PDT000028161.1	2014-04-30T02:03:11Z	South Africa: King Dinuzulu Hospital	sputum	clinical	PDS000010121.7	aac(2')-Ic=COMPLETE,blaA=COMPLETE,erm(37)=COMPLETE
Mycobacterium tuberculosis	TKK_05MA_2008	SRS559727,"TKK_05MA_2008"	PDT000028162.1	2014-04-30T02:03:43Z	South Africa: King Dinuzulu Hospital	sputum	clinical	PDS000010121.7	aac(2')-Ic=COMPLETE,blaA=COMPLETE,erm(37)=COMPLETE
Mycobacterium tuberculosis	TKK_05MA_2015	SRS559635,"TKK_05MA_2015"	PDT000028163.1	2014-04-30T02:04:47Z	South Africa: King Dinuzulu Hospital	sputum	clinical	PDS000010143.6	aac(2')-Ic=COMPLETE,blaA=COMPLETE,erm(37)=COMPLETE
Mycobacterium tuberculosis	TKK_05SA_0010	SRS559900,"TKK_05SA_0010"	PDT000028164.1	2014-04-30T02:05:52Z	South Africa: King Dinuzulu Hospital	sputum	clinical	PDS000009984.1	aac(2')-Ic=COMPLETE,blaA=COMPLETE,erm(37)=COMPLETE
Mycobacterium tuberculosis	TKK_05SA_0012	SRS559732,"TKK_05SA_0012"	PDT000028165.1	2014-04-30T02:07:02Z	South Africa: King Dinuzulu Hospital	sputum	clinical	PDS000010141.2	aac(2')-Ic=COMPLETE,blaA=COMPLETE,erm(37)=COMPLETE
Mycobacterium tuberculosis	TKK_05SA_0014	SRS559928,"TKK_05SA_0014"	PDT000028166.1	2014-04-30T02:08:01Z	South Africa: King Dinuzulu Hospital	sputum	clinical	PDS000010171.1	aac(2')-Ic=COMPLETE,blaA=COMPLETE,erm(37)=COMPLETE
Mycobacterium tuberculosis	TKK_05SA_0016	SRS559895,"TKK_05SA_0016"	PDT000028167.1	2014-04-30T02:08:56Z	South Africa: King Dinuzulu Hospital	sputum	clinical	PDS000010141.2	aac(2')-Ic=COMPLETE,blaA=COMPLETE,erm(37)=COMPLETE
Mycobacterium tuberculosis	TKK_05SA_0017	SRS559962,"TKK_05SA_0017"	PDT000028168.1	2014-04-30T02:09:58Z	South Africa: King Dinuzulu Hospital	sputum	clinical	PDS000010126.9	aac(2')-Ic=COMPLETE,blaA=COMPLETE,erm(37)=COMPLETE
Mycobacterium tuberculosis	TKK_05SA_0018	SRS559702,"TKK_05SA_0018"	PDT000028169.1	2014-04-30T02:11:00Z	South Africa: King Dinuzulu Hospital	sputum	clinical	PDS000010177.4	aac(2')-Ic=COMPLETE,blaA=COMPLETE,erm(37)=COMPLETE
Mycobacterium tuberculosis	TKK_05SA_0019	SRS559681,"TKK_05SA_0019"	PDT000028170.1	2014-04-30T02:11:58Z	South Africa: King Dinuzulu Hospital	sputum	clinical	PDS000047632.1	aac(2')-Ic=COMPLETE,blaA=COMPLETE,erm(37)=COMPLETE
Mycobacterium tuberculosis	TKK_05SA_0021	SRS559966,"TKK_05SA_0021"	PDT000028171.1	2014-04-30T02:12:50Z	South Africa: King Dinuzulu Hospital	sputum	clinical		aac(2')-Ic=COMPLETE,blaA=COMPLETE,erm(37)=COMPLETE
Mycobacterium tuberculosis	TKK_05SA_0023	SRS559697,"TKK_05SA_0023"	PDT000028172.1	2014-04-30T02:13:36Z	South Africa: King Dinuzulu Hospital	sputum	clinical	PDS000009998.5	aac(2')-Ic=COMPLETE,blaA=COMPLETE,erm(37)=COMPLETE
Mycobacterium tuberculosis	TKK_05SA_0025	SRS559790,"TKK_05SA_0025"	PDT000028173.1	2014-04-30T02:14:43Z	South Africa: King Dinuzulu Hospital	sputum	clinical	PDS000047636.1	aac(2')-Ic=COMPLETE,blaA=COMPLETE,erm(37)=COMPLETE
Mycobacterium tuberculosis	TKK_05SA_0031	SRS559686,"TKK_05SA_0031"	PDT000028174.1	2014-04-30T02:15:37Z	South Africa: King Dinuzulu Hospital	sputum	clinical	PDS000010126.9	aac(2')-Ic=COMPLETE,blaA=COMPLETE,erm(37)=COMPLETE
Mycobacterium tuberculosis	TKK_05SA_0036	SRS559943,"TKK_05SA_0036"	PDT000028175.1	2014-04-30T02:16:29Z	South Africa: King Dinuzulu Hospital	sputum	clinical	PDS000010181.2	aac(2')-Ic=COMPLETE,blaA=COMPLETE,erm(37)=COMPLETE
Mycobacterium tuberculosis	TKK_05SA_0041	SRS559769,"TKK_05SA_0041"	PDT000028176.1	2014-04-30T02:17:16Z	South Africa: King Dinuzulu Hospital	sputum	clinical	PDS000010149.2	aac(2')-Ic=COMPLETE,blaA=COMPLETE,erm(37)=COMPLETE
Mycobacterium tuberculosis	TKK_05SA_0042	SRS559937,"TKK_05SA_0042"	PDT000028177.1	2014-04-30T02:17:55Z	South Africa: King Dinuzulu Hospital	sputum	clinical	PDS000010121.7	aac(2')-Ic=COMPLETE,blaA=COMPLETE,erm(37)=COMPLETE
Mycobacterium tuberculosis	TKK_05SA_0043	SRS559874,"TKK_05SA_0043"	PDT000028178.1	2014-04-30T02:18:26Z	South Africa: King Dinuzulu Hospital	sputum	clinical	PDS000010121.7	aac(2')-Ic=COMPLETE,blaA=COMPLETE,erm(37)=COMPLETE
Mycobacterium tuberculosis	TKK_05SA_0044	SRS559642,"TKK_05SA_0044"	PDT000028179.1	2014-04-30T02:19:14Z	South Africa: King Dinuzulu Hospital	sputum	clinical	PDS000010149.2	aac(2')-Ic=COMPLETE,blaA=COMPLETE,erm(37)=COMPLETE
Mycobacterium tuberculosis	TKK_05SA_0046	SRS559707,"TKK_05SA_0046"	PDT000028180.1	2014-04-30T02:20:03Z	South Africa: King Dinuzulu Hospital	sputum	clinical	PDS000010126.9	aac(2')-Ic=COMPLETE,blaA=COMPLETE,erm(37)=COMPLETE
Mycobacterium tuberculosis	TKK_05SA_0047	SRS559879,"TKK_05SA_0047"	PDT000028181.1	2014-04-30T02:20:58Z	South Africa: King Dinuzulu Hospital	sputum	clinical	PDS000010126.9	aac(2')-Ic=COMPLETE,blaA=COMPLETE,erm(37)=COMPLETE
Mycobacterium tuberculosis	TKK_05SA_0048	SRS559980,"TKK_05SA_0048"	PDT000028182.1	2014-04-30T02:21:55Z	South Africa: King Dinuzulu Hospital	sputum	clinical	PDS000010121.7	aac(2')-Ic=COMPLETE,blaA=COMPLETE,erm(37)=COMPLETE
Mycobacterium tuberculosis	TKK_05SA_0050	SRS559632,"TKK_05SA_0050"	PDT000028183.1	2014-04-30T02:22:50Z	South Africa: King Dinuzulu Hospital	sputum	clinical	PDS000047658.1	aac(2')-Ic=COMPLETE,blaA=COMPLETE,erm(37)=COMPLETE
Mycobacterium tuberculosis	TKK_05SA_0052	SRS559776,"TKK_05SA_0052"	PDT000028184.1	2014-04-30T02:23:40Z	South Africa: King Dinuzulu Hospital	sputum	clinical	PDS000047622.1	aac(2')-Ic=COMPLETE,blaA=COMPLETE,erm(37)=COMPLETE
Mycobacterium tuberculosis	TKK_05SA_0054	SRS559624,"TKK_05SA_0054"	PDT000028185.1	2014-04-30T02:24:46Z	South Africa: King Dinuzulu Hospital	sputum	clinical	PDS000010143.6	aac(2')-Ic=COMPLETE,blaA=COMPLETE,erm(37)=COMPLETE
Mycobacterium tuberculosis	TKK_05SA_0055	SRS560009,"TKK_05SA_0055"	PDT000028186.1	2014-04-30T02:25:46Z	South Africa: King Dinuzulu Hospital	sputum	clinical	PDS000010121.7	aac(2')-Ic=COMPLETE,blaA=COMPLETE,erm(37)=COMPLETE
Mycobacterium tuberculosis	TKK_05SA_0058	SRS559944,"TKK_05SA_0058"	PDT000028187.1	2014-04-30T02:26:45Z	South Africa: King Dinuzulu Hospital	sputum	clinical	PDS000010184.1	aac(2')-Ic=COMPLETE,blaA=COMPLETE,erm(37)=COMPLETE
Mycobacterium tuberculosis	TKK_04_0074	SRS559662,"TKK_04_0074"	PDT000028188.1	2014-04-30T02:27:38Z	M3 TB Hospital	sputum	clinical	PDS000010141.2	aac(2')-Ic=COMPLETE,blaA=COMPLETE,erm(37)=COMPLETE
Mycobacterium tuberculosis	TKK_04_0085	SRS559724,"TKK_04_0085"	PDT000028189.1	2014-04-30T02:28:42Z	South Africa: King Edward VIII Hospital	sputum	clinical	PDS000010173.2	aac(2')-Ic=COMPLETE,blaA=COMPLETE,erm(37)=COMPLETE
Mycobacterium tuberculosis	TKK_04_0089	SRS559711,"TKK_04_0089"	PDT000028190.1	2014-04-30T02:29:39Z	South Africa: Umphumulo hospital	sputum	clinical	PDS000010172.1	aac(2')-Ic=COMPLETE,blaA=COMPLETE,erm(37)=COMPLETE
Mycobacterium tuberculosis	TKK_04_0090	SRS559957,"TKK_04_0090"	PDT000028191.1	2014-04-30T02:30:34Z	St Margaret's TB Hospital	sputum	clinical	PDS000010121.7	aac(2')-Ic=COMPLETE,blaA=COMPLETE,erm(37)=COMPLETE
Mycobacterium tuberculosis	TKK_04_0094	SRS559893,"TKK_04_0094"	PDT000028192.1	2014-04-30T02:31:49Z	Dundee Hospital	sputum	clinical		aac(2')-Ic=COMPLETE,blaA=COMPLETE,erm(37)=COMPLETE
Mycobacterium tuberculosis	TKK_04_0096	SRS559612,"TKK_04_0096"	PDT000028193.1	2014-04-30T02:32:44Z	South Africa: Mpu, Muza Clinic	sputum	clinical	PDS000010121.7	aac(2')-Ic=COMPLETE,blaA=COMPLETE,erm(37)=COMPLETE
Mycobacterium tuberculosis	TKK_04_0098	SRS559904,"TKK_04_0098"	PDT000028194.1	2014-04-30T02:33:53Z	South Africa: Thulasizwe Hopsital	sputum	clinical		aac(2')-Ic=COMPLETE,blaA=COMPLETE,erm(37)=COMPLETE
Mycobacterium tuberculosis	TKK_04_0099	SRS559753,"TKK_04_0099"	PDT000028195.1	2014-04-30T02:34:28Z	Siloah Clinic	sputum	clinical	PDS000010121.7	aac(2')-Ic=COMPLETE,blaA=COMPLETE,erm(37)=COMPLETE
Mycobacterium tuberculosis	TKK_04_0103	SRS559973,"TKK_04_0103"	PDT000028196.1	2014-04-30T02:35:24Z	South Africa: FOSA Hospital	sputum	clinical	PDS000009972.1	aac(2')-Ic=COMPLETE,blaA=COMPLETE,erm(37)=COMPLETE
Mycobacterium tuberculosis	TKK_04_0105	SRS559982,"TKK_04_0105"	PDT000028197.1	2014-04-30T02:35:56Z	South Africa: King Dinuzulu Hospital	sputum	clinical	PDS000010121.7	aac(2')-Ic=COMPLETE,blaA=COMPLETE,erm(37)=COMPLETE
Mycobacterium tuberculosis	TKK_04_0106	SRS559951,"TKK_04_0106"	PDT000028198.1	2014-04-30T02:36:26Z	Goodwins Clinic	sputum	clinical	PDS000010121.7	aac(2')-Ic=COMPLETE,blaA=COMPLETE,erm(37)=COMPLETE
Mycobacterium tuberculosis	TKK_04_0107	SRS559833,"TKK_04_0107"	PDT000028199.1	2014-04-30T02:37:16Z	South Africa: King Dinuzulu Hospital	sputum	clinical	PDS000009998.5	aac(2')-Ic=COMPLETE,blaA=COMPLETE,erm(37)=COMPLETE
Mycobacterium tuberculosis	TKK_04_0109	SRS559897,"TKK_04_0109"	PDT000028200.1	2014-04-30T02:37:47Z	M3 TB Hospital	sputum	clinical	PDS000010121.7	aac(2')-Ic=COMPLETE,blaA=COMPLETE,erm(37)=COMPLETE
Mycobacterium tuberculosis	TKK_04_0113	SRS559824,"TKK_04_0113"	PDT000028201.1	2014-04-30T02:38:35Z	South Africa: FOSA Hospital	sputum	clinical	PDS000009972.1	aac(2')-Ic=COMPLETE,blaA=COMPLETE,erm(37)=COMPLETE
Mycobacterium tuberculosis	TKK_04_0114	SRS559890,"TKK_04_0114"	PDT000028202.1	2014-04-30T02:39:31Z	South Africa: King Dinuzulu Hospital	sputum	clinical	PDS000009998.5	aac(2')-Ic=COMPLETE,blaA=COMPLETE,erm(37)=COMPLETE
Mycobacterium tuberculosis	TKK_04_0117	SRS559669,"TKK_04_0117"	PDT000028203.1	2014-04-30T02:40:04Z	South Africa: FOSA Hospital	sputum	clinical	PDS000010121.7	aac(2')-Ic=COMPLETE,blaA=COMPLETE,erm(37)=COMPLETE
Mycobacterium tuberculosis	TKK_04_0120	SRS565008,"TKK_04_0120"	PDT000028204.1	2014-04-30T02:40:46Z	South Africa: FOSA Hospital	sputum	clinical	PDS000010173.2	aac(2')-Ic=COMPLETE,blaA=COMPLETE,erm(37)=COMPLETE
Mycobacterium tuberculosis	TKK_04_0122	SRS564990,"TKK_04_0122"	PDT000028205.1	2014-04-30T02:41:16Z	South Africa: FOSA Hospital	sputum	clinical	PDS000010121.7	aac(2')-Ic=COMPLETE,blaA=COMPLETE,erm(37)=COMPLETE
Mycobacterium tuberculosis	TKK_04_0123	SRS565016,"TKK_04_0123"	PDT000028206.1	2014-04-30T02:41:50Z	South Africa: FOSA Hospital	sputum	clinical	PDS000010121.7	aac(2')-Ic=COMPLETE,blaA=COMPLETE,erm(37)=COMPLETE
Mycobacterium tuberculosis	M984	M984,"SRS557872"	PDT000028207.1	2014-04-30T02:42:23Z	India: Tiruvallur	sputum	clinical		aac(2')-Ic=COMPLETE,blaA=COMPLETE,erm(37)=COMPLETE
Mycobacterium tuberculosis	M987	M987,"SRS557842"	PDT000028208.1	2014-04-30T02:42:56Z	India: Tiruvallur	sputum	clinical		aac(2')-Ic=COMPLETE,blaA=COMPLETE,erm(37)=COMPLETE
Mycobacterium tuberculosis	M990	M990,"SRS557868"	PDT000028209.1	2014-04-30T02:43:28Z	India: Tiruvallur	sputum	clinical		aac(2')-Ic=COMPLETE,blaA=COMPLETE,erm(37)=COMPLETE
Mycobacterium tuberculosis	M991	M991,"SRS557856"	PDT000028210.1	2014-04-30T02:44:00Z	India: Tiruvallur	sputum	clinical		aac(2')-Ic=COMPLETE,blaA=COMPLETE,erm(37)=COMPLETE
Mycobacterium tuberculosis	M1004	M1004,"SRS557857"	PDT000028211.1	2014-04-30T02:44:32Z	India: Tiruvallur	sputum	clinical		aac(2')-Ic=COMPLETE,blaA=COMPLETE,erm(37)=COMPLETE
Mycobacterium tuberculosis	M992	M992,"SRS560030"	PDT000028212.1	2014-04-30T02:45:36Z	India: Tiruvallur	sputum	clinical		aac(2')-Ic=COMPLETE,blaA=COMPLETE,erm(37)=COMPLETE
Mycobacterium tuberculosis	M995	M995,"SRS557865"	PDT000028213.1	2014-04-30T02:46:11Z	India: Tiruvallur	sputum	clinical		aac(2')-Ic=COMPLETE,blaA=COMPLETE,erm(37)=COMPLETE
Mycobacterium tuberculosis	M1007	M1007,"SRS557873"	PDT000028214.1	2014-04-30T02:46:44Z	India: Tiruvallur	sputum	clinical	PDS000013930.1	aac(2')-Ic=COMPLETE,blaA=COMPLETE,erm(37)=COMPLETE
Mycobacterium tuberculosis	M1008	M1008,"SRS557870"	PDT000028215.1	2014-04-30T02:47:23Z	India: Tiruvallur	sputum	clinical		aac(2')-Ic=COMPLETE,blaA=COMPLETE,erm(37)=COMPLETE
Mycobacterium tuberculosis	M1009	M1009,"SRS557858"	PDT000028216.1	2014-04-30T02:47:55Z	India: Tiruvallur	sputum	clinical		aac(2')-Ic=COMPLETE,blaA=COMPLETE,erm(37)=COMPLETE
Mycobacterium tuberculosis	M1010	M1010,"SRS557797"	PDT000028217.1	2014-04-30T02:48:27Z	India: Tiruvallur	sputum	clinical		aac(2')-Ic=COMPLETE,blaA=COMPLETE,erm(37)=COMPLETE
Mycobacterium tuberculosis	M1012	M1012,"SRS557833"	PDT000028218.1	2014-04-30T02:49:00Z	India: Tiruvallur	sputum	clinical	PDS000009948.1	aac(2')-Ic=COMPLETE,blaA=COMPLETE,erm(37)=COMPLETE
Mycobacterium tuberculosis	M1011	M1011,"SRS560061"	PDT000028219.1	2014-04-30T02:49:54Z	India: Tiruvallur	sputum	clinical	PDS000010123.1	aac(2')-Ic=COMPLETE,blaA=COMPLETE,erm(37)=COMPLETE
Mycobacterium tuberculosis	M1017	M1017,"SRS559734"	PDT000028220.1	2014-04-30T02:50:37Z	India: Tiruvallur	sputum	clinical		aac(2')-Ic=COMPLETE,blaA=COMPLETE,erm(37)=COMPLETE
Mycobacterium tuberculosis	M1021	M1021,"SRS557859"	PDT000028221.1	2014-04-30T02:51:16Z	India: Tiruvallur	sputum	clinical		aac(2')-Ic=COMPLETE,blaA=COMPLETE,erm(37)=COMPLETE
Mycobacterium tuberculosis	M1023	M1023,"SRS557867"	PDT000028222.1	2014-04-30T02:51:51Z	India: Tiruvallur	sputum	clinical	PDS000009948.1	aac(2')-Ic=COMPLETE,blaA=COMPLETE,erm(37)=COMPLETE
Mycobacterium tuberculosis	M1022	M1022,"SRS557827"	PDT000028223.1	2014-04-30T02:52:24Z	India: Tiruvallur	sputum	clinical		aac(2')-Ic=COMPLETE,blaA=COMPLETE,erm(37)=COMPLETE
Mycobacterium tuberculosis	M1024	M1024,"SRS557830"	PDT000028224.1	2014-04-30T02:52:55Z	India: Tiruvallur	sputum	clinical		aac(2')-Ic=COMPLETE,blaA=COMPLETE,erm(37)=COMPLETE
Mycobacterium tuberculosis	M1025	M1025,"SRS560034"	PDT000028225.1	2014-04-30T02:53:50Z	India: Tiruvallur	sputum	clinical		aac(2')-Ic=COMPLETE,blaA=COMPLETE,erm(37)=COMPLETE
Mycobacterium tuberculosis	M1026	M1026,"SRS557860"	PDT000028226.1	2014-04-30T02:54:26Z	India: Tiruvallur	sputum	clinical		aac(2')-Ic=COMPLETE,blaA=COMPLETE,erm(37)=COMPLETE
Mycobacterium tuberculosis	M1034	M1034,"SRS560019"	PDT000028227.1	2014-04-30T02:55:19Z	India: Tiruvallur	sputum	clinical		aac(2')-Ic=COMPLETE,blaA=COMPLETE,erm(37)=COMPLETE
Mycobacterium tuberculosis	M1210	M1210,"SRS557818"	PDT000028228.1	2014-04-30T02:55:54Z	India: Tiruvallur	sputum	clinical		aac(2')-Ic=COMPLETE,blaA=COMPLETE,erm(37)=COMPLETE
Mycobacterium tuberculosis	M1212	M1212,"SRS557798"	PDT000028229.1	2014-04-30T02:56:26Z	India: Tiruvallur	sputum	clinical	PDS000009922.1	aac(2')-Ic=COMPLETE,blaA=COMPLETE,erm(37)=COMPLETE
Mycobacterium tuberculosis	M1213	M1213,"SRS557802"	PDT000028230.1	2014-04-30T02:56:57Z	India: Tiruvallur	sputum	clinical	PDS000009922.1	aac(2')-Ic=COMPLETE,blaA=COMPLETE,erm(37)=COMPLETE
Mycobacterium tuberculosis	M1215	M1215,"SRS557840"	PDT000028231.1	2014-04-30T02:57:30Z	India: Tiruvallur	sputum	clinical	PDS000009885.1	aac(2')-Ic=COMPLETE,blaA=COMPLETE,erm(37)=COMPLETE
Mycobacterium tuberculosis	M1221	M1221,"SRS559924"	PDT000028232.1	2014-04-30T02:58:16Z	India: Tiruvallur	sputum	clinical		aac(2')-Ic=COMPLETE,blaA=COMPLETE,erm(37)=COMPLETE
Mycobacterium tuberculosis	M1232	M1232,"SRS557843"	PDT000028233.1	2014-04-30T02:58:45Z	India: Tiruvallur	sputum	clinical		aac(2')-Ic=COMPLETE,blaA=COMPLETE,erm(37)=COMPLETE
Mycobacterium tuberculosis	M1233	M1233,"SRS557828"	PDT000028234.1	2014-04-30T02:59:28Z	India: Tiruvallur	sputum	clinical		aac(2')-Ic=COMPLETE,blaA=COMPLETE,erm(37)=COMPLETE
Mycobacterium tuberculosis	M1236	M1236,"SRS559922"	PDT000028235.1	2014-04-30T03:00:21Z	India: Tiruvallur	sputum	clinical		aac(2')-Ic=COMPLETE,blaA=COMPLETE,erm(37)=COMPLETE
Mycobacterium tuberculosis	M1253	M1253,"SRS557871"	PDT000028236.1	2014-04-30T03:00:58Z	India: Tiruvallur	sputum	clinical	PDS000009910.1	aac(2')-Ic=COMPLETE,blaA=COMPLETE,erm(37)=COMPLETE
Mycobacterium tuberculosis	M1270	M1270,"SRS557848"	PDT000028237.1	2014-04-30T03:01:39Z	India: Tiruvallur	sputum	clinical		aac(2')-Ic=COMPLETE,blaA=COMPLETE,erm(37)=COMPLETE
Mycobacterium tuberculosis	M1271	M1271,"SRS557824"	PDT000028238.1	2014-04-30T03:02:15Z	India: Tiruvallur	sputum	clinical		aac(2')-Ic=COMPLETE,blaA=COMPLETE,erm(37)=COMPLETE
Mycobacterium tuberculosis	M1273	M1273,"SRS557874"	PDT000028239.1	2014-04-30T03:02:50Z	India: Tiruvallur	sputum	clinical	PDS000010034.1	aac(2')-Ic=COMPLETE,blaA=COMPLETE,erm(37)=COMPLETE
Mycobacterium tuberculosis	M1274	M1274,"SRS560020"	PDT000028240.1	2014-04-30T03:03:37Z	India: Tiruvallur	sputum	clinical		aac(2')-Ic=COMPLETE,blaA=COMPLETE,erm(37)=COMPLETE
Mycobacterium tuberculosis	M1283	M1283,"SRS557829"	PDT000028241.1	2014-04-30T03:04:11Z	India: Tiruvallur	sputum	clinical	PDS000009910.1	aac(2')-Ic=COMPLETE,blaA=COMPLETE,erm(37)=COMPLETE
Mycobacterium tuberculosis	M1272	M1272,"SRS557844"	PDT000028242.1	2014-04-30T03:04:44Z	India: Tiruvallur	sputum	clinical	PDS000010067.1	aac(2')-Ic=COMPLETE,blaA=COMPLETE,erm(37)=COMPLETE
Mycobacterium tuberculosis	M1287	M1287,"SRS557794"	PDT000028243.1	2014-04-30T03:05:16Z	India: Tiruvallur	sputum	clinical		aac(2')-Ic=COMPLETE,blaA=COMPLETE,erm(37)=COMPLETE
Mycobacterium tuberculosis	M1288	M1288,"SRS557866"	PDT000028244.1	2014-04-30T03:05:50Z	India: Tiruvallur	sputum	clinical		aac(2')-Ic=COMPLETE,blaA=COMPLETE,erm(37)=COMPLETE
Mycobacterium tuberculosis	M1292	M1292,"SRS557846"	PDT000028245.1	2014-04-30T03:06:39Z	India: Tiruvallur	sputum	clinical		aac(2')-Ic=COMPLETE,blaA=COMPLETE,erm(37)=COMPLETE
Mycobacterium tuberculosis	M1294	M1294,"SRS559978"	PDT000028246.1	2014-04-30T03:07:41Z	India: Tiruvallur	sputum	clinical	PDS000009897.1	aac(2')-Ic=COMPLETE,blaA=COMPLETE,erm(37)=COMPLETE
Mycobacterium tuberculosis	M1295	M1295,"SRS557817"	PDT000028247.1	2014-04-30T03:08:15Z	India: Tiruvallur	sputum	clinical	PDS000009885.1	aac(2')-Ic=COMPLETE,blaA=COMPLETE,erm(37)=COMPLETE
Mycobacterium tuberculosis	M1300	M1300,"SRS557807"	PDT000028248.1	2014-04-30T03:08:48Z	India: Tiruvallur	sputum	clinical		aac(2')-Ic=COMPLETE,blaA=COMPLETE,erm(37)=COMPLETE
Mycobacterium tuberculosis	M1304	M1304,"SRS557832"	PDT000028249.1	2014-04-30T03:09:25Z	India: Tiruvallur	sputum	clinical		aac(2')-Ic=COMPLETE,blaA=COMPLETE,erm(37)=COMPLETE
Mycobacterium tuberculosis	XTB13-180	SRS553907,"XTB13-180"	PDT000028251.1	2014-04-30T14:24:21Z	Belarus	excreted bodily substance	clinical	PDS000009915.20	aac(2')-Ic=COMPLETE,blaA=COMPLETE,erm(37)=COMPLETE
Mycobacterium tuberculosis	XTB13-182	SRS553912,"XTB13-182"	PDT000028252.1	2014-04-30T14:24:51Z	Belarus	excreted bodily substance	clinical	PDS000009915.20	aac(2')-Ic=COMPLETE,blaA=COMPLETE,erm(37)=COMPLETE
Mycobacterium tuberculosis	XTB13-183	SRS553840,"XTB13-183"	PDT000028253.1	2014-04-30T14:25:33Z	Belarus	excreted bodily substance	clinical	PDS000009873.5	aac(2')-Ic=COMPLETE,blaA=COMPLETE,erm(37)=COMPLETE
Mycobacterium tuberculosis	XTB13-184	SRS553929,"XTB13-184"	PDT000028254.1	2014-04-30T14:26:11Z	Belarus	excreted bodily substance	clinical	PDS000009873.5	aac(2')-Ic=COMPLETE,blaA=COMPLETE,erm(37)=COMPLETE
Mycobacterium tuberculosis	XTB13-186	SRS553991,"XTB13-186"	PDT000028255.1	2014-04-30T14:26:45Z	Belarus	excreted bodily substance	clinical	PDS000009849.1	aac(2')-Ic=COMPLETE,blaA=COMPLETE,erm(37)=COMPLETE
Mycobacterium tuberculosis	XTB13-187	SRS553851,"XTB13-187"	PDT000028256.1	2014-04-30T14:27:17Z	Belarus	excreted bodily substance	clinical	PDS000047603.1	aac(2')-Ic=COMPLETE,blaA=COMPLETE,erm(37)=COMPLETE
Mycobacterium tuberculosis	XTB13-188	SRS553928,"XTB13-188"	PDT000028257.1	2014-04-30T14:27:48Z	Belarus	excreted bodily substance	clinical	PDS000009873.5	aac(2')-Ic=COMPLETE,blaA=COMPLETE,erm(37)=COMPLETE
Mycobacterium tuberculosis	XTB13-190	SRS553854,"XTB13-190"	PDT000028258.1	2014-04-30T14:28:17Z	Belarus	excreted bodily substance	clinical	PDS000009873.5	aac(2')-Ic=COMPLETE,blaA=COMPLETE,erm(37)=COMPLETE
Mycobacterium tuberculosis	XTB13-191	SRS553930,"XTB13-191"	PDT000028259.1	2014-04-30T14:28:47Z	Belarus	excreted bodily substance	clinical	PDS000009813.3	aac(2')-Ic=COMPLETE,blaA=COMPLETE,erm(37)=COMPLETE
Mycobacterium tuberculosis	XTB13-192	SRS553852,"XTB13-192"	PDT000028260.1	2014-04-30T14:29:17Z	Belarus	excreted bodily substance	clinical	PDS000009873.5	aac(2')-Ic=COMPLETE,blaA=COMPLETE,erm(37)=COMPLETE
Mycobacterium tuberculosis	XTB13-193	SRS553988,"XTB13-193"	PDT000028261.1	2014-04-30T14:29:48Z	Belarus	excreted bodily substance	clinical		aac(2')-Ic=COMPLETE,blaA=COMPLETE,erm(37)=COMPLETE
Mycobacterium tuberculosis	XTB13-194	SRS553897,"XTB13-194"	PDT000028262.1	2014-04-30T14:30:22Z	Belarus	excreted bodily substance	clinical	PDS000009915.20	aac(2')-Ic=COMPLETE,blaA=COMPLETE,erm(37)=COMPLETE
Mycobacterium tuberculosis	XTB13-195	SRS553836,"XTB13-195"	PDT000028263.1	2014-04-30T14:30:53Z	Belarus	excreted bodily substance	clinical	PDS000009915.20	aac(2')-Ic=COMPLETE,blaA=COMPLETE,erm(37)=COMPLETE
Mycobacterium tuberculosis	XTB13-196	SRS553909,"XTB13-196"	PDT000028264.1	2014-04-30T14:31:29Z	Belarus	excreted bodily substance	clinical	PDS000009849.1	aac(2')-Ic=COMPLETE,blaA=COMPLETE,erm(37)=COMPLETE
Mycobacterium tuberculosis	XTB13-197	SRS553931,"XTB13-197"	PDT000028265.1	2014-04-30T14:32:03Z	Belarus	excreted bodily substance	clinical	PDS000009915.20	aac(2')-Ic=COMPLETE,blaA=COMPLETE,erm(37)=COMPLETE
Mycobacterium tuberculosis	XTB13-198	SRS553900,"XTB13-198"	PDT000028266.1	2014-04-30T14:32:36Z	Belarus	excreted bodily substance	clinical		aac(2')-Ic=COMPLETE,blaA=COMPLETE,erm(37)=COMPLETE
Mycobacterium tuberculosis	XTB13-199	SRS553920,"XTB13-199"	PDT000028267.1	2014-04-30T14:33:28Z	Belarus	excreted bodily substance	clinical		aac(2')-Ic=COMPLETE,blaA=COMPLETE,erm(37)=COMPLETE
Mycobacterium tuberculosis	XTB13-200	SRS553859,"XTB13-200"	PDT000028268.1	2014-04-30T14:34:04Z	Belarus	excreted bodily substance	clinical	PDS000009915.20	aac(2')-Ic=COMPLETE,blaA=COMPLETE,erm(37)=COMPLETE
Mycobacterium tuberculosis	XTB13-203	SRS553891,"XTB13-203"	PDT000028269.1	2014-04-30T14:34:38Z	Belarus	excreted bodily substance	clinical	PDS000009915.20	aac(2')-Ic=COMPLETE,blaA=COMPLETE,erm(37)=COMPLETE
Mycobacterium tuberculosis	XTB13-204	SRS553853,"XTB13-204"	PDT000028270.1	2014-04-30T14:35:36Z	Belarus	excreted bodily substance	clinical	PDS000009825.1	aac(2')-Ic=COMPLETE,blaA=COMPLETE,erm(37)=COMPLETE
Mycobacterium tuberculosis	XTB13-205	SRS553855,"XTB13-205"	PDT000028271.1	2014-04-30T14:36:13Z	Belarus	excreted bodily substance	clinical	PDS000009915.20	aac(2')-Ic=COMPLETE,blaA=COMPLETE,erm(37)=COMPLETE
Mycobacterium tuberculosis	XTB13-206	SRS553932,"XTB13-206"	PDT000028272.1	2014-04-30T14:36:51Z	Belarus	excreted bodily substance	clinical	PDS000047603.1	aac(2')-Ic=COMPLETE,blaA=COMPLETE,erm(37)=COMPLETE
Mycobacterium tuberculosis	XTB13-208	SRS553869,"XTB13-208"	PDT000028273.1	2014-04-30T14:37:28Z	Belarus	excreted bodily substance	clinical	PDS000047582.2	aac(2')-Ic=COMPLETE,blaA=COMPLETE,erm(37)=COMPLETE
Mycobacterium tuberculosis	XTB13-209	SRS553898,"XTB13-209"	PDT000028274.1	2014-04-30T14:38:01Z	Belarus	excreted bodily substance	clinical		aac(2')-Ic=COMPLETE,blaA=COMPLETE,erm(37)=COMPLETE
Mycobacterium tuberculosis	XTB13-210	SRS553862,"XTB13-210"	PDT000028275.1	2014-04-30T14:38:33Z	Belarus	excreted bodily substance	clinical	PDS000047585.1	aac(2')-Ic=COMPLETE,blaA=COMPLETE,erm(37)=COMPLETE
Mycobacterium tuberculosis	XTB13-211	SRS553865,"XTB13-211"	PDT000028276.1	2014-04-30T14:39:06Z	Belarus	excreted bodily substance	clinical		aac(2')-Ic=COMPLETE,blaA=COMPLETE,erm(37)=COMPLETE
Mycobacterium tuberculosis	XTB13-212	SRS553894,"XTB13-212"	PDT000028277.1	2014-04-30T14:39:38Z	Belarus	excreted bodily substance	clinical	PDS000009873.5	aac(2')-Ic=COMPLETE,blaA=COMPLETE,erm(37)=COMPLETE
Mycobacterium tuberculosis	XTB13-213	SRS553921,"XTB13-213"	PDT000028278.1	2014-04-30T14:40:14Z	Belarus	excreted bodily substance	clinical	PDS000009849.1	aac(2')-Ic=COMPLETE,blaA=COMPLETE,erm(37)=COMPLETE
Mycobacterium tuberculosis	XTB13-214	SRS553935,"XTB13-214"	PDT000028279.1	2014-04-30T14:40:56Z	Belarus	excreted bodily substance	clinical	PDS000009873.5	aac(2')-Ic=COMPLETE,blaA=COMPLETE,erm(37)=COMPLETE
Mycobacterium tuberculosis	XTB13-216	SRS553837,"XTB13-216"	PDT000028280.1	2014-04-30T14:41:34Z	Belarus	excreted bodily substance	clinical		aac(2')-Ic=COMPLETE,blaA=COMPLETE,erm(37)=COMPLETE
Mycobacterium tuberculosis	XTB13-217	SRS553904,"XTB13-217"	PDT000028281.1	2014-04-30T14:42:12Z	Belarus	excreted bodily substance	clinical	PDS000009915.20	aac(2')-Ic=COMPLETE,blaA=COMPLETE,erm(37)=COMPLETE
Mycobacterium tuberculosis	XTB13-218	SRS553892,"XTB13-218"	PDT000028282.1	2014-04-30T14:42:43Z	Belarus	excreted bodily substance	clinical	PDS000009915.20	aac(2')-Ic=COMPLETE,blaA=COMPLETE,erm(37)=COMPLETE
Mycobacterium tuberculosis	XTB13-219	SRS553915,"XTB13-219"	PDT000028283.1	2014-04-30T14:44:08Z	Belarus	excreted bodily substance	clinical	PDS000009915.20	aac(2')-Ic=COMPLETE,blaA=COMPLETE,erm(37)=COMPLETE
Mycobacterium tuberculosis	XTB13-225	SRS553914,"XTB13-225"	PDT000028285.1	2014-04-30T14:47:02Z	Belarus	excreted bodily substance	clinical	PDS000009873.5	aac(2')-Ic=COMPLETE,blaA=COMPLETE,erm(37)=COMPLETE
Mycobacterium tuberculosis	XTB13-227	SRS553901,"XTB13-227"	PDT000028286.1	2014-04-30T14:47:34Z	Belarus	excreted bodily substance	clinical	PDS000009873.5	aac(2')-Ic=COMPLETE,blaA=COMPLETE,erm(37)=COMPLETE
Mycobacterium tuberculosis	XTB13-228	SRS553835,"XTB13-228"	PDT000028287.1	2014-04-30T14:48:06Z	Belarus	excreted bodily substance	clinical	PDS000009915.20	aac(2')-Ic=COMPLETE,blaA=COMPLETE,erm(37)=COMPLETE
Mycobacterium tuberculosis	XTB13-229	SRS553938,"XTB13-229"	PDT000028288.1	2014-04-30T14:48:43Z	Belarus	excreted bodily substance	clinical	PDS000009915.20	aac(2')-Ic=COMPLETE,blaA=COMPLETE,erm(37)=COMPLETE
Mycobacterium tuberculosis	XTB13-230	SRS553927,"XTB13-230"	PDT000028289.1	2014-04-30T14:49:15Z	Belarus	excreted bodily substance	clinical	PDS000009873.5	aac(2')-Ic=COMPLETE,blaA=COMPLETE,erm(37)=COMPLETE
Mycobacterium tuberculosis	XTB13-231	SRS553895,"XTB13-231"	PDT000028290.1	2014-04-30T14:49:48Z	Belarus	excreted bodily substance	clinical	PDS000009915.20	aac(2')-Ic=COMPLETE,blaA=COMPLETE,erm(37)=COMPLETE
Mycobacterium tuberculosis	XTB13-232	SRS553842,"XTB13-232"	PDT000028291.1	2014-04-30T14:50:22Z	Belarus	excreted bodily substance	clinical	PDS000009915.20	aac(2')-Ic=COMPLETE,blaA=COMPLETE,erm(37)=COMPLETE
Mycobacterium tuberculosis	XTB13-233	SRS553845,"XTB13-233"	PDT000028292.1	2014-04-30T14:50:57Z	Belarus	excreted bodily substance	clinical	PDS000009873.5	aac(2')-Ic=COMPLETE,blaA=COMPLETE,erm(37)=COMPLETE
Mycobacterium tuberculosis	XTB13-234	SRS553916,"XTB13-234"	PDT000028293.1	2014-04-30T14:51:31Z	Belarus	excreted bodily substance	clinical	PDS000009873.5	aac(2')-Ic=COMPLETE,blaA=COMPLETE,erm(37)=COMPLETE
Mycobacterium tuberculosis	XTB13-235	SRS553918,"XTB13-235"	PDT000028294.1	2014-04-30T14:52:11Z	Belarus	excreted bodily substance	clinical	PDS000009915.20	aac(2')-Ic=COMPLETE,blaA=COMPLETE,erm(37)=COMPLETE
Mycobacterium tuberculosis	XTB13-237	SRS553870,"XTB13-237"	PDT000028295.1	2014-04-30T14:52:45Z	Belarus	excreted bodily substance	clinical		aac(2')-Ic=COMPLETE,blaA=COMPLETE,erm(37)=COMPLETE
Mycobacterium tuberculosis	XTB13-238	SRS553861,"XTB13-238"	PDT000028296.1	2014-04-30T14:53:20Z	Belarus	excreted bodily substance	clinical	PDS000009915.20	aac(2')-Ic=COMPLETE,blaA=COMPLETE,erm(37)=COMPLETE
Mycobacterium tuberculosis	XTB13-239	SRS553903,"XTB13-239"	PDT000028297.1	2014-04-30T14:53:54Z	Belarus	excreted bodily substance	clinical		aac(2')-Ic=COMPLETE,blaA=COMPLETE,erm(37)=COMPLETE
Mycobacterium tuberculosis	XTB13-240	SRS553843,"XTB13-240"	PDT000028298.1	2014-04-30T14:54:27Z	Belarus	excreted bodily substance	clinical	PDS000009837.1	aac(2')-Ic=COMPLETE,blaA=COMPLETE,erm(37)=COMPLETE
Mycobacterium tuberculosis	XTB13-241	SRS553990,"XTB13-241"	PDT000028299.1	2014-04-30T14:55:01Z	Belarus	excreted bodily substance	clinical	PDS000009915.20	aac(2')-Ic=COMPLETE,blaA=COMPLETE,erm(37)=COMPLETE
Mycobacterium tuberculosis	XTB13-242	SRS553899,"XTB13-242"	PDT000028300.1	2014-04-30T14:55:35Z	Belarus	excreted bodily substance	clinical	PDS000009915.20	aac(2')-Ic=COMPLETE,blaA=COMPLETE,erm(37)=COMPLETE
Mycobacterium tuberculosis	XTB13-244	SRS553839,"XTB13-244"	PDT000028301.1	2014-04-30T14:56:12Z	Belarus	excreted bodily substance	clinical	PDS000009873.5	aac(2')-Ic=COMPLETE,blaA=COMPLETE,erm(37)=COMPLETE
Mycobacterium tuberculosis	XTB13-245	SRS553922,"XTB13-245"	PDT000028302.1	2014-04-30T14:56:48Z	Belarus	excreted bodily substance	clinical		aac(2')-Ic=COMPLETE,blaA=COMPLETE,erm(37)=COMPLETE
Mycobacterium tuberculosis	XTB13-246	SRS553858,"XTB13-246"	PDT000028303.1	2014-04-30T14:57:20Z	Belarus	excreted bodily substance	clinical	PDS000009873.5	aac(2')-Ic=COMPLETE,blaA=COMPLETE,erm(37)=COMPLETE
Mycobacterium tuberculosis	XTB13-247	SRS553905,"XTB13-247"	PDT000028304.1	2014-04-30T14:57:55Z	Belarus	excreted bodily substance	clinical	PDS000009873.5	aac(2')-Ic=COMPLETE,blaA=COMPLETE,erm(37)=COMPLETE
Mycobacterium tuberculosis	XTB13-249	SRS553860,"XTB13-249"	PDT000028305.1	2014-04-30T14:58:29Z	Belarus	excreted bodily substance	clinical		aac(2')-Ic=COMPLETE,blaA=COMPLETE,erm(37)=COMPLETE
Mycobacterium tuberculosis	XTB13-250	SRS553924,"XTB13-250"	PDT000028306.1	2014-04-30T14:59:03Z	Belarus	excreted bodily substance	clinical	PDS000009915.20	aac(2')-Ic=COMPLETE,blaA=COMPLETE,erm(37)=COMPLETE
Mycobacterium tuberculosis	XTB13-251	SRS553890,"XTB13-251"	PDT000028307.1	2014-04-30T14:59:37Z	Belarus	excreted bodily substance	clinical	PDS000009915.20	aac(2')-Ic=COMPLETE,blaA=COMPLETE,erm(37)=COMPLETE
Mycobacterium tuberculosis	XTB13-252	SRS553848,"XTB13-252"	PDT000028308.1	2014-04-30T15:00:17Z	Belarus	excreted bodily substance	clinical	PDS000009915.20	aac(2')-Ic=COMPLETE,blaA=COMPLETE,erm(37)=COMPLETE
Mycobacterium tuberculosis	XTB13-253	SRS553923,"XTB13-253"	PDT000028309.1	2014-04-30T15:00:56Z	Belarus	excreted bodily substance	clinical	PDS000009825.1	aac(2')-Ic=COMPLETE,blaA=COMPLETE,erm(37)=COMPLETE
Mycobacterium tuberculosis	XTB13-255	SRS553936,"XTB13-255"	PDT000028310.1	2014-04-30T15:01:36Z	Belarus	excreted bodily substance	clinical	PDS000009873.5	aac(2')-Ic=COMPLETE,blaA=COMPLETE,erm(37)=COMPLETE
Mycobacterium tuberculosis	XTB13-256	SRS553925,"XTB13-256"	PDT000028311.1	2014-04-30T15:02:12Z	Belarus	excreted bodily substance	clinical	PDS000009915.20	aac(2')-Ic=COMPLETE,blaA=COMPLETE,erm(37)=COMPLETE
Mycobacterium tuberculosis	XTB13-262	SRS553838,"XTB13-262"	PDT000028312.1	2014-04-30T15:02:47Z	Belarus	excreted bodily substance	clinical	PDS000009799.2	aac(2')-Ic=COMPLETE,blaA=COMPLETE,erm(37)=COMPLETE
Mycobacterium tuberculosis	XTB13-265	SRS553896,"XTB13-265"	PDT000028313.1	2014-04-30T15:03:22Z	Belarus	excreted bodily substance	clinical	PDS000009813.3	aac(2')-Ic=COMPLETE,blaA=COMPLETE,erm(37)=COMPLETE
Mycobacterium tuberculosis	XTB13-278	SRS553850,"XTB13-278"	PDT000028314.1	2014-04-30T15:03:57Z	Belarus	excreted bodily substance	clinical		aac(2')-Ic=COMPLETE,blaA=COMPLETE,erm(37)=COMPLETE
Mycobacterium tuberculosis	XTB13-290	SRS553847,"XTB13-290"	PDT000028315.1	2014-04-30T15:04:31Z	Belarus	excreted bodily substance	clinical	PDS000009915.20	aac(2')-Ic=COMPLETE,blaA=COMPLETE,erm(37)=COMPLETE
Mycobacterium tuberculosis	XTB13-299	SRS553857,"XTB13-299"	PDT000028316.1	2014-04-30T15:05:09Z	Belarus	excreted bodily substance	clinical	PDS000009799.2	aac(2')-Ic=COMPLETE,blaA=COMPLETE,erm(37)=COMPLETE
Mycobacterium tuberculosis	UT0117	6605,"SRS559959","UT0117"	PDT000028317.1	2014-04-30T15:06:02Z	Uganda		clinical	PDS000010163.1	aac(2')-Ic=COMPLETE,blaA=COMPLETE,erm(37)=COMPLETE
Mycobacterium tuberculosis	UT0006	7057,"SRS559949","UT0006"	PDT000028318.1	2014-04-30T15:06:59Z	Uganda		clinical		aac(2')-Ic=COMPLETE,blaA=COMPLETE,erm(37)=COMPLETE
Mycobacterium tuberculosis	UT0014	1615,"SRS559935","UT0014"	PDT000028319.1	2014-04-30T15:08:03Z	Uganda		clinical		aac(2')-Ic=COMPLETE,blaA=COMPLETE,erm(37)=COMPLETE
Mycobacterium tuberculosis	UT0028	16955,"SRS560018","UT0028"	PDT000028320.1	2014-04-30T15:10:13Z	Uganda		clinical		aac(2')-Ic=COMPLETE,blaA=COMPLETE,erm(37)=COMPLETE
Mycobacterium tuberculosis	UT0032	8442,"SRS559878","UT0032"	PDT000028321.1	2014-04-30T15:11:13Z	Uganda		clinical		aac(2')-Ic=COMPLETE,blaA=COMPLETE,erm(37)=COMPLETE
Mycobacterium tuberculosis	UT0054	12974,"SRS559970","UT0054"	PDT000028322.1	2014-04-30T15:12:12Z	Uganda		clinical	PDS000010228.1	aac(2')-Ic=COMPLETE,blaA=COMPLETE,erm(37)=COMPLETE
Mycobacterium tuberculosis	UT0073	10060,"SRS559868","UT0073"	PDT000028323.1	2014-04-30T15:13:04Z	Uganda		clinical		aac(2')-Ic=COMPLETE,blaA=COMPLETE,erm(37)=COMPLETE
Mycobacterium tuberculosis	UT0074	10217,"SRS559974","UT0074"	PDT000028324.1	2014-04-30T15:13:50Z	Uganda		clinical		aac(2')-Ic=COMPLETE,blaA=COMPLETE,erm(37)=COMPLETE
Mycobacterium tuberculosis	UT0098	6638,"SRS559886","UT0098"	PDT000028325.1	2014-04-30T15:14:39Z	Uganda		clinical	PDS000010216.1	aac(2')-Ic=COMPLETE,blaA=COMPLETE,erm(37)=COMPLETE
Mycobacterium tuberculosis	UT0101	9956,"SRS559967","UT0101"	PDT000028326.1	2014-04-30T15:15:26Z	Uganda		clinical		aac(2')-Ic=COMPLETE,blaA=COMPLETE,erm(37)=COMPLETE
Mycobacterium tuberculosis	UT0103	6273,"SRS559934","UT0103"	PDT000028328.1	2014-04-30T15:16:16Z	Uganda		clinical	PDS000047586.1	aac(2')-Ic=COMPLETE,blaA=COMPLETE,erm(37)=COMPLETE
Mycobacterium tuberculosis	UT0119	2489,"SRS559948","UT0119"	PDT000028329.1	2014-04-30T15:17:05Z	Uganda		clinical	PDS000013948.1	aac(2')-Ic=COMPLETE,blaA=COMPLETE,erm(37)=COMPLETE
Mycobacterium tuberculosis	2233BH	2233BH,"SRS555937"	PDT000028330.1	2014-04-30T15:18:44Z	Romania	sputum	clinical		aac(2')-Ic=COMPLETE,blaA=COMPLETE,erm(37)=COMPLETE
Mycobacterium tuberculosis	3280CJ	3280CJ,"SRS555896"	PDT000028331.1	2014-04-30T15:20:45Z	Romania	sputum	clinical		aac(2')-Ic=COMPLETE,blaA=COMPLETE,erm(37)=COMPLETE
Mycobacterium tuberculosis	TKK_04_0125	SRS564992,"TKK_04_0125"	PDT000028332.1	2014-04-30T15:21:25Z	South Africa: King Dinuzulu Hospital	sputum	clinical	PDS000010143.6	aac(2')-Ic=COMPLETE,blaA=COMPLETE,erm(37)=COMPLETE
Mycobacterium tuberculosis	TKK_04_0126	SRS564982,"TKK_04_0126"	PDT000028333.1	2014-04-30T15:22:02Z	South Africa: FOSA Hospital	sputum	clinical		aac(2')-Ic=COMPLETE,blaA=COMPLETE,erm(37)=COMPLETE
Mycobacterium tuberculosis	TKK_04_0129	SRS564975,"TKK_04_0129"	PDT000028334.1	2014-04-30T15:22:33Z	South Africa: Thulasizwe Hopsital	sputum	clinical	PDS000010121.7	aac(2')-Ic=COMPLETE,blaA=COMPLETE,erm(37)=COMPLETE
Mycobacterium tuberculosis	TKK_04_0130	SRS564974,"TKK_04_0130"	PDT000028335.1	2014-04-30T15:23:06Z	South Africa: Manguzi Hospital	sputum	clinical	PDS000010121.7	aac(2')-Ic=COMPLETE,blaA=COMPLETE,erm(37)=COMPLETE
Mycobacterium tuberculosis	TKK_04_0131	SRS559683,"TKK_04_0131"	PDT000028336.1	2014-04-30T15:24:24Z	Stanger Hospital	sputum	clinical	PDS000009998.5	aac(2')-Ic=COMPLETE,blaA=COMPLETE,erm(37)=COMPLETE
Mycobacterium tuberculosis	TKK_04_0132	SRS559755,"TKK_04_0132"	PDT000028337.1	2014-04-30T15:25:01Z	South Africa: FOSA Hospital	sputum	clinical	PDS000010121.7	aac(2')-Ic=COMPLETE,blaA=COMPLETE,erm(37)=COMPLETE
Mycobacterium tuberculosis	TKK_04_0134	SRS559964,"TKK_04_0134"	PDT000028338.1	2014-04-30T15:26:40Z	South Africa: Ngwelezana Hospital	sputum	clinical	PDS000010147.2	aac(2')-Ic=COMPLETE,blaA=COMPLETE,erm(37)=COMPLETE
Mycobacterium tuberculosis	TKK_04_0136	SRS559703,"TKK_04_0136"	PDT000028339.1	2014-04-30T15:28:18Z	Catherine Booth	sputum	clinical	PDS000010147.2	aac(2')-Ic=COMPLETE,blaA=COMPLETE,erm(37)=COMPLETE
Mycobacterium tuberculosis	TKK_04_0137	SRS559799,"TKK_04_0137"	PDT000028340.1	2014-04-30T15:28:50Z	South Africa: Thulasizwe Hopsital	sputum	clinical	PDS000010121.7	aac(2')-Ic=COMPLETE,blaA=COMPLETE,erm(37)=COMPLETE
Mycobacterium tuberculosis	TKK_04_0139	SRS559786,"TKK_04_0139"	PDT000028341.1	2014-04-30T15:30:17Z	South Africa: Shallcross Clinic	sputum	clinical	PDS000047658.1	aac(2')-Ic=COMPLETE,blaA=COMPLETE,erm(37)=COMPLETE
Mycobacterium tuberculosis	TKK_04_0140	SRS559765,"TKK_04_0140"	PDT000028342.1	2014-04-30T15:31:44Z	South Africa: Prince Mshiyeni Memorial Hospital	sputum	clinical		aac(2')-Ic=COMPLETE,blaA=COMPLETE,erm(37)=COMPLETE
Mycobacterium tuberculosis	TKK_04_0145	SRS559894,"TKK_04_0145"	PDT000028343.1	2014-04-30T15:32:48Z	South Africa: Manguzi Hospital	sputum	clinical	PDS000010121.7	aac(2')-Ic=COMPLETE,blaA=COMPLETE,erm(37)=COMPLETE
Mycobacterium tuberculosis	TKK_04_0148	SRS559657,"TKK_04_0148"	PDT000028344.1	2014-04-30T15:34:03Z	South Africa: Inanda CHC	sputum	clinical	PDS000010077.1	aac(2')-Ic=COMPLETE,blaA=COMPLETE,erm(37)=COMPLETE
Mycobacterium tuberculosis	TKK_04_0149	SRS559787,"TKK_04_0149"	PDT000028345.1	2014-04-30T15:35:18Z	Siloah Clinic	sputum	clinical		aac(2')-Ic=COMPLETE,blaA=COMPLETE,erm(37)=COMPLETE
Mycobacterium tuberculosis	TKK_04_0150	SRS559804,"TKK_04_0150"	PDT000028346.1	2014-04-30T15:36:27Z	South Africa: Sihleza Clinic	sputum	clinical	PDS000010121.7	aac(2')-Ic=COMPLETE,blaA=COMPLETE,erm(37)=COMPLETE
Mycobacterium tuberculosis	TKK_04_0153	SRS559663,"TKK_04_0153"	PDT000028347.1	2014-04-30T15:37:31Z	South Africa: King Edward VIII Hospital	sputum	clinical		aac(2')-Ic=COMPLETE,blaA=COMPLETE,erm(37)=COMPLETE
Mycobacterium tuberculosis	TKK_04_0155	SRS559925,"TKK_04_0155"	PDT000028348.1	2014-04-30T15:38:46Z	St Margaret's Hospital	sputum	clinical		aac(2')-Ic=COMPLETE,blaA=COMPLETE,erm(37)=COMPLETE
Mycobacterium tuberculosis	TKK_04_0158	SRS559953,"TKK_04_0158"	PDT000028349.1	2014-04-30T15:39:49Z	India: Mahatma Gandhi Hospital	CSF	clinical	PDS000010121.7	aac(2')-Ic=COMPLETE,blaA=COMPLETE,erm(37)=COMPLETE
Mycobacterium tuberculosis	TKK_04_0159	SRS559866,"TKK_04_0159"	PDT000028350.1	2014-04-30T15:40:18Z	St Margaret's Hospital	sputum	clinical	PDS000010204.1	aac(2')-Ic=COMPLETE,blaA=COMPLETE,erm(37)=COMPLETE
Mycobacterium tuberculosis	TKK_04_0104	SRS559819,"TKK_04_0104"	PDT000028351.1	2014-04-30T15:40:57Z	South Africa: Untunjambili Hospital	sputum	clinical	PDS000010121.7	aac(2')-Ic=COMPLETE,blaA=COMPLETE,erm(37)=COMPLETE
Mycobacterium tuberculosis	NRITLD44	Iran44,"NRITLD44","SRS559768"	PDT000028353.1	2014-04-30T15:43:52Z	Iran		clinical		aac(2')-Ic=COMPLETE,blaA=COMPLETE,erm(37)=COMPLETE
Mycobacterium tuberculosis	NRITLD45	Iran45,"NRITLD45","SRS559455"	PDT000028354.1	2014-04-30T15:44:48Z	Iran		clinical	PDS000047638.1	aac(2')-Ic=COMPLETE,blaA=COMPLETE,erm(37)=COMPLETE
Mycobacterium tuberculosis	NRITLD47	Iran47,"NRITLD47","SRS559475"	PDT000028355.1	2014-04-30T15:45:30Z	Iran		clinical	PDS000009914.5	aac(2')-Ic=COMPLETE,blaA=COMPLETE,erm(37)=COMPLETE
Mycobacterium tuberculosis	NRITLD49	Iran49,"NRITLD49","SRS560058"	PDT000028356.1	2014-04-30T15:46:50Z	Iran		clinical	PDS000009861.7	aac(2')-Ic=COMPLETE,blaA=COMPLETE,erm(37)=COMPLETE
Mycobacterium tuberculosis	NRITLD50	Iran50,"NRITLD50","SRS559947"	PDT000028357.1	2014-04-30T15:48:11Z	Iran		clinical	PDS000009861.7	aac(2')-Ic=COMPLETE,blaA=COMPLETE,erm(37)=COMPLETE
Mycobacterium tuberculosis	NRITLD51	Iran51,"NRITLD51","SRS559431"	PDT000028358.1	2014-04-30T15:49:21Z	Iran		clinical	PDS000009861.7	aac(2')-Ic=COMPLETE,blaA=COMPLETE,erm(37)=COMPLETE
Mycobacterium tuberculosis	NRITLD53	Iran53,"NRITLD53","SRS559942"	PDT000028359.1	2014-04-30T15:50:37Z	Iran		clinical	PDS000009914.5	aac(2')-Ic=COMPLETE,blaA=COMPLETE,erm(37)=COMPLETE
Mycobacterium tuberculosis	NRITLD54	Iran54,"NRITLD54","SRS559884"	PDT000028360.1	2014-04-30T15:52:58Z	Iran		clinical		aac(2')-Ic=COMPLETE,blaA=COMPLETE,erm(37)=COMPLETE
Mycobacterium tuberculosis	NRITLD55	Iran55,"NRITLD55","SRS560065"	PDT000028361.1	2014-04-30T15:54:23Z	Iran		clinical	PDS000010188.6	aac(2')-Ic=COMPLETE,blaA=COMPLETE,erm(37)=COMPLETE
Mycobacterium tuberculosis	NRITLD56	Iran56,"NRITLD56","SRS560010"	PDT000028362.1	2014-04-30T15:55:43Z	Iran		clinical		aac(2')-Ic=COMPLETE,blaA=COMPLETE,erm(37)=COMPLETE
Mycobacterium tuberculosis	NRITLD57	Iran57,"NRITLD57","SRS559453"	PDT000028363.1	2014-04-30T15:56:33Z	Iran		clinical	PDS000010186.1	aac(2')-Ic=COMPLETE,blaA=COMPLETE,erm(37)=COMPLETE
Mycobacterium tuberculosis	NRITLD59	Iran59,"NRITLD59","SRS559458"	PDT000028364.1	2014-04-30T15:57:39Z	Iran		clinical	PDS000009914.5	aac(2')-Ic=COMPLETE,blaA=COMPLETE,erm(37)=COMPLETE
Mycobacterium tuberculosis	NRITLD60	Iran60,"NRITLD60","SRS559461"	PDT000028365.1	2014-04-30T15:58:58Z	Iran		clinical	PDS000009919.18	aac(2')-Ic=COMPLETE,blaA=COMPLETE,erm(37)=COMPLETE
Mycobacterium tuberculosis	NRITLD09	Iran09,"NRITLD09","SRS559963"	PDT000028366.1	2014-04-30T16:01:38Z	Iran		clinical	PDS000009915.20	aac(2')-Ic=COMPLETE,blaA=COMPLETE,erm(37)=COMPLETE
Mycobacterium tuberculosis	NRITLD10	Iran10,"NRITLD10","SRS559607"	PDT000028367.1	2014-04-30T16:03:11Z	Iran		clinical	PDS000009915.20	aac(2')-Ic=COMPLETE,blaA=COMPLETE,erm(37)=COMPLETE
Mycobacterium tuberculosis	NRITLD11	Iran11,"NRITLD11","SRS560053"	PDT000028368.1	2014-04-30T16:04:46Z	Iran		clinical	PDS000009915.20	aac(2')-Ic=COMPLETE,blaA=COMPLETE,erm(37)=COMPLETE
Mycobacterium tuberculosis	NRITLD12	Iran12,"NRITLD12","SRS559981"	PDT000028369.1	2014-04-30T16:08:36Z	Iran		clinical	PDS000009915.20	aac(2')-Ic=COMPLETE,blaA=COMPLETE,erm(37)=COMPLETE
Mycobacterium tuberculosis	NRITLD13	Iran13,"NRITLD13","SRS560036"	PDT000028370.1	2014-04-30T16:10:11Z	Iran		clinical	PDS000009915.20	aac(2')-Ic=COMPLETE,blaA=COMPLETE,erm(37)=COMPLETE
Mycobacterium tuberculosis	NRITLD14	Iran14,"NRITLD14","SRS560028"	PDT000028371.1	2014-04-30T16:11:35Z	Iran		clinical		aac(2')-Ic=COMPLETE,blaA=COMPLETE,erm(37)=COMPLETE
Mycobacterium tuberculosis	NRITLD15	Iran15,"NRITLD15","SRS559892"	PDT000028372.1	2014-04-30T16:13:21Z	Iran		clinical	PDS000047598.1	aac(2')-Ic=COMPLETE,blaA=COMPLETE,erm(37)=COMPLETE
Mycobacterium tuberculosis	NRITLD16	Iran16,"NRITLD16","SRS559869"	PDT000028373.1	2014-04-30T16:14:49Z	Iran		clinical	PDS000047598.1	aac(2')-Ic=COMPLETE,blaA=COMPLETE,erm(37)=COMPLETE
Mycobacterium tuberculosis	NRITLD17	Iran17,"NRITLD17","SRS560025"	PDT000028374.1	2014-04-30T16:16:04Z	Iran		clinical		aac(2')-Ic=COMPLETE,blaA=COMPLETE,erm(37)=COMPLETE
Mycobacterium tuberculosis	NRITLD19	Iran19,"NRITLD19","SRS560014"	PDT000028375.1	2014-04-30T16:17:50Z	Iran		clinical	PDS000009861.7	aac(2')-Ic=COMPLETE,blaA=COMPLETE,erm(37)=COMPLETE
Mycobacterium tuberculosis	NRITLD20	Iran20,"NRITLD20","SRS560033"	PDT000028376.1	2014-04-30T16:20:43Z	Iran		clinical	PDS000047638.1	aac(2')-Ic=COMPLETE,blaA=COMPLETE,erm(37)=COMPLETE
Mycobacterium tuberculosis	NRITLD21	Iran21,"NRITLD21","SRS559873"	PDT000028377.1	2014-04-30T16:23:06Z	Iran		clinical	PDS000009914.5	aac(2')-Ic=COMPLETE,blaA=COMPLETE,erm(37)=COMPLETE
Mycobacterium tuberculosis	NRITLD31	Iran31,"NRITLD31","SRS559976"	PDT000028378.1	2014-04-30T16:25:23Z	Iran		clinical	PDS000010186.1	aac(2')-Ic=COMPLETE,blaA=COMPLETE,erm(37)=COMPLETE
Mycobacterium tuberculosis	NRITLD33	Iran33,"NRITLD33","SRS559442"	PDT000028379.1	2014-04-30T16:26:36Z	Iran		clinical		aac(2')-Ic=COMPLETE,blaA=COMPLETE,erm(37)=COMPLETE
Mycobacterium tuberculosis	NRITLD34	Iran34,"NRITLD34","SRS559452"	PDT000028380.1	2014-04-30T16:27:40Z	Iran		clinical		aac(2')-Ic=COMPLETE,blaA=COMPLETE,erm(37)=COMPLETE
Mycobacterium tuberculosis	NRITLD37	Iran37,"NRITLD37","SRS559457"	PDT000028381.1	2014-04-30T16:30:01Z	Iran		clinical	PDS000009915.20	aac(2')-Ic=COMPLETE,blaA=COMPLETE,erm(37)=COMPLETE
Mycobacterium tuberculosis	NRITLD38	Iran38,"NRITLD38","SRS559476"	PDT000028382.1	2014-04-30T16:30:43Z	Iran		clinical	PDS000010185.2	aac(2')-Ic=COMPLETE,blaA=COMPLETE,erm(37)=COMPLETE
Mycobacterium tuberculosis	TKK-01-0036	SRS415178,"TKK-01-0036"	PDT000028390.1	2014-04-30T16:33:00Z	South Africa: Prince Msheyeni	bodily fluid	clinical	PDS000010121.7	aac(2')-Ic=COMPLETE,blaA=COMPLETE,erm(37)=COMPLETE
Mycobacterium tuberculosis	SK-B	Mycobacterium tuberculosis SK-B,"SK-B","SRS487955"	PDT000028391.1	2014-04-30T16:33:15Z	South Korea		clinical	PDS000010139.1	aac(2')-Ic=COMPLETE,blaA=COMPLETE,erm(37)=COMPLETE
Mycobacterium tuberculosis	UT0026	SRS515049,"TRUG0026","UT0026"	PDT000028392.1	2014-04-30T16:33:30Z	Uganda	sputum	clinical		aac(2')-Ic=COMPLETE,blaA=COMPLETE,erm(37)=COMPLETE
Mycobacterium tuberculosis	UT0046	SRS515060,"TRUG0047","UT0046"	PDT000028393.1	2014-04-30T16:33:46Z	Uganda	sputum	clinical		aac(2')-Ic=COMPLETE,blaA=COMPLETE,erm(37)=COMPLETE
Mycobacterium tuberculosis	UT0075	SRS515076,"TRUG0076","UT0075"	PDT000028394.1	2014-04-30T16:34:03Z	Uganda	sputum	clinical		aac(2')-Ic=COMPLETE,blaA=COMPLETE,erm(37)=COMPLETE
Mycobacterium tuberculosis	KT-0018	KT- 0018,"KT-0018","SRS514001"	PDT000028395.1	2014-04-30T16:34:17Z	South Korea		clinical	PDS000010137.1	aac(2')-Ic=COMPLETE,blaA=COMPLETE,erm(37)=COMPLETE
Mycobacterium tuberculosis	KT-0037	KT-0037,"SRS514009"	PDT000028396.1	2014-04-30T16:34:32Z	South Korea		clinical	PDS000010137.1	aac(2')-Ic=COMPLETE,blaA=COMPLETE,erm(37)=COMPLETE
Mycobacterium tuberculosis	KT-0040	KT-0040,"SRS514011"	PDT000028397.1	2014-04-30T16:34:48Z	South Korea		clinical		aac(2')-Ic=COMPLETE,blaA=COMPLETE,erm(37)=COMPLETE
Mycobacterium tuberculosis	KT-0067	KT-0067,"SRS514016"	PDT000028398.1	2014-04-30T16:35:11Z	South Korea		clinical	PDS000010137.1	aac(2')-Ic=COMPLETE,blaA=COMPLETE,erm(37)=COMPLETE
Mycobacterium tuberculosis	KT-0081	KT-0081,"SRS514017"	PDT000028399.1	2014-04-30T16:35:33Z	South Korea		clinical	PDS000010137.1	aac(2')-Ic=COMPLETE,blaA=COMPLETE,erm(37)=COMPLETE
Mycobacterium tuberculosis	UT0049	9542,"SRS559921","UT0049"	PDT000028400.1	2014-04-30T16:35:48Z	Uganda		clinical		aac(2')-Ic=COMPLETE,blaA=COMPLETE,erm(37)=COMPLETE
Mycobacterium tuberculosis	UT0043	16954,"SRS559956","UT0043"	PDT000028401.1	2014-04-30T16:36:08Z	Uganda		clinical	PDS000010165.1	aac(2')-Ic=COMPLETE,blaA=COMPLETE,erm(37)=COMPLETE
Mycobacterium tuberculosis	UT0047	7837,"SRS559919","UT0047"	PDT000028402.1	2014-04-30T16:36:26Z	Uganda		clinical	PDS000010228.1	aac(2')-Ic=COMPLETE,blaA=COMPLETE,erm(37)=COMPLETE
Mycobacterium tuberculosis	XTB13-110	SRS551791,"XTB13-110"	PDT000028403.1	2014-04-30T16:36:39Z	Belarus	excreted bodily substance	clinical	PDS000009915.20	aac(2')-Ic=COMPLETE,blaA=COMPLETE,erm(37)=COMPLETE
Mycobacterium tuberculosis	XTB13-123	SRS551944,"XTB13-123"	PDT000028404.1	2014-04-30T16:36:57Z	Belarus	excreted bodily substance	clinical	PDS000009915.20	aac(2')-Ic=COMPLETE,blaA=COMPLETE,erm(37)=COMPLETE
Mycobacterium tuberculosis	XTB13-142	SRS551704,"XTB13-142"	PDT000028405.1	2014-04-30T16:37:11Z	Belarus	excreted bodily substance	clinical	PDS000009915.20	aac(2')-Ic=COMPLETE,blaA=COMPLETE,erm(37)=COMPLETE
Mycobacterium tuberculosis	XTB13-173	SRS553872,"XTB13-173"	PDT000028406.1	2014-04-30T16:37:27Z	Belarus	excreted bodily substance	clinical	PDS000009915.20	aac(2')-Ic=COMPLETE,blaA=COMPLETE,erm(37)=COMPLETE
Mycobacterium tuberculosis	MD18320	MD18320,"SRS555955"	PDT000028407.1	2014-04-30T16:37:42Z	Moldova: Chisinau		clinical		aac(2')-Ic=COMPLETE,blaA=COMPLETE,erm(37)=COMPLETE
Mycobacterium tuberculosis	MD18486	MD18486,"SRS555902"	PDT000028408.1	2014-04-30T16:38:01Z	Moldova: Chisinau		clinical		aac(2')-Ic=COMPLETE,blaA=COMPLETE,erm(37)=COMPLETE
Mycobacterium tuberculosis	MD20344	MD20344,"SRS555956"	PDT000028409.1	2014-04-30T16:38:16Z	Moldova: Chisinau		clinical	PDS000009958.5	aac(2')-Ic=COMPLETE,blaA=COMPLETE,erm(37)=COMPLETE
Mycobacterium tuberculosis	MD16764	MD16764,"SRS555892"	PDT000028410.1	2014-04-30T16:38:32Z	Moldova: Chisinau		clinical	PDS000010103.1	aac(2')-Ic=COMPLETE,blaA=COMPLETE,erm(37)=COMPLETE
Mycobacterium tuberculosis	MD17749	MD17749,"SRS555842"	PDT000028411.1	2014-04-30T16:38:47Z	Moldova: Chisinau		clinical	PDS000009947.3	aac(2')-Ic=COMPLETE,blaA=COMPLETE,erm(37)=COMPLETE
Mycobacterium tuberculosis	MD16765	MD16765,"SRS555939"	PDT000028412.1	2014-04-30T16:39:01Z	Moldova: Chisinau		clinical	PDS000009873.5	aac(2')-Ic=COMPLETE,blaA=COMPLETE,erm(37)=COMPLETE
Mycobacterium tuberculosis	TB_RSA54	SRS555291,"TB_RSA54"	PDT000028414.1	2014-04-30T16:39:33Z	South Africa		clinical	PDS000010181.2	aac(2')-Ic=COMPLETE,blaA=COMPLETE,erm(37)=COMPLETE
Mycobacterium tuberculosis	M1029	M1029,"SRS560031"	PDT000028415.1	2014-04-30T16:39:49Z	India: Tiruvallur	sputum	clinical		aac(2')-Ic=COMPLETE,blaA=COMPLETE,erm(37)=COMPLETE
Mycobacterium tuberculosis	M1030	M1030,"SRS559950"	PDT000028416.1	2014-04-30T16:40:03Z	India: Tiruvallur	sputum	clinical		aac(2')-Ic=COMPLETE,blaA=COMPLETE,erm(37)=COMPLETE
Mycobacterium tuberculosis	M1926	M1926,"SRS559602"	PDT000028417.1	2014-04-30T16:40:22Z	India: Tiruvallur	sputum	clinical	PDS000009934.1	aac(2')-Ic=COMPLETE,blaA=COMPLETE,erm(37)=COMPLETE
Mycobacterium tuberculosis	M2352	M2352,"SRS559811"	PDT000028418.1	2014-04-30T16:40:38Z	India: Tiruvallur	sputum	clinical		aac(2')-Ic=COMPLETE,blaA=COMPLETE,erm(37)=COMPLETE
Mycobacterium tuberculosis	BTB07-168	BTB07-168,"SRS553707"	PDT000028419.1	2014-04-30T16:40:57Z	Sweden	sputum	clinical		aac(2')-Ic=COMPLETE,blaA=COMPLETE,erm(37)=COMPLETE
Mycobacterium tuberculosis	2485AR	2485AR,"SRS555932"	PDT000028420.1	2014-04-30T16:41:16Z	Romania	sputum	clinical		aac(2')-Ic=COMPLETE,blaA=COMPLETE,erm(37)=COMPLETE
Mycobacterium tuberculosis	2483AR	2483AR,"SRS555906"	PDT000028421.1	2014-04-30T16:41:31Z	Romania	sputum	clinical		aac(2')-Ic=COMPLETE,blaA=COMPLETE,erm(37)=COMPLETE
Mycobacterium tuberculosis	2482AR	2482AR,"SRS555924"	PDT000028422.1	2014-04-30T16:41:49Z	Romania	sputum	clinical		aac(2')-Ic=COMPLETE,blaA=COMPLETE,erm(37)=COMPLETE
Mycobacterium tuberculosis	2101HD	2101HD,"SRS555943"	PDT000028423.1	2014-04-30T16:42:08Z	Romania	sputum	clinical	PDS000032995.2	aac(2')-Ic=COMPLETE,blaA=COMPLETE,erm(37)=COMPLETE
Mycobacterium tuberculosis	2196MM	2196MM,"SRS555874"	PDT000028424.1	2014-04-30T16:42:24Z	Romania	sputum	clinical		aac(2')-Ic=COMPLETE,blaA=COMPLETE,erm(37)=COMPLETE
Mycobacterium tuberculosis	D 4155	D 4155,"SRS559930"	PDT000028425.1	2014-04-30T16:42:40Z		Pleural biopsy	clinical		aac(2')-Ic=COMPLETE,blaA=COMPLETE,erm(37)=COMPLETE
Mycobacterium tuberculosis	Kc 32216	Kc 32216,"SRS560017"	PDT000028426.1	2014-04-30T16:42:59Z		Isolate	clinical		aac(2')-Ic=COMPLETE,blaA=COMPLETE,erm(37)=COMPLETE
Mycobacterium tuberculosis	TKK_04_0062	SRS565020,"TKK_04_0062"	PDT000028427.1	2014-04-30T16:43:13Z	South Africa: Mosvold Hospital		clinical	PDS000010121.7	aac(2')-Ic=COMPLETE,blaA=COMPLETE,erm(37)=COMPLETE
Mycobacterium tuberculosis	TKK_05MA_0009	SRS559704,"TKK_05MA_0009"	PDT000028428.1	2014-04-30T16:43:30Z	South Africa: King Dinuzulu Hospital	sputum	clinical	PDS000010184.1	aac(2')-Ic=COMPLETE,blaA=COMPLETE,erm(37)=COMPLETE
Mycobacterium tuberculosis	TKK_05MA_0051	SRS559836,"TKK_05MA_0051"	PDT000028429.1	2014-04-30T16:43:45Z	South Africa: King Dinuzulu Hospital	sputum	clinical	PDS000010121.7	aac(2')-Ic=COMPLETE,blaA=COMPLETE,erm(37)=COMPLETE
Mycobacterium tuberculosis	TKK_05SA_0011	SRS559719,"TKK_05SA_0011"	PDT000028430.1	2014-04-30T16:44:03Z	South Africa: King Dinuzulu Hospital	sputum	clinical	PDS000010121.7	aac(2')-Ic=COMPLETE,blaA=COMPLETE,erm(37)=COMPLETE
Mycobacterium tuberculosis	TKK_05SA_0020	SRS559823,"TKK_05SA_0020"	PDT000028431.1	2014-04-30T16:44:20Z	South Africa: King Dinuzulu Hospital	sputum	clinical	PDS000010143.6	aac(2')-Ic=COMPLETE,blaA=COMPLETE,erm(37)=COMPLETE
Mycobacterium tuberculosis	TKK_05SA_0026	SRS559740,"TKK_05SA_0026"	PDT000028432.1	2014-04-30T16:44:37Z	South Africa: King Dinuzulu Hospital	sputum	clinical	PDS000010121.7	aac(2')-Ic=COMPLETE,blaA=COMPLETE,erm(37)=COMPLETE
Mycobacterium tuberculosis	TKK_04_0095	SRS559847,"TKK_04_0095"	PDT000028433.1	2014-04-30T16:44:52Z	South Africa: Edendale Hospital	sputum	clinical	PDS000010121.7	aac(2')-Ic=COMPLETE,blaA=COMPLETE,erm(37)=COMPLETE
Mycobacterium tuberculosis	TKK_04_0097	SRS559816,"TKK_04_0097"	PDT000028434.1	2014-04-30T16:45:13Z	South Africa: Thulasizwe Hopsital	sputum	clinical	PDS000010121.7	aac(2')-Ic=COMPLETE,blaA=COMPLETE,erm(37)=COMPLETE
Mycobacterium tuberculosis	TKK_04_0108	SRS559968,"TKK_04_0108"	PDT000028435.1	2014-04-30T16:45:29Z	Chwezi Clinic	sputum	clinical	PDS000010121.7	aac(2')-Ic=COMPLETE,blaA=COMPLETE,erm(37)=COMPLETE
Mycobacterium tuberculosis	TKK_04_0112	SRS559622,"TKK_04_0112"	PDT000028436.1	2014-04-30T16:45:44Z	South Africa: King Dinuzulu Hospital	sputum	clinical	PDS000010121.7	aac(2')-Ic=COMPLETE,blaA=COMPLETE,erm(37)=COMPLETE
Mycobacterium tuberculosis	TKK_04_0118	SRS559677,"TKK_04_0118"	PDT000028437.1	2014-04-30T16:46:02Z	Christ The King Hospital	sputum	clinical	PDS000010121.7	aac(2')-Ic=COMPLETE,blaA=COMPLETE,erm(37)=COMPLETE
Mycobacterium tuberculosis	TKK_04_0141	SRS560008,"TKK_04_0141"	PDT000028438.1	2014-04-30T16:46:18Z	South Africa: Doris Goodwin Hospital	sputum	clinical	PDS000010121.7	aac(2')-Ic=COMPLETE,blaA=COMPLETE,erm(37)=COMPLETE
Mycobacterium tuberculosis	TKK_04_0157	SRS559728,"TKK_04_0157"	PDT000028439.1	2014-04-30T16:46:33Z	South Africa: Manguzi Hospital	sputum	clinical	PDS000010121.7	aac(2')-Ic=COMPLETE,blaA=COMPLETE,erm(37)=COMPLETE
Mycobacterium tuberculosis	TB_RSA77	SRS555271,"TB_RSA77"	PDT000028440.1	2014-04-30T17:13:38Z	South Africa		clinical	PDS000010141.2	aac(2')-Ic=COMPLETE,blaA=COMPLETE,erm(37)=COMPLETE
Mycobacterium tuberculosis	BTB09-377	BTB09-377,"SRS543516"	PDT000028441.1	2014-04-30T17:14:24Z	Sweden	sputum	clinical	PDS000010102.1	aac(2')-Ic=COMPLETE,blaA=COMPLETE,erm(37)=COMPLETE
Mycobacterium tuberculosis	BTB09-565	BTB09-565,"SRS543588"	PDT000028442.1	2014-04-30T17:14:57Z	Sweden	secrete	clinical		aac(2')-Ic=COMPLETE,blaA=COMPLETE,erm(37)=COMPLETE
Mycobacterium tuberculosis	BTB10-253	BTB10-253,"SRS543541"	PDT000028443.1	2014-04-30T17:20:45Z	Sweden	sputum	clinical	PDS000010096.1	aac(2')-Ic=COMPLETE,blaA=COMPLETE,erm(37)=COMPLETE
Mycobacterium tuberculosis	BTB10-258	BTB10-258,"SRS553738"	PDT000028444.1	2014-04-30T17:21:22Z	Sweden	tissue	clinical		aac(2')-Ic=COMPLETE,blaA=COMPLETE,erm(37)=COMPLETE
Mycobacterium tuberculosis	BTB10-308	BTB 10-308,"BTB10-308","SRS553771"	PDT000028445.1	2014-04-30T17:21:52Z	Sweden	bronchial	clinical	PDS000010097.1	aac(2')-Ic=COMPLETE,blaA=COMPLETE,erm(37)=COMPLETE
Mycobacterium tuberculosis	BTB10-092	BTB10-092,"SRS543585"	PDT000028446.1	2014-04-30T20:06:00Z	Sweden	sputum	clinical	PDS000010142.1	aac(2')-Ic=COMPLETE,blaA=COMPLETE,erm(37)=COMPLETE
Mycobacterium tuberculosis	TKK_02_0004	SRS415253,"TKK_02_0004"	PDT000028456.1	2014-04-30T20:11:25Z	South Africa: King George V Hospital, Durban	bodily fluid	clinical	PDS000010121.7	aac(2')-Ic=COMPLETE,blaA=COMPLETE,erm(37)=COMPLETE
Mycobacterium tuberculosis	TKK_02_0005	SRS415221,"TKK_02_0005"	PDT000028457.1	2014-04-30T20:11:58Z	South Africa: King George V Hospital, Durban	bodily fluid	clinical	PDS000010121.7	aac(2')-Ic=COMPLETE,blaA=COMPLETE,erm(37)=COMPLETE
Mycobacterium tuberculosis	TKK_02_0007	SRS415231,"TKK_02_0007"	PDT000028458.1	2014-04-30T20:12:28Z	South Africa: King George V Hospital, Durban	bodily fluid	clinical	PDS000010121.7	aac(2')-Ic=COMPLETE,blaA=COMPLETE,erm(37)=COMPLETE
Mycobacterium tuberculosis	TKK_02_0008	SRS415230,"TKK_02_0008"	PDT000028459.1	2014-04-30T20:12:58Z	South Africa: King George V Hospital, Durban	bodily fluid	clinical	PDS000010121.7	aac(2')-Ic=COMPLETE,blaA=COMPLETE,erm(37)=COMPLETE
Mycobacterium tuberculosis	TKK_02_0009	SRS415223,"TKK_02_0009"	PDT000028460.1	2014-04-30T20:13:29Z	South Africa: King George V Hospital, Durban	bodily fluid	clinical	PDS000010121.7	aac(2')-Ic=COMPLETE,blaA=COMPLETE,erm(37)=COMPLETE
Mycobacterium tuberculosis	TKK_02_0010	SRS415236,"TKK_02_0010"	PDT000028461.1	2014-04-30T20:14:02Z	South Africa: King George V Hospital, Durban	bodily fluid	clinical	PDS000010183.1	aac(2')-Ic=COMPLETE,blaA=COMPLETE,erm(37)=COMPLETE
Mycobacterium tuberculosis	TKK_02_0011	SRS415250,"TKK_02_0011"	PDT000028462.1	2014-04-30T20:14:46Z	South Africa: King George V Hospital, Durban	bodily fluid	clinical	PDS000010183.1	aac(2')-Ic=COMPLETE,blaA=COMPLETE,erm(37)=COMPLETE
Mycobacterium tuberculosis	TKK_02_0023	SRS415211,"TKK_02_0023"	PDT000028463.1	2014-04-30T20:15:27Z	South Africa: King George V Hospital, Durban	bodily fluid	clinical	PDS000010121.7	aac(2')-Ic=COMPLETE,blaA=COMPLETE,erm(37)=COMPLETE
Mycobacterium tuberculosis	TKK_02_0024	SRS415256,"TKK_02_0024"	PDT000028464.1	2014-04-30T20:16:08Z	South Africa: King George V Hospital, Durban	bodily fluid	clinical	PDS000010121.7	aac(2')-Ic=COMPLETE,blaA=COMPLETE,erm(37)=COMPLETE
Mycobacterium tuberculosis	TKK_02_0026	SRS415220,"TKK_02_0026"	PDT000028465.1	2014-04-30T20:16:37Z	South Africa: King George V Hospital, Durban	bodily fluid	clinical	PDS000010121.7	aac(2')-Ic=COMPLETE,blaA=COMPLETE,erm(37)=COMPLETE
Mycobacterium tuberculosis	TKK_02_0028	SRS415242,"TKK_02_0028"	PDT000028466.1	2014-04-30T20:17:07Z	South Africa: King George V Hospital, Durban	bodily fluid	clinical	PDS000010121.7	aac(2')-Ic=COMPLETE,blaA=COMPLETE,erm(37)=COMPLETE
Mycobacterium tuberculosis	TKK_02_0029	SRS419322,"TKK_02_0029"	PDT000028467.1	2014-04-30T20:17:34Z	South Africa: King George V Hospital, Durban	bodily fluid	clinical	PDS000010121.7	aac(2')-Ic=COMPLETE,blaA=COMPLETE,erm(37)=COMPLETE
Mycobacterium tuberculosis	TKK_02_0030	SRS419323,"TKK_02_0030"	PDT000028468.1	2014-04-30T20:18:05Z	South Africa: King George V Hospital, Durban	bodily fluid	clinical	PDS000010121.7	aac(2')-Ic=COMPLETE,blaA=COMPLETE,erm(37)=COMPLETE
Mycobacterium tuberculosis	TKK_02_0031	SRS419327,"TKK_02_0031"	PDT000028469.1	2014-04-30T20:18:35Z	South Africa: King George V Hospital, Durban	bodily fluid	clinical	PDS000010121.7	aac(2')-Ic=COMPLETE,blaA=COMPLETE,erm(37)=COMPLETE
Mycobacterium tuberculosis	TKK_02_0035	SRS419319,"TKK_02_0035"	PDT000028470.1	2014-04-30T20:19:05Z	South Africa: King George V Hospital, Durban	bodily fluid	clinical	PDS000010177.4	aac(2')-Ic=COMPLETE,blaA=COMPLETE,erm(37)=COMPLETE
Mycobacterium tuberculosis	TKK_02_0037	SRS419333,"TKK_02_0037"	PDT000028471.1	2014-04-30T20:19:36Z	South Africa: King George V Hospital, Durban	bodily fluid	clinical		aac(2')-Ic=COMPLETE,blaA=COMPLETE,erm(37)=COMPLETE
Mycobacterium tuberculosis	TKK_02_0040	SRS419332,"TKK_02_0040"	PDT000028472.1	2014-04-30T20:20:08Z	South Africa: King George V Hospital, Durban	bodily fluid	clinical	PDS000010121.7	aac(2')-Ic=COMPLETE,blaA=COMPLETE,erm(37)=COMPLETE
Mycobacterium tuberculosis	TKK_02_0041	SRS419331,"TKK_02_0041"	PDT000028473.1	2014-04-30T20:20:38Z	South Africa: King George V Hospital, Durban	bodily fluid	clinical	PDS000010121.7	aac(2')-Ic=COMPLETE,blaA=COMPLETE,erm(37)=COMPLETE
Mycobacterium tuberculosis	TKK_02_0042	SRS419310,"TKK_02_0042"	PDT000028474.1	2014-04-30T20:21:11Z	South Africa: King George V Hospital, Durban	bodily fluid	clinical	PDS000010181.2	aac(2')-Ic=COMPLETE,blaA=COMPLETE,erm(37)=COMPLETE
Mycobacterium tuberculosis	TKK_02_0043	SRS419318,"TKK_02_0043"	PDT000028475.1	2014-04-30T20:21:43Z	South Africa: King George V Hospital, Durban	bodily fluid	clinical	PDS000010121.7	aac(2')-Ic=COMPLETE,blaA=COMPLETE,erm(37)=COMPLETE
Mycobacterium tuberculosis	TKK_02_0044	SRS419314,"TKK_02_0044"	PDT000028476.1	2014-04-30T20:22:16Z	South Africa: King George V Hospital, Durban	bodily fluid	clinical	PDS000010121.7	aac(2')-Ic=COMPLETE,blaA=COMPLETE,erm(37)=COMPLETE
Mycobacterium tuberculosis	TKK_02_0047	SRS419311,"TKK_02_0047"	PDT000028477.1	2014-04-30T20:22:45Z	South Africa: King George V Hospital, Durban	bodily fluid	clinical	PDS000010121.7	aac(2')-Ic=COMPLETE,blaA=COMPLETE,erm(37)=COMPLETE
Mycobacterium tuberculosis	TKK_02_0048	SRS419337,"TKK_02_0048"	PDT000028478.1	2014-04-30T20:23:17Z	South Africa: King George V Hospital, Durban	bodily fluid	clinical	PDS000010121.7	aac(2')-Ic=COMPLETE,blaA=COMPLETE,erm(37)=COMPLETE
Mycobacterium tuberculosis	TKK_02_0049	SRS419321,"TKK_02_0049"	PDT000028479.1	2014-04-30T20:23:49Z	South Africa: King George V Hospital, Durban	bodily fluid	clinical	PDS000010121.7	aac(2')-Ic=COMPLETE,blaA=COMPLETE,erm(37)=COMPLETE
Mycobacterium tuberculosis	TKK_02_0050	SRS419309,"TKK_02_0050"	PDT000028480.1	2014-04-30T20:24:27Z	South Africa: King George V Hospital, Durban	bodily fluid	clinical	PDS000010121.7	aac(2')-Ic=COMPLETE,blaA=COMPLETE,erm(37)=COMPLETE
Mycobacterium tuberculosis	TKK_02_0051	SRS419330,"TKK_02_0051"	PDT000028481.1	2014-04-30T20:24:56Z	South Africa: King George V Hospital, Durban	bodily fluid	clinical	PDS000010121.7	aac(2')-Ic=COMPLETE,blaA=COMPLETE,erm(37)=COMPLETE
Mycobacterium tuberculosis	TKK_02_0053	SRS419325,"TKK_02_0053"	PDT000028482.1	2014-04-30T20:25:29Z	South Africa: King George V Hospital, Durban	bodily fluid	clinical	PDS000010121.7	aac(2')-Ic=COMPLETE,blaA=COMPLETE,erm(37)=COMPLETE
Mycobacterium tuberculosis	TKK_02_0055	SRS419312,"TKK_02_0055"	PDT000028483.1	2014-04-30T20:26:03Z	South Africa: King George V Hospital, Durban	bodily fluid	clinical	PDS000009998.5	aac(2')-Ic=COMPLETE,blaA=COMPLETE,erm(37)=COMPLETE
Mycobacterium tuberculosis	TKK_02_0056	SRS419328,"TKK_02_0056"	PDT000028484.1	2014-04-30T20:26:35Z	South Africa: King George V Hospital, Durban	bodily fluid	clinical	PDS000010121.7	aac(2')-Ic=COMPLETE,blaA=COMPLETE,erm(37)=COMPLETE
Mycobacterium tuberculosis	TKK_02_0057	SRS419335,"TKK_02_0057"	PDT000028485.1	2014-04-30T20:27:04Z	South Africa: King George V Hospital, Durban	bodily fluid	clinical	PDS000010121.7	aac(2')-Ic=COMPLETE,blaA=COMPLETE,erm(37)=COMPLETE
Mycobacterium tuberculosis	TKK_02_0058	SRS419336,"TKK_02_0058"	PDT000028486.1	2014-04-30T20:27:41Z	South Africa: King George V Hospital, Durban	bodily fluid	clinical	PDS000010121.7	aac(2')-Ic=COMPLETE,blaA=COMPLETE,erm(37)=COMPLETE
Mycobacterium tuberculosis	TKK_02_0059	SRS419313,"TKK_02_0059"	PDT000028487.1	2014-04-30T20:28:15Z	South Africa: King George V Hospital, Durban	bodily fluid	clinical	PDS000010121.7	aac(2')-Ic=COMPLETE,blaA=COMPLETE,erm(37)=COMPLETE
Mycobacterium tuberculosis	TKK_02_0060	SRS419316,"TKK_02_0060"	PDT000028488.1	2014-04-30T20:28:45Z	South Africa: King George V Hospital, Durban	bodily fluid	clinical	PDS000010121.7	aac(2')-Ic=COMPLETE,blaA=COMPLETE,erm(37)=COMPLETE
Mycobacterium tuberculosis	TKK_02_0065	SRS419326,"TKK_02_0065"	PDT000028489.1	2014-04-30T20:29:15Z	South Africa: King George V Hospital, Durban	bodily fluid	clinical	PDS000010121.7	aac(2')-Ic=COMPLETE,blaA=COMPLETE,erm(37)=COMPLETE
Mycobacterium tuberculosis	TKK_02_0066	SRS419320,"TKK_02_0066"	PDT000028490.1	2014-04-30T20:29:47Z	South Africa: King George V Hospital, Durban	bodily fluid	clinical	PDS000010141.2	aac(2')-Ic=COMPLETE,blaA=COMPLETE,erm(37)=COMPLETE
Mycobacterium tuberculosis	TKK_02_0074	SRS419315,"TKK_02_0074"	PDT000028491.1	2014-04-30T20:30:16Z	South Africa: King George V Hospital, Durban	bodily fluid	clinical	PDS000010141.2	aac(2')-Ic=COMPLETE,blaA=COMPLETE,erm(37)=COMPLETE
Mycobacterium tuberculosis	TKK_02_0075	SRS419317,"TKK_02_0075"	PDT000028492.1	2014-04-30T20:30:48Z	South Africa: King George V Hospital, Durban	bodily fluid	clinical	PDS000010083.1	aac(2')-Ic=COMPLETE,blaA=COMPLETE,erm(37)=COMPLETE
Mycobacterium tuberculosis	TKK_02_0076	SRS419329,"TKK_02_0076"	PDT000028493.1	2014-04-30T20:31:22Z	South Africa: King George V Hospital, Durban	bodily fluid	clinical	PDS000010121.7	aac(2')-Ic=COMPLETE,blaA=COMPLETE,erm(37)=COMPLETE
Mycobacterium tuberculosis	TKK_02_0079	SRS419334,"TKK_02_0079"	PDT000028494.1	2014-04-30T20:31:54Z	South Africa: King George V Hospital, Durban	bodily fluid	clinical	PDS000010180.1	aac(2')-Ic=COMPLETE,blaA=COMPLETE,erm(37)=COMPLETE
Mycobacterium tuberculosis	TKK_02_0080	SRS419324,"TKK_02_0080"	PDT000028495.1	2014-04-30T20:32:30Z	South Africa: King George V Hospital, Durban	bodily fluid	clinical	PDS000047634.1	aac(2')-Ic=COMPLETE,blaA=COMPLETE,erm(37)=COMPLETE
Mycobacterium tuberculosis	OFXR-2	OFXR-2,"SRS415384"	PDT000028496.1	2014-04-30T20:33:00Z	hospital	bodily fluid	clinical		aac(2')-Ic=COMPLETE,blaA=COMPLETE,erm(37)=COMPLETE
Mycobacterium tuberculosis	OFXR-3	OFXR-3,"SRS415383"	PDT000028497.1	2014-04-30T20:33:36Z	hospital	bodily fluid	clinical	PDS000010209.1	aac(2')-Ic=COMPLETE,blaA=COMPLETE,erm(37)=COMPLETE
Mycobacterium tuberculosis	OFXR-4	OFXR-4,"SRS415385"	PDT000028498.1	2014-04-30T20:34:12Z	hospital	bodily fluid	clinical		aac(2')-Ic=COMPLETE,blaA=COMPLETE,erm(37)=COMPLETE
Mycobacterium tuberculosis	OFXR-5	OFXR-5,"SRS415386"	PDT000028499.1	2014-04-30T20:34:43Z	hospital	bodily fluid	clinical		aac(2')-Ic=COMPLETE,blaA=COMPLETE,erm(37)=COMPLETE
Mycobacterium tuberculosis	OFXR-7	OFXR-7,"SRS415387"	PDT000028500.1	2014-04-30T20:35:17Z	hospital	bodily fluid	clinical	PDS000010209.1	aac(2')-Ic=COMPLETE,blaA=COMPLETE,erm(37)=COMPLETE
Mycobacterium tuberculosis	OFXR-10	OFXR-10,"SRS415376"	PDT000028501.1	2014-04-30T20:35:51Z	hospital	bodily fluid	clinical	PDS000010080.1	aac(2')-Ic=COMPLETE,blaA=COMPLETE,erm(37)=COMPLETE
Mycobacterium tuberculosis	OFXR-11	OFXR-11,"SRS415377"	PDT000028502.1	2014-04-30T20:36:25Z	hospital	bodily fluid	clinical		aac(2')-Ic=COMPLETE,blaA=COMPLETE,erm(37)=COMPLETE
Mycobacterium tuberculosis	OFXR-12	OFXR-12,"SRS415378"	PDT000028503.1	2014-04-30T20:36:59Z	hospital	bodily fluid	clinical		aac(2')-Ic=COMPLETE,blaA=COMPLETE,erm(37)=COMPLETE
Mycobacterium tuberculosis	OFXR-13	OFXR-13,"SRS415379"	PDT000028504.1	2014-04-30T20:37:30Z	hospital	bodily fluid	clinical		aac(2')-Ic=COMPLETE,blaA=COMPLETE,erm(37)=COMPLETE
Mycobacterium tuberculosis	OFXR-14	OFXR-14,"SRS415380"	PDT000028505.1	2014-04-30T20:38:02Z	hospital	bodily fluid	clinical		aac(2')-Ic=COMPLETE,blaA=COMPLETE,erm(37)=COMPLETE
Mycobacterium tuberculosis	OFXR-15	OFXR-15,"SRS415381"	PDT000028506.1	2014-04-30T20:38:33Z	hospital	bodily fluid	clinical	PDS000010179.1	aac(2')-Ic=COMPLETE,blaA=COMPLETE,erm(37)=COMPLETE
Mycobacterium tuberculosis	OFXR-16	OFXR-16,"SRS415382"	PDT000028507.1	2014-04-30T20:39:10Z	hospital	bodily fluid	clinical	PDS000010179.1	aac(2')-Ic=COMPLETE,blaA=COMPLETE,erm(37)=COMPLETE
Mycobacterium tuberculosis	TKK-01-0001	SRS415226,"TKK-01-0001"	PDT000028508.1	2014-04-30T20:39:40Z	South Africa: Prince Msheyeni	bodily fluid	clinical	PDS000010121.7	aac(2')-Ic=COMPLETE,blaA=COMPLETE,erm(37)=COMPLETE
Mycobacterium tuberculosis	TKK-01-0002	SRS415167,"TKK-01-0002"	PDT000028509.1	2014-04-30T20:40:15Z	South Africa: Prince Msheyeni	bodily fluid	clinical		aac(2')-Ic=COMPLETE,blaA=COMPLETE,erm(37)=COMPLETE
Mycobacterium tuberculosis	TKK-01-0003	SRS415175,"TKK-01-0003"	PDT000028510.1	2014-04-30T20:40:47Z	South Africa: Prince Msheyeni	bodily fluid	clinical	PDS000010126.9	aac(2')-Ic=COMPLETE,blaA=COMPLETE,erm(37)=COMPLETE
Mycobacterium tuberculosis	TKK-01-0004	SRS415241,"TKK-01-0004"	PDT000028511.1	2014-04-30T20:41:19Z	South Africa: Prince Msheyeni	bodily fluid	clinical	PDS000010121.7	aac(2')-Ic=COMPLETE,blaA=COMPLETE,erm(37)=COMPLETE
Mycobacterium tuberculosis	TKK-01-0005	SRS415181,"TKK-01-0005"	PDT000028512.1	2014-04-30T20:41:55Z	South Africa: Prince Msheyeni	bodily fluid	clinical	PDS000010183.1	aac(2')-Ic=COMPLETE,blaA=COMPLETE,erm(37)=COMPLETE
Mycobacterium tuberculosis	TKK-01-0006	SRS415208,"TKK-01-0006"	PDT000028513.1	2014-04-30T20:42:27Z	South Africa: Prince Msheyeni	bodily fluid	clinical	PDS000010121.7	aac(2')-Ic=COMPLETE,blaA=COMPLETE,erm(37)=COMPLETE
Mycobacterium tuberculosis	TKK-01-0007	SRS415244,"TKK-01-0007"	PDT000028514.1	2014-04-30T20:42:57Z	South Africa: Prince Msheyeni	bodily fluid	clinical	PDS000047637.1	aac(2')-Ic=COMPLETE,blaA=COMPLETE,erm(37)=COMPLETE
Mycobacterium tuberculosis	TKK-01-0009	SRS415249,"TKK-01-0009"	PDT000028515.1	2014-04-30T20:43:32Z	South Africa: Prince Msheyeni	bodily fluid	clinical	PDS000010184.1	aac(2')-Ic=COMPLETE,blaA=COMPLETE,erm(37)=COMPLETE
Mycobacterium tuberculosis	TKK-01-0010	SRS415202,"TKK-01-0010"	PDT000028516.1	2014-04-30T20:44:03Z	South Africa: Prince Msheyeni	bodily fluid	clinical		aac(2')-Ic=COMPLETE,blaA=COMPLETE,erm(37)=COMPLETE
Mycobacterium tuberculosis	TKK-01-0011	SRS415247,"TKK-01-0011"	PDT000028517.1	2014-04-30T20:44:34Z	South Africa: Prince Msheyeni	bodily fluid	clinical		aac(2')-Ic=COMPLETE,blaA=COMPLETE,erm(37)=COMPLETE
Mycobacterium tuberculosis	TKK-01-0012	SRS415228,"TKK-01-0012"	PDT000028518.1	2014-04-30T20:45:02Z	South Africa: Prince Msheyeni	bodily fluid	clinical	PDS000010121.7	aac(2')-Ic=COMPLETE,blaA=COMPLETE,erm(37)=COMPLETE
Mycobacterium tuberculosis	TKK-01-0013	SRS415222,"TKK-01-0013"	PDT000028519.1	2014-04-30T20:45:36Z	South Africa: Nkandla	bodily fluid	clinical	PDS000047634.1	aac(2')-Ic=COMPLETE,blaA=COMPLETE,erm(37)=COMPLETE
Mycobacterium tuberculosis	TKK-01-0014	SRS415205,"TKK-01-0014"	PDT000028520.1	2014-04-30T20:46:14Z	South Africa: Nkandla	bodily fluid	clinical	PDS000009996.2	aac(2')-Ic=COMPLETE,blaA=COMPLETE,erm(37)=COMPLETE
Mycobacterium tuberculosis	TKK-01-0015	SRS415204,"TKK-01-0015"	PDT000028521.1	2014-04-30T20:46:47Z	South Africa: Prince Msheyeni	bodily fluid	clinical	PDS000010143.6	aac(2')-Ic=COMPLETE,blaA=COMPLETE,erm(37)=COMPLETE
Mycobacterium tuberculosis	TKK-01-0016	SRS415158,"TKK-01-0016"	PDT000028522.1	2014-04-30T20:47:21Z	South Africa: Prince Msheyeni	bodily fluid	clinical	PDS000010181.2	aac(2')-Ic=COMPLETE,blaA=COMPLETE,erm(37)=COMPLETE
Mycobacterium tuberculosis	TKK-01-0018	SRS415197,"TKK-01-0018"	PDT000028523.1	2014-04-30T20:47:56Z	South Africa: Rietvlei	bodily fluid	clinical	PDS000047658.1	aac(2')-Ic=COMPLETE,blaA=COMPLETE,erm(37)=COMPLETE
Mycobacterium tuberculosis	TKK-01-0019	SRS415159,"TKK-01-0019"	PDT000028524.1	2014-04-30T20:48:26Z	South Africa: Stanger	bodily fluid	clinical	PDS000010178.1	aac(2')-Ic=COMPLETE,blaA=COMPLETE,erm(37)=COMPLETE
Mycobacterium tuberculosis	TKK-01-0022	SRS415206,"TKK-01-0022"	PDT000028525.1	2014-04-30T20:48:56Z	South Africa: Escourt	bodily fluid	clinical	PDS000010021.1	aac(2')-Ic=COMPLETE,blaA=COMPLETE,erm(37)=COMPLETE
Mycobacterium tuberculosis	TKK-01-0024	SRS415245,"TKK-01-0024"	PDT000028526.1	2014-04-30T20:49:28Z	South Africa: Escourt	bodily fluid	clinical	PDS000010126.9	aac(2')-Ic=COMPLETE,blaA=COMPLETE,erm(37)=COMPLETE
Mycobacterium tuberculosis	TKK-01-0025	SRS415191,"TKK-01-0025"	PDT000028527.1	2014-04-30T20:49:57Z	South Africa: Ladysmith	bodily fluid	clinical	PDS000010121.7	aac(2')-Ic=COMPLETE,blaA=COMPLETE,erm(37)=COMPLETE
Mycobacterium tuberculosis	TKK-01-0027	SRS415192,"TKK-01-0027"	PDT000028528.1	2014-04-30T20:50:32Z	South Africa: Rietvlei	bodily fluid	clinical		aac(2')-Ic=COMPLETE,blaA=COMPLETE,erm(37)=COMPLETE
Mycobacterium tuberculosis	TKK-01-0028	SRS415207,"TKK-01-0028"	PDT000028529.1	2014-04-30T20:51:05Z	South Africa: Charles Johnson Memorial	bodily fluid	clinical	PDS000010008.1	aac(2')-Ic=COMPLETE,blaA=COMPLETE,erm(37)=COMPLETE
Mycobacterium tuberculosis	TKK-01-0029	SRS415168,"TKK-01-0029"	PDT000028530.1	2014-04-30T20:51:42Z	South Africa: Charles Johnson Memorial	bodily fluid	clinical	PDS000010143.6	aac(2')-Ic=COMPLETE,blaA=COMPLETE,erm(37)=COMPLETE
Mycobacterium tuberculosis	TKK-01-0030	SRS415227,"TKK-01-0030"	PDT000028531.1	2014-04-30T20:52:18Z	South Africa: Charles Johnson Memorial	bodily fluid	clinical	PDS000010184.1	aac(2')-Ic=COMPLETE,blaA=COMPLETE,erm(37)=COMPLETE
Mycobacterium tuberculosis	TKK-01-0031	SRS415218,"TKK-01-0031"	PDT000028532.1	2014-04-30T20:52:49Z	South Africa: Charles Johnson Memorial	bodily fluid	clinical	PDS000010177.4	aac(2')-Ic=COMPLETE,blaA=COMPLETE,erm(37)=COMPLETE
Mycobacterium tuberculosis	TKK-01-0033	SRS415200,"TKK-01-0033"	PDT000028533.1	2014-04-30T20:53:18Z	South Africa: Greytown	bodily fluid	clinical	PDS000010121.7	aac(2')-Ic=COMPLETE,blaA=COMPLETE,erm(37)=COMPLETE
Mycobacterium tuberculosis	TKK-01-0034	SRS415209,"TKK-01-0034"	PDT000028534.1	2014-04-30T20:53:48Z	South Africa: Rietvlei	bodily fluid	clinical		aac(2')-Ic=COMPLETE,blaA=COMPLETE,erm(37)=COMPLETE
Mycobacterium tuberculosis	TKK-01-0035	SRS415248,"TKK-01-0035"	PDT000028535.1	2014-04-30T20:54:22Z	South Africa: Prince Msheyeni	bodily fluid	clinical	PDS000010121.7	aac(2')-Ic=COMPLETE,blaA=COMPLETE,erm(37)=COMPLETE
Mycobacterium tuberculosis	TKK-01-0037	SRS415201,"TKK-01-0037"	PDT000028536.1	2014-04-30T20:54:53Z	South Africa: Mahatma Gandhi	bodily fluid	clinical		aac(2')-Ic=COMPLETE,blaA=COMPLETE,erm(37)=COMPLETE
Mycobacterium tuberculosis	TKK-01-0038	SRS415193,"TKK-01-0038"	PDT000028537.1	2014-04-30T20:55:26Z	South Africa: Madadeni	bodily fluid	clinical	PDS000010181.2	aac(2')-Ic=COMPLETE,blaA=COMPLETE,erm(37)=COMPLETE
Mycobacterium tuberculosis	TKK-01-0039	SRS415235,"TKK-01-0039"	PDT000028538.1	2014-04-30T20:55:58Z	South Africa: Madadeni	bodily fluid	clinical	PDS000010175.1	aac(2')-Ic=COMPLETE,blaA=COMPLETE,erm(37)=COMPLETE
Mycobacterium tuberculosis	TKK-01-0040	SRS415171,"TKK-01-0040"	PDT000028539.1	2014-04-30T20:56:31Z	South Africa: Madadeni	bodily fluid	clinical	PDS000010121.7	aac(2')-Ic=COMPLETE,blaA=COMPLETE,erm(37)=COMPLETE
Mycobacterium tuberculosis	TKK-01-0041	SRS415195,"TKK-01-0041"	PDT000028540.1	2014-04-30T20:57:03Z	South Africa: Madadeni	bodily fluid	clinical	PDS000010181.2	aac(2')-Ic=COMPLETE,blaA=COMPLETE,erm(37)=COMPLETE
Mycobacterium tuberculosis	TKK-01-0042	SRS415243,"TKK-01-0042"	PDT000028541.1	2014-04-30T20:57:34Z	South Africa: Eshowe	bodily fluid	clinical	PDS000010141.2	aac(2')-Ic=COMPLETE,blaA=COMPLETE,erm(37)=COMPLETE
Mycobacterium tuberculosis	TKK-01-0043	SRS415177,"TKK-01-0043"	PDT000028542.1	2014-04-30T20:58:06Z	South Africa: Eshowe	bodily fluid	clinical	PDS000010126.9	aac(2')-Ic=COMPLETE,blaA=COMPLETE,erm(37)=COMPLETE
Mycobacterium tuberculosis	TKK-01-0044	SRS415234,"TKK-01-0044"	PDT000028543.1	2014-04-30T20:58:43Z	South Africa: Eshowe	bodily fluid	clinical	PDS000010178.1	aac(2')-Ic=COMPLETE,blaA=COMPLETE,erm(37)=COMPLETE
Mycobacterium tuberculosis	TKK-01-0045	SRS415224,"TKK-01-0045"	PDT000028544.1	2014-04-30T20:59:15Z	South Africa: Eshowe	bodily fluid	clinical		aac(2')-Ic=COMPLETE,blaA=COMPLETE,erm(37)=COMPLETE
Mycobacterium tuberculosis	TKK-01-0046	SRS415164,"TKK-01-0046"	PDT000028545.1	2014-04-30T20:59:46Z	South Africa: Rietvlei	bodily fluid	clinical	PDS000010175.1	aac(2')-Ic=COMPLETE,blaA=COMPLETE,erm(37)=COMPLETE
Mycobacterium tuberculosis	TKK-01-0047	SRS415166,"TKK-01-0047"	PDT000028546.1	2014-04-30T21:00:21Z	South Africa: Rietvlei	bodily fluid	clinical	PDS000047632.1	aac(2')-Ic=COMPLETE,blaA=COMPLETE,erm(37)=COMPLETE
Mycobacterium tuberculosis	TKK-01-0048	SRS415239,"TKK-01-0048"	PDT000028547.1	2014-04-30T21:00:56Z	South Africa: Hlabisa	bodily fluid	clinical	PDS000010121.7	aac(2')-Ic=COMPLETE,blaA=COMPLETE,erm(37)=COMPLETE
Mycobacterium tuberculosis	TKK-01-0049	SRS415252,"TKK-01-0049"	PDT000028548.1	2014-04-30T21:01:33Z	South Africa: Hlabisa	bodily fluid	clinical		aac(2')-Ic=COMPLETE,blaA=COMPLETE,erm(37)=COMPLETE
Mycobacterium tuberculosis	TKK-01-0050	SRS415229,"TKK-01-0050"	PDT000028550.1	2014-04-30T21:02:10Z	South Africa: Hlabisa	bodily fluid	clinical	PDS000009996.2	aac(2')-Ic=COMPLETE,blaA=COMPLETE,erm(37)=COMPLETE
Mycobacterium tuberculosis	TKK-01-0052	SRS415199,"TKK-01-0052"	PDT000028552.1	2014-04-30T21:03:09Z	South Africa: Edendale	bodily fluid	clinical	PDS000010121.7	aac(2')-Ic=COMPLETE,blaA=COMPLETE,erm(37)=COMPLETE
Mycobacterium tuberculosis	TKK-01-0053	SRS415214,"TKK-01-0053"	PDT000028553.1	2014-04-30T21:03:40Z	South Africa: Edendale	bodily fluid	clinical		aac(2')-Ic=COMPLETE,blaA=COMPLETE,erm(37)=COMPLETE
Mycobacterium tuberculosis	TKK-01-0054	SRS415237,"TKK-01-0054"	PDT000028554.1	2014-04-30T21:04:17Z	South Africa: Ngwelezane	bodily fluid	clinical		aac(2')-Ic=COMPLETE,blaA=COMPLETE,erm(37)=COMPLETE
Mycobacterium tuberculosis	TKK-01-0055	SRS415183,"TKK-01-0055"	PDT000028555.1	2014-04-30T21:04:49Z	South Africa: Ngwelezane	bodily fluid	clinical	PDS000010204.1	aac(2')-Ic=COMPLETE,blaA=COMPLETE,erm(37)=COMPLETE
Mycobacterium tuberculosis	TKK-01-0056	SRS415198,"TKK-01-0056"	PDT000028556.1	2014-04-30T21:05:29Z	South Africa: Ngwelezane	bodily fluid	clinical	PDS000010204.1	aac(2')-Ic=COMPLETE,blaA=COMPLETE,erm(37)=COMPLETE
Mycobacterium tuberculosis	TKK-01-0057	SRS415163,"TKK-01-0057"	PDT000028557.1	2014-04-30T21:06:00Z	South Africa: Ngwelezane	bodily fluid	clinical	PDS000010141.2	aac(2')-Ic=COMPLETE,blaA=COMPLETE,erm(37)=COMPLETE
Mycobacterium tuberculosis	TKK-01-0058	SRS415210,"TKK-01-0058"	PDT000028558.1	2014-04-30T21:06:33Z	South Africa: Ngwelezane	bodily fluid	clinical		aac(2')-Ic=COMPLETE,blaA=COMPLETE,erm(37)=COMPLETE
Mycobacterium tuberculosis	TKK-01-0060	SRS415254,"TKK-01-0060"	PDT000028559.1	2014-04-30T21:07:01Z	South Africa: Ngwelezane	bodily fluid	clinical		aac(2')-Ic=COMPLETE,blaA=COMPLETE,erm(37)=COMPLETE
Mycobacterium tuberculosis	TKK-01-0061	SRS415213,"TKK-01-0061"	PDT000028560.1	2014-04-30T21:07:33Z	South Africa: Ngwelezane	bodily fluid	clinical		aac(2')-Ic=COMPLETE,blaA=COMPLETE,erm(37)=COMPLETE
Mycobacterium tuberculosis	TKK-01-0062	SRS415203,"TKK-01-0062"	PDT000028561.1	2014-04-30T21:08:04Z	South Africa: Ngwelezane	bodily fluid	clinical	PDS000009998.5	aac(2')-Ic=COMPLETE,blaA=COMPLETE,erm(37)=COMPLETE
Mycobacterium tuberculosis	TKK-01-0063	SRS415232,"TKK-01-0063"	PDT000028562.1	2014-04-30T21:08:34Z	South Africa: Ngwelezane	bodily fluid	clinical		aac(2')-Ic=COMPLETE,blaA=COMPLETE,erm(37)=COMPLETE
Mycobacterium tuberculosis	TKK-01-0064	SRS415246,"TKK-01-0064"	PDT000028563.1	2014-04-30T21:09:05Z	South Africa: Ngwelezane	bodily fluid	clinical	PDS000010141.2	aac(2')-Ic=COMPLETE,blaA=COMPLETE,erm(37)=COMPLETE
Mycobacterium tuberculosis	TKK-01-0065	SRS415251,"TKK-01-0065"	PDT000028564.1	2014-04-30T21:09:37Z	South Africa: Ngwelezane	bodily fluid	clinical	PDS000047635.1	aac(2')-Ic=COMPLETE,blaA=COMPLETE,erm(37)=COMPLETE
Mycobacterium tuberculosis	TKK-01-0066	SRS415217,"TKK-01-0066"	PDT000028565.1	2014-04-30T21:10:08Z	South Africa: Ngwelezane	bodily fluid	clinical	PDS000009919.18	aac(2')-Ic=COMPLETE,blaA=COMPLETE,erm(37)=COMPLETE
Mycobacterium tuberculosis	TKK-01-0067	SRS415212,"TKK-01-0067"	PDT000028566.1	2014-04-30T21:10:48Z	South Africa: Ngwelezane	bodily fluid	clinical	PDS000010126.9	aac(2')-Ic=COMPLETE,blaA=COMPLETE,erm(37)=COMPLETE
Mycobacterium tuberculosis	TKK-01-0068	SRS415173,"TKK-01-0068"	PDT000028567.1	2014-04-30T21:11:18Z	South Africa: Ngwelezane	bodily fluid	clinical	PDS000010121.7	aac(2')-Ic=COMPLETE,blaA=COMPLETE,erm(37)=COMPLETE
Mycobacterium tuberculosis	TKK-01-0070	SRS415196,"TKK-01-0070"	PDT000028568.1	2014-04-30T21:11:50Z	South Africa: Ngwelezane	bodily fluid	clinical	PDS000010173.2	aac(2')-Ic=COMPLETE,blaA=COMPLETE,erm(37)=COMPLETE
Mycobacterium tuberculosis	TKK-01-0071	SRS415233,"TKK-01-0071"	PDT000028569.1	2014-04-30T21:12:21Z	South Africa: Ngwelezane	bodily fluid	clinical	PDS000010121.7	aac(2')-Ic=COMPLETE,blaA=COMPLETE,erm(37)=COMPLETE
Mycobacterium tuberculosis	TKK-01-0073	SRS415240,"TKK-01-0073"	PDT000028570.1	2014-04-30T21:12:49Z	South Africa: Ngwelezane	bodily fluid	clinical	PDS000010121.7	aac(2')-Ic=COMPLETE,blaA=COMPLETE,erm(37)=COMPLETE
Mycobacterium tuberculosis	TKK-01-0074	SRS415172,"TKK-01-0074"	PDT000028571.1	2014-04-30T21:13:16Z	South Africa: Ngwelezane	bodily fluid	clinical	PDS000010121.7	aac(2')-Ic=COMPLETE,blaA=COMPLETE,erm(37)=COMPLETE
Mycobacterium tuberculosis	TKK-01-0075	SRS415215,"TKK-01-0075"	PDT000028572.1	2014-04-30T21:13:45Z	South Africa: Ngwelezane	bodily fluid	clinical	PDS000010121.7	aac(2')-Ic=COMPLETE,blaA=COMPLETE,erm(37)=COMPLETE
Mycobacterium tuberculosis	TKK-01-0076	SRS415238,"TKK-01-0076"	PDT000028573.1	2014-04-30T21:14:15Z	South Africa: Ngwelezane	bodily fluid	clinical	PDS000010121.7	aac(2')-Ic=COMPLETE,blaA=COMPLETE,erm(37)=COMPLETE
Mycobacterium tuberculosis	TKK-01-0078	SRS415219,"TKK-01-0078"	PDT000028574.1	2014-04-30T21:20:01Z	South Africa: Ngwelezane	bodily fluid	clinical	PDS000010126.9	aac(2')-Ic=COMPLETE,blaA=COMPLETE,erm(37)=COMPLETE
Mycobacterium tuberculosis	TKK-01-0079	SRS415179,"TKK-01-0079"	PDT000028575.1	2014-04-30T21:20:40Z	South Africa: Ngwelezane	bodily fluid	clinical	PDS000010172.1	aac(2')-Ic=COMPLETE,blaA=COMPLETE,erm(37)=COMPLETE
Mycobacterium tuberculosis	TKK-01-0081	SRS415194,"TKK-01-0081"	PDT000028576.1	2014-04-30T21:21:20Z	South Africa: Prince Msheyeni	bodily fluid	clinical		aac(2')-Ic=COMPLETE,blaA=COMPLETE,erm(37)=COMPLETE
Mycobacterium tuberculosis	TKK-01-0082	SRS454482,"TKK-01-0082"	PDT000028577.1	2014-04-30T21:21:55Z	South Africa: Prince Msheyeni	bodily fluid	clinical	PDS000010126.9	aac(2')-Ic=COMPLETE,blaA=COMPLETE,erm(37)=COMPLETE
Mycobacterium tuberculosis	TKK-01-0083	SRS454483,"TKK-01-0083"	PDT000028578.1	2014-04-30T21:22:26Z	South Africa: Prince Msheyeni	bodily fluid	clinical		aac(2')-Ic=COMPLETE,blaA=COMPLETE,erm(37)=COMPLETE
Mycobacterium tuberculosis	TKK-01-0084	SRS454480,"TKK-01-0084"	PDT000028579.1	2014-04-30T21:22:58Z	South Africa: Prince Msheyeni	bodily fluid	clinical		aac(2')-Ic=COMPLETE,blaA=COMPLETE,erm(37)=COMPLETE
Mycobacterium tuberculosis	TKK-01-0085	SRS454484,"TKK-01-0085"	PDT000028580.1	2014-04-30T21:23:29Z	South Africa: Prince Msheyeni	bodily fluid	clinical	PDS000010171.1	aac(2')-Ic=COMPLETE,blaA=COMPLETE,erm(37)=COMPLETE
Mycobacterium tuberculosis	TKK-01-0086	SRS454490,"TKK-01-0086"	PDT000028581.1	2014-04-30T21:24:01Z	South Africa: Saint Margaret	bodily fluid	clinical		aac(2')-Ic=COMPLETE,blaA=COMPLETE,erm(37)=COMPLETE
Mycobacterium tuberculosis	TKK-01-0087	SRS454481,"TKK-01-0087"	PDT000028582.1	2014-04-30T21:24:38Z	South Africa: Rietvlei	bodily fluid	clinical		aac(2')-Ic=COMPLETE,blaA=COMPLETE,erm(37)=COMPLETE
Mycobacterium tuberculosis	TKK-01-0088	SRS454485,"TKK-01-0088"	PDT000028583.1	2014-04-30T21:25:17Z	South Africa: Rietvlei	bodily fluid	clinical		aac(2')-Ic=COMPLETE,blaA=COMPLETE,erm(37)=COMPLETE
Mycobacterium tuberculosis	TKK-01-0089	SRS454486,"TKK-01-0089"	PDT000028584.1	2014-04-30T21:25:58Z	South Africa: Rietvlei	bodily fluid	clinical		aac(2')-Ic=COMPLETE,blaA=COMPLETE,erm(37)=COMPLETE
Mycobacterium tuberculosis	TKK-01-0090	SRS454491,"TKK-01-0090"	PDT000028585.1	2014-04-30T21:26:33Z	South Africa: Rietvlei	bodily fluid	clinical		aac(2')-Ic=COMPLETE,blaA=COMPLETE,erm(37)=COMPLETE
Mycobacterium tuberculosis	TKK-01-0091	SRS454487,"TKK-01-0091"	PDT000028586.1	2014-04-30T21:27:13Z	South Africa: Rietvlei	bodily fluid	clinical		aac(2')-Ic=COMPLETE,blaA=COMPLETE,erm(37)=COMPLETE
Mycobacterium tuberculosis	TKK-01-0092	SRS454492,"TKK-01-0092"	PDT000028587.1	2014-04-30T21:27:53Z	South Africa: Rietvlei	bodily fluid	clinical		aac(2')-Ic=COMPLETE,blaA=COMPLETE,erm(37)=COMPLETE
Mycobacterium tuberculosis	TKK-01-0093	SRS454488,"TKK-01-0093"	PDT000028588.1	2014-04-30T21:28:32Z	South Africa: Rietvlei	bodily fluid	clinical	PDS000010126.9	aac(2')-Ic=COMPLETE,blaA=COMPLETE,erm(37)=COMPLETE
Mycobacterium tuberculosis	TKK-01-0094	SRS454489,"TKK-01-0094"	PDT000028589.1	2014-04-30T21:29:01Z	South Africa: Saint Margaret	bodily fluid	clinical		aac(2')-Ic=COMPLETE,blaA=COMPLETE,erm(37)=COMPLETE
Mycobacterium tuberculosis	TKK-01-0077	SRS415216,"TKK-01-0077"	PDT000028627.1	2014-05-01T17:00:48Z	South Africa: Ngwelezane	bodily fluid	clinical		aac(2')-Ic=COMPLETE,blaA=COMPLETE,erm(37)=COMPLETE
Mycobacterium tuberculosis	M1309	M1309,"SRS557811"	PDT000028642.1	2014-05-01T22:38:42Z	India: Tiruvallur	sputum	clinical		aac(2')-Ic=COMPLETE,blaA=COMPLETE,erm(37)=COMPLETE
Mycobacterium tuberculosis	M1310	M1310,"SRS557799"	PDT000028643.1	2014-05-01T22:39:26Z	India: Tiruvallur	sputum	clinical		aac(2')-Ic=COMPLETE,blaA=COMPLETE,erm(37)=COMPLETE
Mycobacterium tuberculosis	M1315	M1315,"SRS557791"	PDT000028644.1	2014-05-01T22:40:04Z	India: Tiruvallur	sputum	clinical		aac(2')-Ic=COMPLETE,blaA=COMPLETE,erm(37)=COMPLETE
Mycobacterium tuberculosis	M1317	M1317,"SRS557841"	PDT000028645.1	2014-05-01T22:40:42Z	India: Tiruvallur	sputum	clinical	PDS000010145.1	blaA=COMPLETE,erm(37)=COMPLETE
Mycobacterium tuberculosis	M1319	M1319,"SRS557790"	PDT000028646.1	2014-05-01T22:41:26Z	India: Tiruvallur	sputum	clinical	PDS000010134.1	aac(2')-Ic=COMPLETE,blaA=COMPLETE,erm(37)=COMPLETE
Mycobacterium tuberculosis	M1324	M1324,"SRS557847"	PDT000028647.1	2014-05-01T22:42:11Z	India: Tiruvallur	sputum	clinical	PDS000010123.1	aac(2')-Ic=COMPLETE,blaA=COMPLETE,erm(37)=COMPLETE
Mycobacterium tuberculosis	M1325	M1325,"SRS557855"	PDT000028648.1	2014-05-01T22:42:49Z	India: Tiruvallur	sputum	clinical	PDS000010123.1	aac(2')-Ic=COMPLETE,blaA=COMPLETE,erm(37)=COMPLETE
Mycobacterium tuberculosis	M1340	M1340,"SRS557831"	PDT000028649.1	2014-05-01T22:43:26Z	India: Tiruvallur	sputum	clinical		aac(2')-Ic=COMPLETE,blaA=COMPLETE,erm(37)=COMPLETE
Mycobacterium tuberculosis	M1373	M1373,"SRS557834"	PDT000028650.1	2014-05-01T22:44:07Z	India: Tiruvallur	sputum	clinical		aac(2')-Ic=COMPLETE,blaA=COMPLETE,erm(37)=COMPLETE
Mycobacterium tuberculosis	M1374	M1374,"SRS557804"	PDT000028651.1	2014-05-01T22:44:46Z	India: Tiruvallur	sputum	clinical		aac(2')-Ic=COMPLETE,blaA=COMPLETE,erm(37)=COMPLETE
Mycobacterium tuberculosis	M1381	M1381,"SRS557850"	PDT000028652.1	2014-05-01T22:45:21Z	India: Tiruvallur	sputum	clinical		aac(2')-Ic=COMPLETE,blaA=COMPLETE,erm(37)=COMPLETE
Mycobacterium tuberculosis	M1384	M1384,"SRS559737"	PDT000028653.1	2014-05-01T22:46:15Z	India: Tiruvallur	sputum	clinical	PDS000010145.1	blaA=COMPLETE,erm(37)=COMPLETE
Mycobacterium tuberculosis	M1389	M1389,"SRS557801"	PDT000028654.1	2014-05-01T22:46:55Z	India: Tiruvallur	sputum	clinical	PDS000010111.1	aac(2')-Ic=COMPLETE,blaA=COMPLETE,erm(37)=COMPLETE
Mycobacterium tuberculosis	M1392	M1392,"SRS557851"	PDT000028655.1	2014-05-01T22:47:34Z	India: Tiruvallur	sputum	clinical		aac(2')-Ic=COMPLETE,blaA=COMPLETE,erm(37)=COMPLETE
Mycobacterium tuberculosis	M1393	M1393,"SRS557816"	PDT000028656.1	2014-05-01T22:48:09Z	India: Tiruvallur	sputum	clinical	PDS000010100.1	aac(2')-Ic=COMPLETE,blaA=COMPLETE,erm(37)=COMPLETE
Mycobacterium tuberculosis	M1397	M1397,"SRS559881"	PDT000028657.1	2014-05-01T22:49:15Z	India: Tiruvallur	sputum	clinical		aac(2')-Ic=COMPLETE,blaA=COMPLETE,erm(37)=COMPLETE
Mycobacterium tuberculosis	M1400	M1400,"SRS557864"	PDT000028658.1	2014-05-01T22:49:53Z	India: Tiruvallur	sputum	clinical		aac(2')-Ic=COMPLETE,blaA=COMPLETE,erm(37)=COMPLETE
Mycobacterium tuberculosis	M1402	M1402,"SRS557814"	PDT000028659.1	2014-05-01T22:50:39Z	India: Tiruvallur	sputum	clinical		aac(2')-Ic=COMPLETE,blaA=COMPLETE,erm(37)=COMPLETE
Mycobacterium tuberculosis	M1404	M1404,"SRS557825"	PDT000028660.1	2014-05-01T22:51:16Z	India: Tiruvallur	sputum	clinical		aac(2')-Ic=COMPLETE,blaA=COMPLETE,erm(37)=COMPLETE
Mycobacterium tuberculosis	M1410	M1410,"SRS557806"	PDT000028661.1	2014-05-01T22:51:52Z	India: Tiruvallur	sputum	clinical		aac(2')-Ic=COMPLETE,blaA=COMPLETE,erm(37)=COMPLETE
Mycobacterium tuberculosis	M1415	M1415,"SRS557800"	PDT000028662.1	2014-05-01T22:52:42Z	India: Tiruvallur	sputum	clinical		aac(2')-Ic=COMPLETE,blaA=COMPLETE,erm(37)=COMPLETE
Mycobacterium tuberculosis	M1416	M1416,"SRS557792"	PDT000028663.1	2014-05-01T22:53:20Z	India: Tiruvallur	sputum	clinical		aac(2')-Ic=COMPLETE,blaA=COMPLETE,erm(37)=COMPLETE
Mycobacterium tuberculosis	M1417	M1417,"SRS557862"	PDT000028664.1	2014-05-01T22:54:02Z	India: Tiruvallur	sputum	clinical		aac(2')-Ic=COMPLETE,blaA=COMPLETE,erm(37)=COMPLETE
Mycobacterium tuberculosis	M1418	M1418,"SRS557826"	PDT000028665.1	2014-05-01T22:54:43Z	India: Tiruvallur	sputum	clinical		aac(2')-Ic=COMPLETE,blaA=COMPLETE,erm(37)=COMPLETE
Mycobacterium tuberculosis	M1422	M1422,"SRS557810"	PDT000028666.1	2014-05-01T22:55:32Z	India: Tiruvallur	sputum	clinical		aac(2')-Ic=COMPLETE,blaA=COMPLETE,erm(37)=COMPLETE
Mycobacterium tuberculosis	M1424	M1424,"SRS557849"	PDT000028667.1	2014-05-01T22:56:14Z	India: Tiruvallur	sputum	clinical		aac(2')-Ic=COMPLETE,blaA=COMPLETE,erm(37)=COMPLETE
Mycobacterium tuberculosis	M1425	M1425,"SRS557793"	PDT000028668.1	2014-05-01T22:56:55Z	India: Tiruvallur	sputum	clinical	PDS000010067.1	aac(2')-Ic=COMPLETE,blaA=COMPLETE,erm(37)=COMPLETE
Mycobacterium tuberculosis	M1429	M1429,"SRS559899"	PDT000028669.1	2014-05-01T22:57:52Z	India: Tiruvallur	sputum	clinical		aac(2')-Ic=COMPLETE,blaA=COMPLETE,erm(37)=COMPLETE
Mycobacterium tuberculosis	M1431	M1431,"SRS557853"	PDT000028670.1	2014-05-01T22:58:32Z	India: Tiruvallur	sputum	clinical		aac(2')-Ic=COMPLETE,blaA=COMPLETE,erm(37)=COMPLETE
Mycobacterium tuberculosis	M1438	M1438,"SRS557854"	PDT000028671.1	2014-05-01T22:59:09Z	India: Tiruvallur	sputum	clinical	PDS000010056.2	aac(2')-Ic=COMPLETE,blaA=COMPLETE,erm(37)=COMPLETE
Mycobacterium tuberculosis	M1439	M1439,"SRS557808"	PDT000028672.1	2014-05-01T22:59:45Z	India: Tiruvallur	sputum	clinical	PDS000010056.2	aac(2')-Ic=COMPLETE,blaA=COMPLETE,erm(37)=COMPLETE
Mycobacterium tuberculosis	M1441	M1441,"SRS557813"	PDT000028673.1	2014-05-01T23:00:26Z	India: Tiruvallur	sputum	clinical	PDS000010089.2	aac(2')-Ic=COMPLETE,blaA=COMPLETE,erm(37)=COMPLETE
Mycobacterium tuberculosis	M1444	M1444,"SRS557803"	PDT000028674.1	2014-05-01T23:01:11Z	India: Tiruvallur	sputum	clinical		aac(2')-Ic=COMPLETE,blaA=COMPLETE,erm(37)=COMPLETE
Mycobacterium tuberculosis	M1448	M1448,"SRS557809"	PDT000028675.1	2014-05-01T23:01:52Z	India: Tiruvallur	sputum	clinical		aac(2')-Ic=COMPLETE,blaA=COMPLETE,erm(37)=COMPLETE
Mycobacterium tuberculosis	M1449	M1449,"SRS557838"	PDT000028676.1	2014-05-01T23:02:31Z	India: Tiruvallur	sputum	clinical		aac(2')-Ic=COMPLETE,blaA=COMPLETE,erm(37)=COMPLETE
Mycobacterium tuberculosis	M1700	M1700,"SRS557820"	PDT000028677.1	2014-05-01T23:03:14Z	India: Tiruvallur	sputum	clinical		aac(2')-Ic=COMPLETE,blaA=COMPLETE,erm(37)=COMPLETE
Mycobacterium tuberculosis	M1452	M1452,"SRS557863"	PDT000028678.1	2014-05-01T23:03:56Z	India: Tiruvallur	sputum	clinical		aac(2')-Ic=COMPLETE,blaA=COMPLETE,erm(37)=COMPLETE
Mycobacterium tuberculosis	M1456	M1456,"SRS557819"	PDT000028679.1	2014-05-01T23:04:39Z	India: Tiruvallur	sputum	clinical	PDS000010034.1	aac(2')-Ic=COMPLETE,blaA=COMPLETE,erm(37)=COMPLETE
Mycobacterium tuberculosis	M1458	M1458,"SRS557822"	PDT000028680.1	2014-05-01T23:05:18Z	India: Tiruvallur	sputum	clinical	PDS000010089.2	aac(2')-Ic=COMPLETE,blaA=COMPLETE,erm(37)=COMPLETE
Mycobacterium tuberculosis	M1459	M1459,"SRS557815"	PDT000028681.1	2014-05-01T23:05:57Z	India: Tiruvallur	sputum	clinical		aac(2')-Ic=COMPLETE,blaA=COMPLETE,erm(37)=COMPLETE
Mycobacterium tuberculosis	M1461	M1461,"SRS557821"	PDT000028682.1	2014-05-01T23:06:39Z	India: Tiruvallur	sputum	clinical		aac(2')-Ic=COMPLETE,blaA=COMPLETE,erm(37)=COMPLETE
Mycobacterium tuberculosis	M1475	M1475,"SRS557795"	PDT000028683.1	2014-05-01T23:07:31Z	India: Tiruvallur	sputum	clinical	PDS000010111.1	aac(2')-Ic=COMPLETE,blaA=COMPLETE,erm(37)=COMPLETE
Mycobacterium tuberculosis	M1481	M1481,"SRS557789"	PDT000028684.1	2014-05-01T23:08:09Z	India: Tiruvallur	sputum	clinical	PDS000010023.2	aac(2')-Ic=COMPLETE,blaA=COMPLETE,erm(37)=COMPLETE
Mycobacterium tuberculosis	M1488	M1488,"SRS557805"	PDT000028685.1	2014-05-01T23:08:59Z	India: Tiruvallur	sputum	clinical		aac(2')-Ic=COMPLETE,blaA=COMPLETE,erm(37)=COMPLETE
Mycobacterium tuberculosis	M1520	M1520,"SRS557796"	PDT000028686.1	2014-05-01T23:09:37Z	India: Tiruvallur	sputum	clinical		aac(2')-Ic=COMPLETE,blaA=COMPLETE,erm(37)=COMPLETE
Mycobacterium tuberculosis	M1533	M1533,"SRS557823"	PDT000028687.1	2014-05-01T23:10:12Z	India: Tiruvallur	sputum	clinical		aac(2')-Ic=COMPLETE,blaA=COMPLETE,erm(37)=COMPLETE
Mycobacterium tuberculosis	M1545	M1545,"SRS557839"	PDT000028688.1	2014-05-01T23:10:52Z	India: Tiruvallur	sputum	clinical		aac(2')-Ic=COMPLETE,blaA=COMPLETE,erm(37)=COMPLETE
Mycobacterium tuberculosis	M1559	M1559,"SRS559693"	PDT000028689.1	2014-05-01T23:11:59Z	India: Tiruvallur	sputum	clinical		aac(2')-Ic=COMPLETE,blaA=COMPLETE,erm(37)=COMPLETE
Mycobacterium tuberculosis	M1560	M1560,"SRS559757"	PDT000028690.1	2014-05-01T23:12:59Z	India: Tiruvallur	sputum	clinical	PDS000010012.1	aac(2')-Ic=COMPLETE,blaA=COMPLETE,erm(37)=COMPLETE
Mycobacterium tuberculosis	M1570	M1570,"SRS559846"	PDT000028691.1	2014-05-01T23:13:57Z	India: Tiruvallur	sputum	clinical		aac(2')-Ic=COMPLETE,blaA=COMPLETE,erm(37)=COMPLETE
Mycobacterium tuberculosis	M1615	M1615,"SRS559699"	PDT000028692.1	2014-05-01T23:14:50Z	India: Tiruvallur	sputum	clinical		aac(2')-Ic=COMPLETE,blaA=COMPLETE,erm(37)=COMPLETE
Mycobacterium tuberculosis	M1638	M1638,"SRS559862"	PDT000028693.1	2014-05-01T23:15:48Z	India: Tiruvallur	sputum	clinical	PDS000009897.1	aac(2')-Ic=COMPLETE,blaA=COMPLETE,erm(37)=COMPLETE
Mycobacterium tuberculosis	M1702	M1702,"SRS559694"	PDT000028694.1	2014-05-01T23:17:14Z	India: Tiruvallur	sputum	clinical		aac(2')-Ic=COMPLETE,blaA=COMPLETE,erm(37)=COMPLETE
Mycobacterium tuberculosis	M1703	M1703,"SRS559788"	PDT000028695.1	2014-05-01T23:18:07Z	India: Tiruvallur	sputum	clinical	PDS000010000.1	aac(2')-Ic=COMPLETE,blaA=COMPLETE,erm(37)=COMPLETE
Mycobacterium tuberculosis	M1704	M1704,"SRS559673"	PDT000028696.1	2014-05-01T23:19:12Z	India: Tiruvallur	sputum	clinical		aac(2')-Ic=COMPLETE,blaA=COMPLETE,erm(37)=COMPLETE
Mycobacterium tuberculosis	M1726	M1726,"SRS559688"	PDT000028697.1	2014-05-01T23:20:00Z	India: Tiruvallur	sputum	clinical	PDS000010134.1	aac(2')-Ic=COMPLETE,blaA=COMPLETE,erm(37)=COMPLETE
Mycobacterium tuberculosis	M1728	M1728,"SRS559851"	PDT000028698.1	2014-05-01T23:20:58Z	India: Tiruvallur	sputum	clinical		aac(2')-Ic=COMPLETE,blaA=COMPLETE,erm(37)=COMPLETE
Mycobacterium tuberculosis	M1734	M1734,"SRS559783"	PDT000028699.1	2014-05-01T23:21:54Z	India: Tiruvallur	sputum	clinical	PDS000010134.1	aac(2')-Ic=COMPLETE,blaA=COMPLETE,erm(37)=COMPLETE
Mycobacterium tuberculosis	M1762	M1762,"SRS559764"	PDT000028700.1	2014-05-01T23:23:17Z	India: Tiruvallur	sputum	clinical	PDS000009878.1	aac(2')-Ic=COMPLETE,blaA=COMPLETE,erm(37)=COMPLETE
Mycobacterium tuberculosis	M1780	M1780,"SRS559758"	PDT000028701.1	2014-05-01T23:29:26Z	India: Tiruvallur	sputum	clinical	PDS000010100.1	aac(2')-Ic=COMPLETE,blaA=COMPLETE,erm(37)=COMPLETE
Mycobacterium tuberculosis	M1787	M1787,"SRS559761"	PDT000028702.1	2014-05-01T23:31:20Z	India: Tiruvallur	sputum	clinical		aac(2')-Ic=COMPLETE,blaA=COMPLETE,erm(37)=COMPLETE
Mycobacterium tuberculosis	M1782	M1782,"SRS559779"	PDT000028703.1	2014-05-01T23:33:17Z	India: Tiruvallur	sputum	clinical	PDS000009989.1	aac(2')-Ic=COMPLETE,blaA=COMPLETE,erm(37)=COMPLETE
Mycobacterium tuberculosis	M1816	M1816,"SRS559780"	PDT000028704.1	2014-05-01T23:35:28Z	India: Tiruvallur	sputum	clinical	PDS000009978.1	aac(2')-Ic=COMPLETE,blaA=COMPLETE,erm(37)=COMPLETE
Mycobacterium tuberculosis	M1822	M1822,"SRS559700"	PDT000028705.1	2014-05-01T23:36:25Z	India: Tiruvallur	sputum	clinical		aac(2')-Ic=COMPLETE,blaA=COMPLETE,erm(37)=COMPLETE
Mycobacterium tuberculosis	M1848	M1848,"SRS559672"	PDT000028706.1	2014-05-01T23:38:14Z	India: Tiruvallur	sputum	clinical	PDS000009967.1	aac(2')-Ic=COMPLETE,blaA=COMPLETE,erm(37)=COMPLETE
Mycobacterium tuberculosis	M1893	M1893,"SRS559606"	PDT000028707.1	2014-05-01T23:39:17Z	India: Tiruvallur	sputum	clinical		aac(2')-Ic=COMPLETE,blaA=COMPLETE,erm(37)=COMPLETE
Mycobacterium tuberculosis	M1895	M1895,"SRS559735"	PDT000028708.1	2014-05-01T23:40:08Z	India: Tiruvallur	sputum	clinical		aac(2')-Ic=COMPLETE,blaA=COMPLETE,erm(37)=COMPLETE
Mycobacterium tuberculosis	M1906	M1906,"SRS559867"	PDT000028709.1	2014-05-01T23:40:59Z	India: Tiruvallur	sputum	clinical		aac(2')-Ic=COMPLETE,blaA=COMPLETE,erm(37)=COMPLETE
Mycobacterium tuberculosis	M1913	M1913,"SRS559826"	PDT000028710.1	2014-05-01T23:41:54Z	India: Tiruvallur	sputum	clinical		aac(2')-Ic=COMPLETE,blaA=COMPLETE,erm(37)=COMPLETE
Mycobacterium tuberculosis	M1914	M1914,"SRS559730"	PDT000028711.1	2014-05-01T23:42:48Z	India: Tiruvallur	sputum	clinical	PDS000009901.1	aac(2')-Ic=COMPLETE,blaA=COMPLETE,erm(37)=COMPLETE
Mycobacterium tuberculosis	M1928	M1928,"SRS559754"	PDT000028712.1	2014-05-01T23:43:49Z	India: Tiruvallur	sputum	clinical		aac(2')-Ic=COMPLETE,blaA=COMPLETE,erm(37)=COMPLETE
Mycobacterium tuberculosis	M1929	M1929,"SRS559812"	PDT000028713.1	2014-05-01T23:44:36Z	India: Tiruvallur	sputum	clinical		aac(2')-Ic=COMPLETE,blaA=COMPLETE,erm(37)=COMPLETE
Mycobacterium tuberculosis	M1932	M1932,"SRS559744"	PDT000028714.1	2014-05-01T23:45:37Z	India: Tiruvallur	sputum	clinical		aac(2')-Ic=COMPLETE,blaA=COMPLETE,erm(37)=COMPLETE
Mycobacterium tuberculosis	M1948	M1948,"SRS559848"	PDT000028715.1	2014-05-01T23:46:33Z	India: Tiruvallur	sputum	clinical		aac(2')-Ic=COMPLETE,blaA=COMPLETE,erm(37)=COMPLETE
Mycobacterium tuberculosis	M1955	M1955,"SRS559843"	PDT000028716.1	2014-05-01T23:47:28Z	India: Tiruvallur	sputum	clinical		aac(2')-Ic=COMPLETE,blaA=COMPLETE,erm(37)=COMPLETE
Mycobacterium tuberculosis	M1956	M1956,"SRS559618"	PDT000028717.1	2014-05-01T23:48:28Z	India: Tiruvallur	sputum	clinical		aac(2')-Ic=COMPLETE,blaA=COMPLETE,erm(37)=COMPLETE
Mycobacterium tuberculosis	M1959	M1959,"SRS559747"	PDT000028718.1	2014-05-01T23:49:22Z	India: Tiruvallur	sputum	clinical		aac(2')-Ic=COMPLETE,blaA=COMPLETE,erm(37)=COMPLETE
Mycobacterium tuberculosis	M1961	M1961,"SRS559825"	PDT000028719.1	2014-05-01T23:50:26Z	India: Tiruvallur	sputum	clinical		aac(2')-Ic=COMPLETE,blaA=COMPLETE,erm(37)=COMPLETE
Mycobacterium tuberculosis	M1967	M1967,"SRS559821"	PDT000028720.1	2014-05-01T23:51:19Z	India: Tiruvallur	sputum	clinical		aac(2')-Ic=COMPLETE,blaA=COMPLETE,erm(37)=COMPLETE
Mycobacterium tuberculosis	M1973	M1973,"SRS560055"	PDT000028721.1	2014-05-01T23:52:18Z	India: Tiruvallur	sputum	clinical		aac(2')-Ic=COMPLETE,blaA=COMPLETE,erm(37)=COMPLETE
Mycobacterium tuberculosis	M1976	M1976,"SRS559760"	PDT000028722.1	2014-05-01T23:53:12Z	India: Tiruvallur	sputum	clinical	PDS000010000.1	aac(2')-Ic=COMPLETE,blaA=COMPLETE,erm(37)=COMPLETE
Mycobacterium tuberculosis	M1978	M1978,"SRS559841"	PDT000028723.1	2014-05-01T23:54:02Z	India: Tiruvallur	sputum	clinical		aac(2')-Ic=COMPLETE,blaA=COMPLETE,erm(37)=COMPLETE
Mycobacterium tuberculosis	M1979	M1979,"SRS559627"	PDT000028724.1	2014-05-01T23:54:55Z	India: Tiruvallur	sputum	clinical		aac(2')-Ic=COMPLETE,blaA=COMPLETE,erm(37)=COMPLETE
Mycobacterium tuberculosis	M2003	M2003,"SRS559860"	PDT000028725.1	2014-05-01T23:55:51Z	India: Tiruvallur	sputum	clinical		aac(2')-Ic=COMPLETE,blaA=COMPLETE,erm(37)=COMPLETE
Mycobacterium tuberculosis	M2006	M2006,"SRS559814"	PDT000028726.1	2014-05-01T23:56:47Z	India: Tiruvallur	sputum	clinical	PDS000009878.1	aac(2')-Ic=COMPLETE,blaA=COMPLETE,erm(37)=COMPLETE
Mycobacterium tuberculosis	M2007	M2007,"SRS560059"	PDT000028727.1	2014-05-01T23:57:36Z	India: Tiruvallur	sputum	clinical	PDS000009878.1	aac(2')-Ic=COMPLETE,blaA=COMPLETE,erm(37)=COMPLETE
Mycobacterium tuberculosis	M2010	M2010,"SRS559679"	PDT000028728.1	2014-05-01T23:58:26Z	India: Tiruvallur	sputum	clinical	PDS000010012.1	aac(2')-Ic=COMPLETE,blaA=COMPLETE,erm(37)=COMPLETE
Mycobacterium tuberculosis	M2020	M2020,"SRS559813"	PDT000028729.1	2014-05-01T23:59:13Z	India: Tiruvallur	sputum	clinical		aac(2')-Ic=COMPLETE,blaA=COMPLETE,erm(37)=COMPLETE,erm(37)=PARTIAL_END_OF_CONTIG
Mycobacterium tuberculosis	M2021	M2021,"SRS559631"	PDT000028730.1	2014-05-02T00:00:00Z	India: Tiruvallur	sputum	clinical		aac(2')-Ic=COMPLETE,blaA=COMPLETE,erm(37)=COMPLETE
Mycobacterium tuberculosis	M2032	M2032,"SRS559808"	PDT000028731.1	2014-05-02T00:00:52Z	India: Tiruvallur	sputum	clinical		aac(2')-Ic=COMPLETE,blaA=COMPLETE,erm(37)=COMPLETE
Mycobacterium tuberculosis	M2085	M2085,"SRS559715"	PDT000028732.1	2014-05-02T00:01:47Z	India: Tiruvallur	sputum	clinical	PDS000010074.1	aac(2')-Ic=COMPLETE,blaA=COMPLETE,erm(37)=COMPLETE
Mycobacterium tuberculosis	M2086	M2086,"SRS559809"	PDT000028733.1	2014-05-02T00:02:40Z	India: Tiruvallur	sputum	clinical		aac(2')-Ic=COMPLETE,blaA=COMPLETE,erm(37)=COMPLETE
Mycobacterium tuberculosis	M2113	M2113,"SRS559794"	PDT000028734.1	2014-05-02T00:03:26Z	India: Tiruvallur	sputum	clinical		aac(2')-Ic=COMPLETE,blaA=COMPLETE,erm(37)=COMPLETE
Mycobacterium tuberculosis	M2116	M2116,"SRS559766"	PDT000028735.1	2014-05-02T00:04:22Z	India: Tiruvallur	sputum	clinical		aac(2')-Ic=COMPLETE,blaA=COMPLETE,erm(37)=COMPLETE
Mycobacterium tuberculosis	M2128	M2128,"SRS559871"	PDT000028736.1	2014-05-02T00:05:12Z	India: Tiruvallur	sputum	clinical	PDS000009945.1	aac(2')-Ic=COMPLETE,blaA=COMPLETE,erm(37)=COMPLETE
Mycobacterium tuberculosis	M2129	M2129,"SRS559831"	PDT000028737.1	2014-05-02T00:06:01Z	India: Tiruvallur	sputum	clinical	PDS000009945.1	aac(2')-Ic=COMPLETE,blaA=COMPLETE,erm(37)=COMPLETE
Mycobacterium tuberculosis	M2131	M2131,"SRS559952"	PDT000028738.1	2014-05-02T00:06:52Z	India: Tiruvallur	sputum	clinical	PDS000009967.1	aac(2')-Ic=COMPLETE,blaA=COMPLETE,erm(37)=COMPLETE
Mycobacterium tuberculosis	M2130	M2130,"SRS559863"	PDT000028739.1	2014-05-02T00:07:44Z	India: Tiruvallur	sputum	clinical	PDS000009934.1	aac(2')-Ic=COMPLETE,blaA=COMPLETE,erm(37)=COMPLETE
Mycobacterium tuberculosis	M2132	M2132,"SRS559668"	PDT000028740.1	2014-05-02T00:08:31Z	India: Tiruvallur	sputum	clinical		aac(2')-Ic=COMPLETE,blaA=COMPLETE,erm(37)=COMPLETE
Mycobacterium tuberculosis	M2134	M2134,"SRS559777"	PDT000028741.1	2014-05-02T00:09:19Z	India: Tiruvallur	sputum	clinical		aac(2')-Ic=COMPLETE,blaA=MISTRANSLATION,erm(37)=COMPLETE
Mycobacterium tuberculosis	M2136	M2136,"SRS560057"	PDT000028742.1	2014-05-02T00:10:11Z	India: Tiruvallur	sputum	clinical		aac(2')-Ic=COMPLETE,blaA=COMPLETE,erm(37)=COMPLETE
Mycobacterium tuberculosis	M2137	M2137,"SRS559795"	PDT000028743.1	2014-05-02T00:11:19Z	India: Tiruvallur	sputum	clinical	PDS000009978.1	aac(2')-Ic=COMPLETE,blaA=COMPLETE,erm(37)=COMPLETE
Mycobacterium tuberculosis	M2139	M2139,"SRS559806"	PDT000028744.1	2014-05-02T00:12:16Z	India: Tiruvallur	sputum	clinical	PDS000010023.2	aac(2')-Ic=COMPLETE,blaA=COMPLETE,erm(37)=COMPLETE
Mycobacterium tuberculosis	M2138	M2138,"SRS560054"	PDT000028745.1	2014-05-02T00:13:17Z	India: Tiruvallur	sputum	clinical		aac(2')-Ic=COMPLETE,blaA=COMPLETE,erm(37)=COMPLETE
Mycobacterium tuberculosis	M2140	M2140,"SRS559796"	PDT000028746.1	2014-05-02T00:14:14Z	India: Tiruvallur	sputum	clinical		aac(2')-Ic=COMPLETE,blaA=COMPLETE,erm(37)=COMPLETE
Mycobacterium tuberculosis	M2248	M2248,"SRS559818"	PDT000028747.1	2014-05-02T00:15:18Z	India: Tiruvallur	sputum	clinical	PDS000009912.1	aac(2')-Ic=COMPLETE,blaA=COMPLETE,erm(37)=COMPLETE
Mycobacterium tuberculosis	M2218	M2218,"SRS559827"	PDT000028748.1	2014-05-02T00:16:12Z	India: Tiruvallur	sputum	clinical		aac(2')-Ic=COMPLETE,blaA=COMPLETE,erm(37)=COMPLETE
Mycobacterium tuberculosis	M2211	M2211,"SRS560015"	PDT000028749.1	2014-05-02T00:17:10Z	India: Tiruvallur	sputum	clinical		aac(2')-Ic=COMPLETE,blaA=COMPLETE,erm(37)=COMPLETE
Mycobacterium tuberculosis	M2206	M2206,"SRS559817"	PDT000028750.1	2014-05-02T00:18:03Z	India: Tiruvallur	sputum	clinical		aac(2')-Ic=COMPLETE,blaA=COMPLETE,erm(37)=COMPLETE
Mycobacterium tuberculosis	M2204	M2204,"SRS559689"	PDT000028751.1	2014-05-02T00:18:55Z	India: Tiruvallur	sputum	clinical	PDS000009901.1	aac(2')-Ic=COMPLETE,blaA=COMPLETE,erm(37)=COMPLETE
Mycobacterium tuberculosis	M2203	M2203,"SRS559664"	PDT000028752.1	2014-05-02T00:19:45Z	India: Tiruvallur	sputum	clinical		aac(2')-Ic=COMPLETE,blaA=COMPLETE,erm(37)=COMPLETE
Mycobacterium tuberculosis	M2199	M2199,"SRS560040"	PDT000028753.1	2014-05-02T00:20:38Z	India: Tiruvallur	sputum	clinical		aac(2')-Ic=COMPLETE,blaA=COMPLETE,erm(37)=COMPLETE
Mycobacterium tuberculosis	M2198	M2198,"SRS559798"	PDT000028754.1	2014-05-02T00:21:35Z	India: Tiruvallur	sputum	clinical		aac(2')-Ic=COMPLETE,blaA=COMPLETE,erm(37)=COMPLETE
Mycobacterium tuberculosis	M2192	M2192,"SRS559791"	PDT000028755.1	2014-05-02T00:22:26Z	India: Tiruvallur	sputum	clinical		aac(2')-Ic=COMPLETE,blaA=COMPLETE,erm(37)=COMPLETE
Mycobacterium tuberculosis	M2191	M2191,"SRS559797"	PDT000028756.1	2014-05-02T00:23:37Z	India: Tiruvallur	sputum	clinical		aac(2')-Ic=COMPLETE,blaA=COMPLETE,erm(37)=COMPLETE
Mycobacterium tuberculosis	M2141	M2141,"SRS559695"	PDT000028757.1	2014-05-02T00:24:32Z	India: Tiruvallur	sputum	clinical		aac(2')-Ic=COMPLETE,blaA=COMPLETE,erm(37)=COMPLETE
Mycobacterium tuberculosis	M2343	M2343,"SRS559716"	PDT000028758.1	2014-05-02T00:25:35Z	India: Tiruvallur	sputum	clinical	PDS000009889.1	aac(2')-Ic=COMPLETE,blaA=COMPLETE,erm(37)=COMPLETE
Mycobacterium tuberculosis	M2342	M2342,"SRS559865"	PDT000028759.1	2014-05-02T00:26:26Z	India: Tiruvallur	sputum	clinical	PDS000009889.1	aac(2')-Ic=COMPLETE,blaA=COMPLETE,erm(37)=COMPLETE
Mycobacterium tuberculosis	M2324	M2324,"SRS559676"	PDT000028760.1	2014-05-02T00:27:21Z	India: Tiruvallur	sputum	clinical	PDS000010100.1	aac(2')-Ic=COMPLETE,blaA=COMPLETE,erm(37)=COMPLETE
Mycobacterium tuberculosis	M2323	M2323,"SRS559698"	PDT000028761.1	2014-05-02T00:28:13Z	India: Tiruvallur	sputum	clinical	PDS000010100.1	aac(2')-Ic=COMPLETE,blaA=COMPLETE,erm(37)=COMPLETE
Mycobacterium tuberculosis	M2278	M2278,"SRS559613"	PDT000028762.1	2014-05-02T00:29:15Z	India: Tiruvallur	sputum	clinical		aac(2')-Ic=COMPLETE,blaA=COMPLETE,erm(37)=COMPLETE
Mycobacterium tuberculosis	M2277	M2277,"SRS559854"	PDT000028763.1	2014-05-02T00:35:05Z	India: Tiruvallur	sputum	clinical	PDS000009878.1	aac(2')-Ic=COMPLETE,blaA=COMPLETE,erm(37)=COMPLETE
Mycobacterium tuberculosis	M2276	M2276,"SRS559721"	PDT000028764.1	2014-05-02T00:35:57Z	India: Tiruvallur	sputum	clinical	PDS000009878.1	aac(2')-Ic=COMPLETE,blaA=COMPLETE,erm(37)=COMPLETE
Mycobacterium tuberculosis	M2259	M2259,"SRS559696"	PDT000028765.1	2014-05-02T00:36:46Z	India: Tiruvallur	sputum	clinical		aac(2')-Ic=COMPLETE,blaA=COMPLETE,erm(37)=COMPLETE
Mycobacterium tuberculosis	M2249	M2249,"SRS559858"	PDT000028766.1	2014-05-02T00:37:40Z	India: Tiruvallur	sputum	clinical	PDS000009867.1	aac(2')-Ic=COMPLETE,blaA=COMPLETE,erm(37)=COMPLETE
Mycobacterium tuberculosis	M2142	M2142,"SRS559772"	PDT000028767.1	2014-05-02T00:38:34Z	India: Tiruvallur	sputum	clinical		aac(2')-Ic=COMPLETE,blaA=COMPLETE,erm(37)=COMPLETE
Mycobacterium tuberculosis	M2459	M2459,"SRS559731"	PDT000028768.1	2014-05-02T00:39:25Z	India: Tiruvallur	sputum	clinical		aac(2')-Ic=COMPLETE,blaA=COMPLETE,erm(37)=COMPLETE
Mycobacterium tuberculosis	M2442	M2442,"SRS559665"	PDT000028769.1	2014-05-02T00:45:21Z	India: Tiruvallur	sputum	clinical		aac(2')-Ic=COMPLETE,blaA=COMPLETE,erm(37)=COMPLETE
Mycobacterium tuberculosis	M2440	M2440,"SRS559784"	PDT000028770.1	2014-05-02T00:46:09Z	India: Tiruvallur	sputum	clinical		aac(2')-Ic=COMPLETE,blaA=COMPLETE,erm(37)=COMPLETE
Mycobacterium tuberculosis	M2435	M2435,"SRS559736"	PDT000028771.1	2014-05-02T00:46:57Z	India: Tiruvallur	sputum	clinical		aac(2')-Ic=COMPLETE,blaA=COMPLETE,erm(37)=COMPLETE
Mycobacterium tuberculosis	M2416	M2416,"SRS559828"	PDT000028772.1	2014-05-02T00:47:49Z	India: Tiruvallur	sputum	clinical		aac(2')-Ic=COMPLETE,blaA=COMPLETE,erm(37)=COMPLETE
Mycobacterium tuberculosis	M2402	M2402,"SRS559820"	PDT000028773.1	2014-05-02T00:48:39Z	India: Tiruvallur	sputum	clinical	PDS000009912.1	aac(2')-Ic=COMPLETE,blaA=COMPLETE,erm(37)=COMPLETE
Mycobacterium tuberculosis	M2376	M2376,"SRS559748"	PDT000028774.1	2014-05-02T00:49:31Z	India: Tiruvallur	sputum	clinical		aac(2')-Ic=COMPLETE,blaA=COMPLETE,erm(37)=COMPLETE
Mycobacterium tuberculosis	M2361	M2361,"SRS559745"	PDT000028775.1	2014-05-02T00:50:23Z	India: Tiruvallur	sputum	clinical	PDS000009989.1	aac(2')-Ic=COMPLETE,blaA=COMPLETE,erm(37)=COMPLETE
Mycobacterium tuberculosis	M2360	M2360,"SRS559743"	PDT000028776.1	2014-05-02T00:51:22Z	India: Tiruvallur	sputum	clinical	PDS000009989.1	aac(2')-Ic=COMPLETE,blaA=COMPLETE,erm(37)=COMPLETE
Mycobacterium tuberculosis	M2145	M2145,"SRS559763"	PDT000028777.1	2014-05-02T00:52:19Z	India: Tiruvallur	sputum	clinical		aac(2')-Ic=COMPLETE,blaA=COMPLETE,erm(37)=COMPLETE
Mycobacterium tuberculosis	M2144	M2144,"SRS559674"	PDT000028778.1	2014-05-02T00:53:07Z	India: Tiruvallur	sputum	clinical		aac(2')-Ic=COMPLETE,blaA=COMPLETE,erm(37)=COMPLETE
Mycobacterium tuberculosis	M2479	M2479,"SRS559717"	PDT000028779.1	2014-05-02T00:54:21Z	India: Tiruvallur	sputum	clinical		aac(2')-Ic=COMPLETE,blaA=COMPLETE,erm(37)=COMPLETE
Mycobacterium tuberculosis	M2384	M2384,"SRS559807"	PDT000028780.1	2014-05-02T00:55:12Z	India: Tiruvallur	sputum	clinical		aac(2')-Ic=COMPLETE,blaA=COMPLETE,erm(37)=COMPLETE
Mycobacterium tuberculosis	M2508	M2508,"SRS559802"	PDT000028781.1	2014-05-02T00:56:18Z	India: Tiruvallur	sputum	clinical	PDS000009867.1	aac(2')-Ic=COMPLETE,blaA=COMPLETE,erm(37)=COMPLETE
Mycobacterium tuberculosis	H1329	H1329,"SRS559691"	PDT000028782.1	2014-05-02T00:57:16Z	India: Tiruvallur	sputum	clinical		aac(2')-Ic=COMPLETE,blaA=COMPLETE,erm(37)=COMPLETE
Mycobacterium tuberculosis	H1578	H1578,"SRS559611"	PDT000028783.1	2014-05-02T00:58:08Z	India: Tiruvallur	sputum	clinical		aac(2')-Ic=COMPLETE,blaA=COMPLETE,erm(37)=COMPLETE
Mycobacterium tuberculosis	H1580	H1580,"SRS559682"	PDT000028784.1	2014-05-02T00:58:55Z	India: Tiruvallur	sputum	clinical		aac(2')-Ic=COMPLETE,blaA=COMPLETE,erm(37)=COMPLETE
Mycobacterium tuberculosis	H1589	H1589,"SRS559626"	PDT000028785.1	2014-05-02T00:59:48Z	India: Tiruvallur	sputum	clinical		aac(2')-Ic=COMPLETE,blaA=COMPLETE,erm(37)=COMPLETE
Mycobacterium tuberculosis	H1856	H1856,"SRS559617"	PDT000028786.1	2014-05-02T01:05:47Z	India: Tiruvallur	sputum	clinical		aac(2')-Ic=COMPLETE,blaA=COMPLETE,erm(37)=COMPLETE
Mycobacterium tuberculosis	H2101	H2101,"SRS559638"	PDT000028787.1	2014-05-02T01:06:46Z	India: Tiruvallur	sputum	clinical		aac(2')-Ic=COMPLETE,blaA=COMPLETE,erm(37)=COMPLETE
Mycobacterium tuberculosis	H2102	H2102,"SRS559639"	PDT000028788.1	2014-05-02T01:07:42Z	India: Tiruvallur	sputum	clinical		aac(2')-Ic=COMPLETE,blaA=COMPLETE,erm(37)=COMPLETE
Mycobacterium tuberculosis	H2300	H2300,"SRS559678"	PDT000028789.1	2014-05-02T01:08:50Z	India: Tiruvallur	sputum	clinical		aac(2')-Ic=COMPLETE,blaA=COMPLETE,erm(37)=COMPLETE
Mycobacterium tuberculosis	H2438	H2438,"SRS559714"	PDT000028790.1	2014-05-02T01:09:39Z	India: Tiruvallur	sputum	clinical		aac(2')-Ic=COMPLETE,blaA=COMPLETE,erm(37)=COMPLETE
Mycobacterium tuberculosis	H2760	H2760,"SRS559720"	PDT000028791.1	2014-05-02T01:10:34Z	India: Tiruvallur	sputum	clinical		aac(2')-Ic=COMPLETE,blaA=COMPLETE,erm(37)=COMPLETE
Mycobacterium tuberculosis	H3004	H3004,"SRS559605"	PDT000028792.1	2014-05-02T01:11:33Z	India: Tiruvallur	sputum	clinical		aac(2')-Ic=COMPLETE,blaA=COMPLETE,erm(37)=COMPLETE
Mycobacterium tuberculosis	H3005	H3005,"SRS559746"	PDT000028793.1	2014-05-02T01:12:26Z	India: Tiruvallur	sputum	clinical		aac(2')-Ic=COMPLETE,blaA=COMPLETE,erm(37)=COMPLETE
Mycobacterium tuberculosis	H3033	H3033,"SRS559660"	PDT000028794.1	2014-05-02T01:13:19Z	India: Tiruvallur	sputum	clinical		aac(2')-Ic=COMPLETE,blaA=COMPLETE,erm(37)=COMPLETE
Mycobacterium tuberculosis	H3360	H3360,"SRS559601"	PDT000028795.1	2014-05-02T01:14:21Z	India: Tiruvallur	sputum	clinical		aac(2')-Ic=COMPLETE,blaA=COMPLETE,erm(37)=COMPLETE
Mycobacterium tuberculosis	H3361	H3361,"SRS559620"	PDT000028796.1	2014-05-02T01:15:19Z	India: Tiruvallur	sputum	clinical		aac(2')-Ic=COMPLETE,blaA=COMPLETE,erm(37)=COMPLETE
Mycobacterium tuberculosis	H2463	H2463,"SRS559636"	PDT000028797.1	2014-05-02T01:16:13Z	India: Tiruvallur	sputum	clinical		aac(2')-Ic=COMPLETE,blaA=COMPLETE,erm(37)=COMPLETE
Mycobacterium tuberculosis	H2754	H2754,"SRS559659"	PDT000028798.1	2014-05-02T01:17:28Z	India: Tiruvallur	sputum	clinical		aac(2')-Ic=COMPLETE,blaA=COMPLETE,erm(37)=COMPLETE
Mycobacterium tuberculosis	H3094	H3094,"SRS559850"	PDT000028799.1	2014-05-02T01:18:25Z	India: Tiruvallur	sputum	clinical		aac(2')-Ic=COMPLETE,blaA=COMPLETE,erm(37)=COMPLETE
Mycobacterium tuberculosis	H3986	H3986,"SRS559771"	PDT000028800.1	2014-05-02T01:19:23Z	India: Tiruvallur	sputum	clinical		aac(2')-Ic=COMPLETE,blaA=COMPLETE,erm(37)=COMPLETE
Mycobacterium tuberculosis	H1249	H1249,"SRS559655"	PDT000028801.1	2014-05-02T01:20:15Z	India: Tiruvallur	sputum	clinical		aac(2')-Ic=COMPLETE,blaA=COMPLETE,erm(37)=COMPLETE
Mycobacterium tuberculosis	H1996	H1996,"SRS559842"	PDT000028802.1	2014-05-02T01:21:05Z	India: Tiruvallur	sputum	clinical		aac(2')-Ic=COMPLETE,blaA=COMPLETE,erm(37)=COMPLETE
Mycobacterium tuberculosis	H2581	H2581,"SRS559616"	PDT000028803.1	2014-05-02T01:22:02Z	India: Tiruvallur	sputum	clinical		aac(2')-Ic=COMPLETE,blaA=COMPLETE,erm(37)=COMPLETE
Mycobacterium tuberculosis	H2264	H2264,"SRS559713"	PDT000028804.1	2014-05-02T01:22:52Z	India: Tiruvallur	sputum	clinical		aac(2')-Ic=COMPLETE,blaA=COMPLETE,erm(37)=COMPLETE
Mycobacterium tuberculosis	H2398	H2398,"SRS559630"	PDT000028805.1	2014-05-02T01:23:37Z	India: Tiruvallur	sputum	clinical		aac(2')-Ic=COMPLETE,blaA=COMPLETE,erm(37)=COMPLETE
Mycobacterium tuberculosis	H3367	H3367,"SRS559709"	PDT000028806.1	2014-05-02T01:24:33Z	India: Tiruvallur	sputum	clinical		aac(2')-Ic=COMPLETE,blaA=COMPLETE,erm(37)=COMPLETE
Mycobacterium tuberculosis	M2828	M2828,"SRS559767"	PDT000028807.1	2014-05-02T01:25:45Z	India: Tiruvallur	sputum	clinical		aac(2')-Ic=COMPLETE,blaA=COMPLETE,erm(37)=COMPLETE
Mycobacterium tuberculosis	M2346	M2346,"SRS559723"	PDT000028808.1	2014-05-02T01:26:48Z	India: Tiruvallur	sputum	clinical		aac(2')-Ic=COMPLETE,blaA=COMPLETE,erm(37)=COMPLETE
Mycobacterium tuberculosis	M2350	M2350,"SRS559656"	PDT000028809.1	2014-05-02T01:27:53Z	India: Tiruvallur	sputum	clinical		aac(2')-Ic=COMPLETE,blaA=COMPLETE,erm(37)=COMPLETE
Mycobacterium tuberculosis	M13	M13,"M_13","SRS559710"	PDT000028810.1	2014-05-02T01:29:19Z	India: Tiruvallur	sputum	clinical		aac(2')-Ic=COMPLETE,blaA=COMPLETE,erm(37)=COMPLETE
Mycobacterium tuberculosis	MAL010075	MAL010075,"SRS703249"	PDT000028820.1	2014-05-02T01:37:16Z	Mali		clinical	PDS000009856.1	aac(2')-Ic=COMPLETE,blaA=COMPLETE,erm(37)=COMPLETE
Mycobacterium tuberculosis	MAL010077	MAL010077,"SRS703270"	PDT000028821.1	2014-05-02T01:37:59Z	Mali		clinical	PDS000047647.1	aac(2')-Ic=COMPLETE,blaA=COMPLETE,erm(37)=COMPLETE
Mycobacterium tuberculosis	MAL010084	MAL010084,"SRS703268"	PDT000028822.1	2014-05-02T01:38:36Z	Mali		clinical		aac(2')-Ic=COMPLETE,blaA=COMPLETE,erm(37)=COMPLETE
Mycobacterium tuberculosis	MAL010119	MAL010119,"SRS703248"	PDT000028823.1	2014-05-02T01:39:19Z	Mali		clinical		aac(2')-Ic=COMPLETE,blaA=COMPLETE,erm(37)=COMPLETE
Mycobacterium tuberculosis	MAL020139	MAL020139,"SRS703250"	PDT000028824.1	2014-05-02T01:40:05Z	Mali		clinical	PDS000047647.1	aac(2')-Ic=COMPLETE,blaA=COMPLETE,erm(37)=COMPLETE
Mycobacterium tuberculosis	MAL020148	MAL020148,"SRS703269"	PDT000028825.1	2014-05-02T01:40:47Z	Mali		clinical		aac(2')-Ic=COMPLETE,blaA=COMPLETE,erm(37)=COMPLETE
Mycobacterium tuberculosis	MAL020151	MAL020151,"SRS703246"	PDT000028826.1	2014-05-02T01:41:32Z	Mali		clinical		aac(2')-Ic=COMPLETE,blaA=COMPLETE,erm(37)=COMPLETE
Mycobacterium tuberculosis	MAL020165	MAL020165,"SRS703247"	PDT000028827.1	2014-05-02T01:42:22Z	Mali		clinical		aac(2')-Ic=COMPLETE,blaA=COMPLETE,erm(37)=COMPLETE
Mycobacterium tuberculosis	MAL010070	MAL010070,"SRS485031"	PDT000028828.1	2014-05-02T01:43:03Z	Mali: Point G Hospital	bodily fluid	clinical		aac(2')-Ic=COMPLETE,blaA=COMPLETE,erm(37)=COMPLETE
Mycobacterium tuberculosis	MAL010071	MAL010071,"SRS485032"	PDT000028829.1	2014-05-02T01:43:43Z	Mali: Point G Hospital	bodily fluid	clinical		aac(2')-Ic=COMPLETE,blaA=COMPLETE,erm(37)=COMPLETE
Mycobacterium tuberculosis	MAL010074	MAL010074,"SRS485033"	PDT000028830.1	2014-05-02T01:44:22Z	Mali: Point G Hospital	bodily fluid	clinical		aac(2')-Ic=COMPLETE,blaA=COMPLETE,erm(37)=COMPLETE
Mycobacterium tuberculosis	MAL010078	MAL010078,"SRS485052"	PDT000028831.1	2014-05-02T01:45:01Z	Mali: Point G Hospital	bodily fluid	clinical		aac(2')-Ic=COMPLETE,blaA=COMPLETE,erm(37)=COMPLETE
Mycobacterium tuberculosis	MAL010079	MAL010079,"SRS485034"	PDT000028832.1	2014-05-02T01:50:43Z	Mali: Point G Hospital	bodily fluid	clinical	PDS000009856.1	aac(2')-Ic=COMPLETE,blaA=COMPLETE,erm(37)=COMPLETE
Mycobacterium tuberculosis	MAL010080	MAL010080,"SRS485053"	PDT000028833.1	2014-05-02T01:51:25Z	Mali: Point G Hospital	bodily fluid	clinical		aac(2')-Ic=COMPLETE,blaA=COMPLETE,erm(37)=COMPLETE
Mycobacterium tuberculosis	MAL010081	MAL010081,"SRS485035"	PDT000028834.1	2014-05-02T01:52:01Z	Mali: Point G Hospital	bodily fluid	clinical		aac(2')-Ic=COMPLETE,blaA=COMPLETE,erm(37)=COMPLETE
Mycobacterium tuberculosis	MAL010086	MAL010086,"SRS485054"	PDT000028835.1	2014-05-02T01:52:43Z	Mali: Point G Hospital	bodily fluid	clinical		aac(2')-Ic=COMPLETE,blaA=COMPLETE,erm(37)=COMPLETE
Mycobacterium tuberculosis	MAL010087	MAL010087,"SRS485055"	PDT000028836.1	2014-05-02T01:53:20Z	Mali: Point G Hospital	bodily fluid	clinical		aac(2')-Ic=COMPLETE,blaA=COMPLETE,erm(37)=COMPLETE
Mycobacterium tuberculosis	MAL010088	MAL010088,"SRS485056"	PDT000028837.1	2014-05-02T01:54:04Z	Mali: Point G Hospital	bodily fluid	clinical	PDS000047649.1	aac(2')-Ic=COMPLETE,blaA=COMPLETE,erm(37)=COMPLETE
Mycobacterium tuberculosis	MAL010093	MAL010093,"SRS485051"	PDT000028838.1	2014-05-02T01:54:52Z	Mali: Point G Hospital	bodily fluid	clinical		aac(2')-Ic=COMPLETE,blaA=COMPLETE,erm(37)=COMPLETE
Mycobacterium tuberculosis	MAL010099	MAL010099,"SRS485036"	PDT000028839.1	2014-05-02T01:55:33Z	Mali: Point G Hospital	bodily fluid	clinical		aac(2')-Ic=COMPLETE,blaA=COMPLETE,erm(37)=COMPLETE
Mycobacterium tuberculosis	MAL010100	MAL010100,"SRS485037"	PDT000028840.1	2014-05-02T01:57:45Z	Mali: Point G Hospital	bodily fluid	clinical		aac(2')-Ic=COMPLETE,blaA=COMPLETE,erm(37)=COMPLETE
Mycobacterium tuberculosis	MAL010102	MAL010102,"SRS485038"	PDT000028841.1	2014-05-02T01:58:26Z	Mali: Point G Hospital	bodily fluid	clinical		aac(2')-Ic=COMPLETE,blaA=COMPLETE,erm(37)=COMPLETE
Mycobacterium tuberculosis	MAL010103	MAL010103,"SRS485057"	PDT000028842.1	2014-05-02T01:59:05Z	Mali: Point G Hospital	bodily fluid	clinical		aac(2')-Ic=COMPLETE,blaA=COMPLETE,erm(37)=COMPLETE
Mycobacterium tuberculosis	MAL010105	MAL010105,"SRS485058"	PDT000028843.1	2014-05-02T01:59:48Z	Mali: Point G Hospital	bodily fluid	clinical	PDS000010073.1	aac(2')-Ic=COMPLETE,blaA=COMPLETE,erm(37)=COMPLETE
Mycobacterium tuberculosis	MAL010106	MAL010106,"SRS485059"	PDT000028844.1	2014-05-02T02:00:30Z	Mali: Point G Hospital	bodily fluid	clinical		aac(2')-Ic=COMPLETE,blaA=COMPLETE,erm(37)=COMPLETE
Mycobacterium tuberculosis	MAL010108	MAL010108,"SRS485060"	PDT000028845.1	2014-05-02T02:01:14Z	Mali: Point G Hospital	bodily fluid	clinical		aac(2')-Ic=COMPLETE,blaA=COMPLETE,erm(37)=COMPLETE
Mycobacterium tuberculosis	MAL010109	MAL010109,"SRS485061"	PDT000028846.1	2014-05-02T02:01:59Z	Mali: Point G Hospital	bodily fluid	clinical		aac(2')-Ic=COMPLETE,blaA=COMPLETE,erm(37)=COMPLETE
Mycobacterium tuberculosis	MAL010110	MAL010110,"SRS485062"	PDT000028847.1	2014-05-02T02:02:39Z	Mali: Point G Hospital	bodily fluid	clinical		aac(2')-Ic=COMPLETE,blaA=COMPLETE,erm(37)=COMPLETE
Mycobacterium tuberculosis	MAL010111	MAL010111,"SRS485039"	PDT000028848.1	2014-05-02T02:03:18Z	Mali: Point G Hospital	bodily fluid	clinical	PDS000009834.1	aac(2')-Ic=COMPLETE,blaA=COMPLETE,erm(37)=COMPLETE
Mycobacterium tuberculosis	MAL010112	MAL010112,"SRS485040"	PDT000028849.1	2014-05-02T02:04:00Z	Mali: Point G Hospital	bodily fluid	clinical	PDS000009834.1	aac(2')-Ic=COMPLETE,blaA=COMPLETE,erm(37)=COMPLETE
Mycobacterium tuberculosis	MAL010118	MAL010118,"SRS485041"	PDT000028850.1	2014-05-02T02:04:40Z	Mali: Point G Hospital	bodily fluid	clinical		aac(2')-Ic=COMPLETE,blaA=COMPLETE,erm(37)=COMPLETE
Mycobacterium tuberculosis	MAL010120	MAL010120,"SRS526911"	PDT000028851.1	2014-05-02T02:05:22Z	Mali: Point G Hospital	bodily fluid	clinical	PDS000009823.1	aac(2')-Ic=COMPLETE,blaA=COMPLETE,erm(37)=COMPLETE
Mycobacterium tuberculosis	MAL010121	MAL010121,"SRS485064"	PDT000028852.1	2014-05-02T02:11:03Z	Mali: Point G Hospital	bodily fluid	clinical		aac(2')-Ic=COMPLETE,blaA=COMPLETE,erm(37)=COMPLETE
Mycobacterium tuberculosis	MAL010123	MAL010123,"SRS526956"	PDT000028853.1	2014-05-02T02:11:49Z	Mali: Point G Hospital	bodily fluid	clinical		aac(2')-Ic=COMPLETE,blaA=COMPLETE,erm(37)=COMPLETE
Mycobacterium tuberculosis	MAL010128	MAL010128,"SRS485042"	PDT000028854.1	2014-05-02T02:12:34Z	Mali: Point G Hospital	bodily fluid	clinical		aac(2')-Ic=COMPLETE,blaA=COMPLETE,erm(37)=COMPLETE
Mycobacterium tuberculosis	MAL010129	MAL010129,"SRS485043"	PDT000028855.1	2014-05-02T02:13:14Z	Mali: Point G Hospital	bodily fluid	clinical		aac(2')-Ic=COMPLETE,blaA=COMPLETE,erm(37)=COMPLETE
Mycobacterium tuberculosis	MAL010130	MAL010130,"SRS485065"	PDT000028856.1	2014-05-02T02:13:54Z	Mali: Point G Hospital	bodily fluid	clinical	PDS000009812.1	aac(2')-Ic=COMPLETE,blaA=COMPLETE,erm(37)=COMPLETE
Mycobacterium tuberculosis	MAL010131	MAL010131,"SRS485044"	PDT000028857.1	2014-05-02T02:14:34Z	Mali: Point G Hospital	bodily fluid	clinical		aac(2')-Ic=COMPLETE,blaA=COMPLETE,erm(37)=COMPLETE
Mycobacterium tuberculosis	MAL010133	MAL010133,"SRS485066"	PDT000028858.1	2014-05-02T02:15:14Z	Mali: Point G Hospital	bodily fluid	clinical		aac(2')-Ic=COMPLETE,blaA=COMPLETE,erm(37)=COMPLETE
Mycobacterium tuberculosis	MAL010134	MAL010134,"SRS485067"	PDT000028859.1	2014-05-02T02:16:27Z	Mali: Point G Hospital	bodily fluid	clinical		aac(2')-Ic=COMPLETE,blaA=COMPLETE,erm(37)=COMPLETE
Mycobacterium tuberculosis	MAL010136	MAL010136,"SRS485045"	PDT000028860.1	2014-05-02T02:17:09Z	Mali: Point G Hospital	bodily fluid	clinical		aac(2')-Ic=COMPLETE,blaA=COMPLETE,erm(37)=COMPLETE
Mycobacterium tuberculosis	MAL010137	MAL010137,"SRS485046"	PDT000028861.1	2014-05-02T02:17:57Z	Mali: Point G Hospital	bodily fluid	clinical		aac(2')-Ic=COMPLETE,blaA=COMPLETE,erm(37)=COMPLETE
Mycobacterium tuberculosis	MAL020107	MAL020107,"SRS485047"	PDT000028862.1	2014-05-02T02:18:42Z	Mali: Point G Hospital	bodily fluid	clinical		aac(2')-Ic=COMPLETE,blaA=COMPLETE,erm(37)=COMPLETE
Mycobacterium tuberculosis	MAL020110	MAL020110,"SRS526830"	PDT000028863.1	2014-05-02T02:19:40Z	Mali: Point G Hospital	bodily fluid	clinical		aac(2')-Ic=COMPLETE,blaA=COMPLETE,erm(37)=COMPLETE
Mycobacterium tuberculosis	MAL020120	MAL020120,"SRS485069"	PDT000028864.1	2014-05-02T02:20:21Z	Mali: Point G Hospital	bodily fluid	clinical	PDS000047649.1	aac(2')-Ic=COMPLETE,blaA=COMPLETE,erm(37)=COMPLETE
Mycobacterium tuberculosis	MAL020130	MAL020130,"SRS526986"	PDT000028865.1	2014-05-02T02:21:02Z	Mali: Point G Hospital	bodily fluid	clinical	PDS000009812.1	aac(2')-Ic=COMPLETE,blaA=COMPLETE,erm(37)=COMPLETE
Mycobacterium tuberculosis	MAL020131	MAL020131,"SRS485070"	PDT000028866.1	2014-05-02T02:21:54Z	Mali: Point G Hospital	bodily fluid	clinical	PDS000047649.1	aac(2')-Ic=COMPLETE,blaA=COMPLETE,erm(37)=COMPLETE
Mycobacterium tuberculosis	MAL020132	MAL020132,"SRS485071"	PDT000028867.1	2014-05-02T02:22:32Z	Mali: Point G Hospital	bodily fluid	clinical	PDS000047649.1	aac(2')-Ic=COMPLETE,blaA=COMPLETE,erm(37)=COMPLETE
Mycobacterium tuberculosis	MAL020135	MAL020135,"SRS485048"	PDT000028868.1	2014-05-02T02:23:12Z	Mali: Point G Hospital	bodily fluid	clinical	PDS000009823.1	aac(2')-Ic=COMPLETE,blaA=COMPLETE,erm(37)=COMPLETE
Mycobacterium tuberculosis	MAL020136	MAL020136,"SRS485072"	PDT000028869.1	2014-05-02T02:23:55Z	Mali: Point G Hospital	bodily fluid	clinical		aac(2')-Ic=COMPLETE,blaA=COMPLETE,erm(37)=COMPLETE
Mycobacterium tuberculosis	MAL020138	MAL020138,"SRS485073"	PDT000028870.1	2014-05-02T02:24:36Z	Mali: Point G Hospital	bodily fluid	clinical	PDS000047650.1	aac(2')-Ic=COMPLETE,blaA=COMPLETE,erm(37)=COMPLETE
Mycobacterium tuberculosis	MAL020141	MAL020141,"SRS485076"	PDT000028871.1	2014-05-02T02:25:34Z	Mali: Point G Hospital	bodily fluid	clinical	PDS000047647.1	aac(2')-Ic=COMPLETE,blaA=COMPLETE,erm(37)=COMPLETE
Mycobacterium tuberculosis	MAL020142	MAL020142,"SRS526988"	PDT000028872.1	2014-05-02T02:26:15Z	Mali: Point G Hospital	bodily fluid	clinical		aac(2')-Ic=COMPLETE,blaA=COMPLETE,erm(37)=COMPLETE
Mycobacterium tuberculosis	MAL020144	MAL020144,"SRS485074"	PDT000028873.1	2014-05-02T02:26:54Z	Mali: Point G Hospital	bodily fluid	clinical	PDS000047647.1	aac(2')-Ic=COMPLETE,blaA=COMPLETE,erm(37)=COMPLETE
Mycobacterium tuberculosis	MAL020145	MAL020145,"SRS485075"	PDT000028874.1	2014-05-02T02:27:55Z	Mali: Point G Hospital	bodily fluid	clinical	PDS000047647.1	aac(2')-Ic=COMPLETE,blaA=COMPLETE,erm(37)=COMPLETE
Mycobacterium tuberculosis	MAL020146	MAL020146,"SRS485077"	PDT000028875.1	2014-05-02T02:28:36Z	Mali: Point G Hospital	bodily fluid	clinical		aac(2')-Ic=COMPLETE,blaA=COMPLETE,erm(37)=COMPLETE
Mycobacterium tuberculosis	MAL020147	MAL020147,"SRS526897"	PDT000028876.1	2014-05-02T02:29:17Z	Mali: Point G Hospital	bodily fluid	clinical		aac(2')-Ic=COMPLETE,blaA=COMPLETE,erm(37)=COMPLETE
Mycobacterium tuberculosis	MAL020150	MAL020150,"SRS485078"	PDT000028877.1	2014-05-02T02:30:11Z	Mali: Point G Hospital	bodily fluid	clinical		aac(2')-Ic=COMPLETE,blaA=COMPLETE,erm(37)=COMPLETE
Mycobacterium tuberculosis	MAL020152	MAL020152,"SRS485079"	PDT000028878.1	2014-05-02T02:30:57Z	Mali: Point G Hospital	bodily fluid	clinical	PDS000047647.1	aac(2')-Ic=COMPLETE,blaA=COMPLETE,erm(37)=COMPLETE
Mycobacterium tuberculosis	MAL020156	MAL020156,"SRS485080"	PDT000028879.1	2014-05-02T02:31:45Z	Mali: Point G Hospital	bodily fluid	clinical	PDS000047650.1	aac(2')-Ic=COMPLETE,blaA=COMPLETE,erm(37)=COMPLETE
Mycobacterium tuberculosis	MAL020157	MAL020157,"SRS485081"	PDT000028880.1	2014-05-02T02:32:25Z	Mali: Point G Hospital	bodily fluid	clinical		aac(2')-Ic=COMPLETE,blaA=COMPLETE,erm(37)=COMPLETE
Mycobacterium tuberculosis	MAL020160	MAL020160,"SRS485082"	PDT000028881.1	2014-05-02T02:33:07Z	Mali: Point G Hospital	bodily fluid	clinical		aac(2')-Ic=COMPLETE,blaA=COMPLETE,erm(37)=COMPLETE
Mycobacterium tuberculosis	MAL020162	MAL020162,"SRS485083"	PDT000028882.1	2014-05-02T02:33:49Z	Mali: Point G Hospital	bodily fluid	clinical		aac(2')-Ic=COMPLETE,blaA=COMPLETE,erm(37)=COMPLETE
Mycobacterium tuberculosis	MAL020167	MAL020167,"SRS485084"	PDT000028883.1	2014-05-02T02:34:48Z	Mali: Point G Hospital	bodily fluid	clinical		aac(2')-Ic=COMPLETE,blaA=COMPLETE,erm(37)=COMPLETE
Mycobacterium tuberculosis	MAL020172	MAL020172,"SRS526977"	PDT000028884.1	2014-05-02T02:35:34Z	Mali: Point G Hospital	bodily fluid	clinical		aac(2')-Ic=COMPLETE,blaA=COMPLETE,erm(37)=COMPLETE
Mycobacterium tuberculosis	MAL020173	MAL020173,"SRS485049"	PDT000028885.1	2014-05-02T02:36:14Z	Mali: Point G Hospital	bodily fluid	clinical	PDS000009790.1	aac(2')-Ic=COMPLETE,blaA=COMPLETE,erm(37)=COMPLETE
Mycobacterium tuberculosis	MAL020174	MAL020174,"SRS526831"	PDT000028886.1	2014-05-02T02:37:12Z	Mali: Point G Hospital	bodily fluid	clinical		aac(2')-Ic=COMPLETE,blaA=COMPLETE,erm(37)=COMPLETE
Mycobacterium tuberculosis	MAL020176	MAL020176,"SRS485050"	PDT000028887.1	2014-05-02T02:37:57Z	Mali: Point G Hospital	bodily fluid	clinical	PDS000009790.1	aac(2')-Ic=COMPLETE,blaA=COMPLETE,erm(37)=COMPLETE
Mycobacterium tuberculosis	MAL020179	MAL020179,"SRS526927"	PDT000028888.1	2014-05-02T02:38:39Z	Mali: Point G Hospital	bodily fluid	clinical		aac(2')-Ic=COMPLETE,blaA=COMPLETE,erm(37)=COMPLETE
Mycobacterium tuberculosis	MAL020181	MAL020181,"SRS485085"	PDT000028889.1	2014-05-02T02:39:19Z	Mali: Point G Hospital	bodily fluid	clinical	PDS000047647.1	aac(2')-Ic=COMPLETE,blaA=COMPLETE,erm(37)=COMPLETE
Mycobacterium tuberculosis	MAL020182	MAL020182,"SRS485086"	PDT000028890.1	2014-05-02T02:40:01Z	Mali: Point G Hospital	bodily fluid	clinical		aac(2')-Ic=COMPLETE,blaA=COMPLETE,erm(37)=COMPLETE
Mycobacterium tuberculosis	MAL020185	MAL020185,"SRS526842"	PDT000028891.1	2014-05-02T02:40:43Z	Mali: Point G Hospital	bodily fluid	clinical		aac(2')-Ic=COMPLETE,blaA=COMPLETE,erm(37)=COMPLETE
Mycobacterium tuberculosis	MAL020186	MAL020186,"SRS526835"	PDT000028892.1	2014-05-02T02:41:28Z	Mali: Point G Hospital	bodily fluid	clinical	PDS000047648.1	aac(2')-Ic=COMPLETE,blaA=COMPLETE,erm(37)=COMPLETE
Mycobacterium tuberculosis	MAL020187	MAL020187,"SRS485087"	PDT000028893.1	2014-05-02T02:42:18Z	Mali: Point G Hospital	bodily fluid	clinical	PDS000047647.1	aac(2')-Ic=COMPLETE,blaA=COMPLETE,erm(37)=COMPLETE
Mycobacterium tuberculosis	MAL020192	MAL020192,"SRS485088"	PDT000028894.1	2014-05-02T02:42:59Z	Mali: Point G Hospital	bodily fluid	clinical		aac(2')-Ic=COMPLETE,blaA=COMPLETE,erm(37)=COMPLETE
Mycobacterium tuberculosis	MAL020193	MAL020193,"SRS526933"	PDT000028895.1	2014-05-02T02:43:38Z	Mali: Point G Hospital	bodily fluid	clinical		aac(2')-Ic=COMPLETE,blaA=COMPLETE,erm(37)=COMPLETE
Mycobacterium tuberculosis	MAL020194	MAL020194,"SRS485089"	PDT000028896.1	2014-05-02T02:44:20Z	Mali: Point G Hospital	bodily fluid	clinical	PDS000047647.1	aac(2')-Ic=COMPLETE,blaA=COMPLETE,erm(37)=COMPLETE
Mycobacterium tuberculosis	MAL020195	MAL020195,"SRS485090"	PDT000028897.1	2014-05-02T02:44:57Z	Mali: Point G Hospital	bodily fluid	clinical	PDS000047647.1	aac(2')-Ic=COMPLETE,blaA=COMPLETE,erm(37)=COMPLETE
Mycobacterium tuberculosis	MAL020196	MAL020196,"SRS526924"	PDT000028898.1	2014-05-02T02:45:36Z	Mali: Point G Hospital	bodily fluid	clinical	PDS000047648.1	aac(2')-Ic=COMPLETE,blaA=COMPLETE,erm(37)=COMPLETE
Mycobacterium tuberculosis	MAL020197	MAL020197,"SRS485091"	PDT000028899.1	2014-05-02T02:46:18Z	Mali: Point G Hospital	bodily fluid	clinical		aac(2')-Ic=COMPLETE,blaA=COMPLETE,erm(37)=COMPLETE
Mycobacterium tuberculosis	MAL020199	MAL020199,"SRS485092"	PDT000028900.1	2014-05-02T02:47:03Z	Mali: Point G Hospital	bodily fluid	clinical	PDS000047651.1	aac(2')-Ic=COMPLETE,blaA=COMPLETE,erm(37)=COMPLETE
Mycobacterium tuberculosis	MAL020200	MAL020200,"SRS485093"	PDT000028901.1	2014-05-02T02:47:45Z	Mali: Point G Hospital	bodily fluid	clinical		aac(2')-Ic=COMPLETE,blaA=COMPLETE,erm(37)=COMPLETE
Mycobacterium tuberculosis	MAL020201	MAL020201,"SRS485094"	PDT000028902.1	2014-05-02T02:48:22Z	Mali: Point G Hospital	bodily fluid	clinical	PDS000047648.1	aac(2')-Ic=COMPLETE,blaA=COMPLETE,erm(37)=COMPLETE
Mycobacterium tuberculosis	MAL020202	MAL020202,"SRS485095"	PDT000028903.1	2014-05-02T02:49:00Z	Mali: Point G Hospital	bodily fluid	clinical	PDS000047647.1	aac(2')-Ic=COMPLETE,blaA=COMPLETE,erm(37)=COMPLETE
Mycobacterium tuberculosis	MAL020206	MAL020206,"SRS485097"	PDT000028904.1	2014-05-02T02:49:39Z	Mali: Point G Hospital	bodily fluid	clinical	PDS000047651.1	aac(2')-Ic=COMPLETE,blaA=COMPLETE,erm(37)=COMPLETE
Mycobacterium tuberculosis	MAL020208	MAL020208,"SRS485098"	PDT000028905.1	2014-05-02T02:50:21Z	Mali: Point G Hospital	bodily fluid	clinical		aac(2')-Ic=COMPLETE,blaA=COMPLETE,erm(37)=COMPLETE
Mycobacterium tuberculosis	MAL020209	MAL020209,"SRS526934"	PDT000028906.1	2014-05-02T02:50:58Z	Mali: Point G Hospital	bodily fluid	clinical	PDS000047648.1	aac(2')-Ic=COMPLETE,blaA=COMPLETE,erm(37)=COMPLETE
Mycobacterium tuberculosis	MAL020211	MAL020211,"SRS485099"	PDT000028907.1	2014-05-02T02:51:37Z	Mali: Point G Hospital	bodily fluid	clinical		aac(2')-Ic=COMPLETE,blaA=COMPLETE,erm(37)=COMPLETE
Mycobacterium tuberculosis	Haarlem	Haarlem,"Mycobacterium tuberculosis Haarlem","SRS478109"	PDT000028908.1	2014-05-02T02:52:15Z	Netherlands: Haarlem	Likely Sputum	clinical	PDS000010195.1	aac(2')-Ic=COMPLETE,blaA=COMPLETE,erm(37)=COMPLETE
Mycobacterium tuberculosis	H37Rv	H37Rv,"Mycobacterium tuberculosis H37Rv","SRS478107"	PDT000028909.1	2014-05-02T02:52:53Z		Likely Sputum	clinical	PDS000009919.18	aac(2')-Ic=COMPLETE,blaA=COMPLETE,erm(37)=COMPLETE
Mycobacterium tuberculosis	F11	F11,"Mycobacterium tuberculosis F11","SRS478106"	PDT000028910.1	2014-05-02T02:53:33Z	South Africa: Western Cape	Likely Sputum	clinical	PDS000010062.1	aac(2')-Ic=COMPLETE,blaA=COMPLETE,erm(37)=COMPLETE
Mycobacterium tuberculosis	T67	Mycobacterium tuberculosis T67,"SRS478108","T67"	PDT000028911.1	2014-05-02T02:54:16Z	China	Likely Sputum	clinical		aac(2')-Ic=COMPLETE,blaA=COMPLETE,erm(37)=COMPLETE
Mycobacterium tuberculosis	OFXR-1	OFXR-1,"SRS490597"	PDT000028912.1	2014-05-02T02:54:52Z	Taiwan	bodily fluid	clinical		aac(2')-Ic=COMPLETE,blaA=COMPLETE,erm(37)=COMPLETE
Mycobacterium tuberculosis	OFXR-6	OFXR-6,"SRS490610"	PDT000028913.1	2014-05-02T02:55:32Z	Taiwan	bodily fluid	clinical	PDS000010209.1	aac(2')-Ic=COMPLETE,blaA=COMPLETE,erm(37)=COMPLETE
Mycobacterium tuberculosis	OFXR-8	OFXR-8,"SRS490611"	PDT000028914.1	2014-05-02T02:56:11Z	Taiwan	bodily fluid	clinical	PDS000010080.1	aac(2')-Ic=COMPLETE,blaA=COMPLETE,erm(37)=COMPLETE
Mycobacterium tuberculosis	OFXR-17	OFXR-17,"SRS490593"	PDT000028915.1	2014-05-02T03:02:14Z	Taiwan	bodily fluid	clinical	PDS000010080.1	aac(2')-Ic=COMPLETE,blaA=COMPLETE,erm(37)=COMPLETE
Mycobacterium tuberculosis	OFXR-18	OFXR-18,"SRS490594"	PDT000028916.1	2014-05-02T03:02:52Z		bodily fluid	clinical		aac(2')-Ic=COMPLETE,blaA=COMPLETE,erm(37)=COMPLETE
Mycobacterium tuberculosis	OFXR-19	OFXR-19,"SRS490595"	PDT000028917.1	2014-05-02T03:03:29Z		bodily fluid	clinical		aac(2')-Ic=COMPLETE,blaA=COMPLETE,erm(37)=COMPLETE
Mycobacterium tuberculosis	OFXR-20	OFXR-20,"SRS490596"	PDT000028918.1	2014-05-02T03:04:10Z		bodily fluid	clinical		aac(2')-Ic=COMPLETE,blaA=COMPLETE,erm(37)=COMPLETE
Mycobacterium tuberculosis	OFXR-21	OFXR-21,"SRS490598"	PDT000028919.1	2014-05-02T03:04:44Z		bodily fluid	clinical		aac(2')-Ic=COMPLETE,blaA=COMPLETE,erm(37)=COMPLETE
Mycobacterium tuberculosis	OFXR-22	OFXR-22,"SRS490599"	PDT000028920.1	2014-05-02T03:05:24Z		bodily fluid	clinical		aac(2')-Ic=COMPLETE,blaA=COMPLETE,erm(37)=COMPLETE
Mycobacterium tuberculosis	OFXR-23	OFXR-23,"SRS490600"	PDT000028921.1	2014-05-02T03:06:01Z		bodily fluid	clinical		aac(2')-Ic=COMPLETE,blaA=COMPLETE,erm(37)=COMPLETE
Mycobacterium tuberculosis	OFXR-25	OFXR-25,"SRS490602"	PDT000028922.1	2014-05-02T03:06:40Z	Taiwan	bodily fluid	clinical		aac(2')-Ic=COMPLETE,blaA=COMPLETE,erm(37)=COMPLETE
Mycobacterium tuberculosis	OFXR-26	OFXR-26,"SRS490603"	PDT000028923.1	2014-05-02T03:07:18Z	Taiwan	bodily fluid	clinical		aac(2')-Ic=COMPLETE,blaA=COMPLETE,erm(37)=COMPLETE
Mycobacterium tuberculosis	OFXR-27	OFXR-27,"SRS490604"	PDT000028924.1	2014-05-02T03:07:53Z	Taiwan	bodily fluid	clinical		aac(2')-Ic=COMPLETE,blaA=COMPLETE,erm(37)=COMPLETE
Mycobacterium tuberculosis	OFXR-29	OFXR-29,"SRS490605"	PDT000028925.1	2014-05-02T03:08:33Z	Taiwan	bodily fluid	clinical		aac(2')-Ic=COMPLETE,blaA=COMPLETE,erm(37)=COMPLETE
Mycobacterium tuberculosis	OFXR-30	OFXR-30,"SRS490606"	PDT000028926.1	2014-05-02T03:09:11Z	Taiwan	bodily fluid	clinical		aac(2')-Ic=COMPLETE,blaA=COMPLETE,erm(37)=COMPLETE
Mycobacterium tuberculosis	OFXR-31	OFXR-31,"SRS490608"	PDT000028927.1	2014-05-02T03:09:43Z	Taiwan	bodily fluid	clinical		aac(2')-Ic=COMPLETE,blaA=COMPLETE,erm(37)=COMPLETE
Mycobacterium tuberculosis	OFXR-32	OFXR-32,"SRS490607"	PDT000028928.1	2014-05-02T03:10:23Z	Taiwan	bodily fluid	clinical		aac(2')-Ic=COMPLETE,blaA=COMPLETE,erm(37)=COMPLETE
Mycobacterium tuberculosis	OFXR-33	OFXR-33,"SRS490609"	PDT000028929.1	2014-05-02T03:11:01Z	Taiwan	bodily fluid	clinical		aac(2')-Ic=COMPLETE,blaA=COMPLETE,erm(37)=COMPLETE
Mycobacterium tuberculosis	Erdman	Erdman,"SRS490613"	PDT000028930.1	2014-05-02T03:11:38Z		bodily fluid	clinical	PDS000010203.1	aac(2')-Ic=COMPLETE,blaA=COMPLETE,erm(37)=COMPLETE
Mycobacterium tuberculosis	UT0030	SRS515051,"TRUG0030","UT0030"	PDT000028931.1	2014-05-02T03:12:17Z	Uganda	sputum	clinical	PDS000047586.1	aac(2')-Ic=COMPLETE,blaA=COMPLETE,erm(37)=COMPLETE
Mycobacterium tuberculosis	UT0034	SRS515052,"TRUG0034","UT0034"	PDT000028932.1	2014-05-02T03:13:07Z	Uganda	sputum	clinical	PDS000010165.1	aac(2')-Ic=COMPLETE,blaA=COMPLETE,erm(37)=COMPLETE
Mycobacterium tuberculosis	UT0036	SRS515053,"TRUG0036","UT0036"	PDT000028933.1	2014-05-02T03:13:50Z	Uganda	sputum	clinical	PDS000010161.1	aac(2')-Ic=COMPLETE,blaA=COMPLETE,erm(37)=COMPLETE
Mycobacterium tuberculosis	UT0037	SRS515054,"TRUG0037","UT0037"	PDT000028934.1	2014-05-02T03:14:30Z	Uganda	sputum	clinical		aac(2')-Ic=COMPLETE,blaA=COMPLETE,erm(37)=COMPLETE
Mycobacterium tuberculosis	UT0038	SRS515055,"TRUG0038","UT0038"	PDT000028935.1	2014-05-02T03:15:14Z	Uganda	sputum	clinical		aac(2')-Ic=COMPLETE,blaA=COMPLETE,erm(37)=COMPLETE
Mycobacterium tuberculosis	UT0040	SRS515056,"TRUG0040","UT0040"	PDT000028936.1	2014-05-02T03:15:56Z	Uganda	sputum	clinical		aac(2')-Ic=COMPLETE,blaA=COMPLETE,erm(37)=COMPLETE
Mycobacterium tuberculosis	UT0041	SRS515057,"TRUG0041","UT0041"	PDT000028937.1	2014-05-02T03:21:37Z	Uganda	sputum	clinical		aac(2')-Ic=COMPLETE,blaA=COMPLETE,erm(37)=COMPLETE
Mycobacterium tuberculosis	UT0044	SRS515058,"TRUG0045","UT0044"	PDT000028938.1	2014-05-02T03:22:24Z	Uganda	sputum	clinical		aac(2')-Ic=COMPLETE,blaA=COMPLETE,erm(37)=COMPLETE
Mycobacterium tuberculosis	UT0045	SRS515059,"TRUG0046","UT0045"	PDT000028939.1	2014-05-02T03:23:01Z	Uganda	sputum	clinical	PDS000010162.3	aac(2')-Ic=COMPLETE,blaA=COMPLETE,erm(37)=COMPLETE
Mycobacterium tuberculosis	UT0048	SRS515061,"TRUG0049","UT0048"	PDT000028940.1	2014-05-02T03:24:05Z	Uganda	sputum	clinical	PDS000010216.1	aac(2')-Ic=COMPLETE,blaA=COMPLETE,erm(37)=COMPLETE
Mycobacterium tuberculosis	UT0050	SRS515063,"TRUG0051","UT0050"	PDT000028941.1	2014-05-02T03:24:44Z	Uganda	sputum	clinical		aac(2')-Ic=COMPLETE,blaA=COMPLETE,erm(37)=COMPLETE
Mycobacterium tuberculosis	UT0051	SRS515062,"TRUG0052","UT0051"	PDT000028942.1	2014-05-02T03:25:27Z	Uganda	sputum	clinical		aac(2')-Ic=COMPLETE,blaA=COMPLETE,erm(37)=COMPLETE
Mycobacterium tuberculosis	UT0052	SRS515064,"TRUG0053","UT0052"	PDT000028943.1	2014-05-02T03:26:04Z	Uganda	sputum	clinical		aac(2')-Ic=COMPLETE,blaA=COMPLETE,erm(37)=COMPLETE
Mycobacterium tuberculosis	UT0053	SRS515065,"TRUG0054","UT0053"	PDT000028944.1	2014-05-02T03:26:51Z	Uganda	sputum	clinical	PDS000047645.1	aac(2')-Ic=COMPLETE,blaA=COMPLETE,erm(37)=COMPLETE
Mycobacterium tuberculosis	UT0055	SRS515066,"TRUG0056","UT0055"	PDT000028945.1	2014-05-02T03:27:30Z	Uganda	sputum	clinical	PDS000010127.7	aac(2')-Ic=COMPLETE,blaA=COMPLETE,erm(37)=COMPLETE
Mycobacterium tuberculosis	UT0056	SRS515067,"TRUG0057","UT0056"	PDT000028946.1	2014-05-02T03:28:22Z	Uganda	sputum	clinical	PDS000010176.1	aac(2')-Ic=COMPLETE,blaA=COMPLETE,erm(37)=COMPLETE
Mycobacterium tuberculosis	UT0057	SRS515068,"TRUG0058","UT0057"	PDT000028947.1	2014-05-02T03:29:01Z	Uganda	sputum	clinical	PDS000047645.1	aac(2')-Ic=COMPLETE,blaA=COMPLETE,erm(37)=COMPLETE
Mycobacterium tuberculosis	UT0058	SRS515069,"TRUG0059","UT0058"	PDT000028948.1	2014-05-02T03:29:39Z	Uganda	sputum	clinical		aac(2')-Ic=COMPLETE,blaA=COMPLETE,erm(37)=COMPLETE
Mycobacterium tuberculosis	UT0059	SRS515071,"TRUG0060","UT0059"	PDT000028949.1	2014-05-02T03:30:17Z	Uganda	sputum	clinical	PDS000010168.1	aac(2')-Ic=COMPLETE,blaA=COMPLETE,erm(37)=COMPLETE
Mycobacterium tuberculosis	UT0060	SRS515070,"TRUG0061","UT0060"	PDT000028950.1	2014-05-02T03:30:56Z	Uganda	sputum	clinical		aac(2')-Ic=COMPLETE,blaA=COMPLETE,erm(37)=COMPLETE
Mycobacterium tuberculosis	UT0067	SRS515072,"TRUG0068","UT0067"	PDT000028951.1	2014-05-02T03:31:51Z	Uganda	sputum	clinical	PDS000010101.6	aac(2')-Ic=COMPLETE,blaA=COMPLETE,erm(37)=COMPLETE
Mycobacterium tuberculosis	UT0069	SRS515073,"TRUG0070","UT0069"	PDT000028952.1	2014-05-02T03:32:27Z	Uganda	sputum	clinical	PDS000010176.1	aac(2')-Ic=COMPLETE,blaA=COMPLETE,erm(37)=COMPLETE
Mycobacterium tuberculosis	UT0070	SRS515074,"TRUG0071","UT0070"	PDT000028953.1	2014-05-02T03:33:12Z	Uganda	sputum	clinical	PDS000047646.1	aac(2')-Ic=COMPLETE,blaA=COMPLETE,erm(37)=COMPLETE
Mycobacterium tuberculosis	UT0071	SRS515075,"TRUG0072","UT0071"	PDT000028954.1	2014-05-02T03:33:49Z	Uganda	sputum	clinical		aac(2')-Ic=COMPLETE,blaA=COMPLETE,erm(37)=COMPLETE
Mycobacterium tuberculosis	UT0077	SRS515078,"TRUG0078","UT0077"	PDT000028955.1	2014-05-02T03:34:25Z	Uganda	sputum	clinical		aac(2')-Ic=COMPLETE,blaA=COMPLETE,erm(37)=COMPLETE
Mycobacterium tuberculosis	UT0079	SRS515077,"TRUG0080","UT0079"	PDT000028956.1	2014-05-02T03:35:06Z	Uganda	sputum	clinical	PDS000010122.3	aac(2')-Ic=COMPLETE,blaA=COMPLETE,erm(37)=COMPLETE
Mycobacterium tuberculosis	UT0080	SRS515079,"TRUG0081","UT0080"	PDT000028957.1	2014-05-02T03:35:47Z	Uganda	sputum	clinical		aac(2')-Ic=COMPLETE,blaA=COMPLETE,erm(37)=COMPLETE
Mycobacterium tuberculosis	UT0082	SRS515080,"TRUG0083","UT0082"	PDT000028958.1	2014-05-02T03:36:26Z	Uganda	sputum	clinical	PDS000010011.1	aac(2')-Ic=COMPLETE,blaA=COMPLETE,erm(37)=COMPLETE
Mycobacterium tuberculosis	UT0083	SRS515081,"TRUG0084","UT0083"	PDT000028959.1	2014-05-02T03:37:14Z	Uganda	sputum	clinical	PDS000009900.6	aac(2')-Ic=COMPLETE,blaA=COMPLETE,erm(37)=COMPLETE
Mycobacterium tuberculosis	UT0084	SRS515082,"TRUG0085","UT0084"	PDT000028960.1	2014-05-02T03:37:53Z	Uganda	sputum	clinical	PDS000010164.1	aac(2')-Ic=COMPLETE,blaA=COMPLETE,erm(37)=COMPLETE
Mycobacterium tuberculosis	UT0085	SRS515083,"TRUG0086","UT0085"	PDT000028961.1	2014-05-02T03:38:34Z	Uganda	sputum	clinical		aac(2')-Ic=COMPLETE,blaA=COMPLETE,erm(37)=COMPLETE
Mycobacterium tuberculosis	UT0087	SRS515084,"TRUG0088","UT0087"	PDT000028962.1	2014-05-02T03:39:28Z	Uganda	sputum	clinical		aac(2')-Ic=COMPLETE,blaA=COMPLETE,erm(37)=COMPLETE
Mycobacterium tuberculosis	UT0088	SRS515085,"TRUG0089","UT0088"	PDT000028963.1	2014-05-02T03:40:18Z	Uganda	sputum	clinical	PDS000010164.1	aac(2')-Ic=COMPLETE,blaA=COMPLETE,erm(37)=COMPLETE
Mycobacterium tuberculosis	UT0089	SRS515086,"TRUG0090","UT0089"	PDT000028964.1	2014-05-02T03:41:07Z	Uganda	sputum	clinical	PDS000009887.2	aac(2')-Ic=COMPLETE,blaA=COMPLETE,erm(37)=COMPLETE
Mycobacterium tuberculosis	UT0090	SRS515087,"TRUG0091","UT0090"	PDT000028965.1	2014-05-02T03:41:51Z	Uganda	sputum	clinical	PDS000047586.1	aac(2')-Ic=COMPLETE,blaA=COMPLETE,erm(37)=COMPLETE
Mycobacterium tuberculosis	UT0091	SRS515088,"TRUG0092","UT0091"	PDT000028966.1	2014-05-02T03:42:34Z	Uganda	sputum	clinical		aac(2')-Ic=COMPLETE,blaA=COMPLETE,erm(37)=COMPLETE
Mycobacterium tuberculosis	UT0092	SRS515089,"TRUG0093","UT0092"	PDT000028967.1	2014-05-02T03:43:14Z	Uganda	sputum	clinical	PDS000010168.1	aac(2')-Ic=COMPLETE,blaA=COMPLETE,erm(37)=COMPLETE
Mycobacterium tuberculosis	UT0093	SRS515090,"TRUG0094","UT0093"	PDT000028968.1	2014-05-02T03:43:54Z	Uganda	sputum	clinical	PDS000010128.1	aac(2')-Ic=COMPLETE,blaA=COMPLETE,erm(37)=COMPLETE
Mycobacterium tuberculosis	UT0094	SRS515091,"TRUG0095","UT0094"	PDT000028969.1	2014-05-02T03:44:34Z	Uganda	sputum	clinical	PDS000010166.1	aac(2')-Ic=COMPLETE,blaA=COMPLETE,erm(37)=COMPLETE
Mycobacterium tuberculosis	UT0096	SRS515092,"TRUG0097","UT0096"	PDT000028970.1	2014-05-02T03:45:24Z	Uganda	sputum	clinical	PDS000010166.1	aac(2')-Ic=COMPLETE,blaA=COMPLETE,erm(37)=COMPLETE
Mycobacterium tuberculosis	UT0097	SRS515093,"TRUG0098","UT0097"	PDT000028971.1	2014-05-02T03:46:02Z	Uganda	sputum	clinical	PDS000010165.1	aac(2')-Ic=COMPLETE,blaA=COMPLETE,erm(37)=COMPLETE
Mycobacterium tuberculosis	UT0100	SRS515095,"TRUG0101","UT0100"	PDT000028972.1	2014-05-02T03:46:43Z	Uganda	sputum	clinical		aac(2')-Ic=COMPLETE,blaA=COMPLETE,erm(37)=COMPLETE
Mycobacterium tuberculosis	UT0104	SRS515097,"TRUG0105","UT0104"	PDT000028973.1	2014-05-02T03:47:23Z	Uganda	sputum	clinical		aac(2')-Ic=COMPLETE,blaA=COMPLETE,erm(37)=COMPLETE
Mycobacterium tuberculosis	UT0105	SRS515096,"TRUG0106","UT0105"	PDT000028974.1	2014-05-02T03:48:03Z	Uganda	sputum	clinical	PDS000010164.1	aac(2')-Ic=COMPLETE,blaA=COMPLETE,erm(37)=COMPLETE
Mycobacterium tuberculosis	UT0106	SRS515098,"TRUG0107","UT0106"	PDT000028975.1	2014-05-02T03:48:52Z	Uganda	sputum	clinical	PDS000010163.1	aac(2')-Ic=COMPLETE,blaA=COMPLETE,erm(37)=COMPLETE
Mycobacterium tuberculosis	UT0110	SRS515100,"TRUG0111","UT0110"	PDT000028976.1	2014-05-02T03:49:29Z	Uganda	sputum	clinical	PDS000051414.1	aac(2')-Ic=COMPLETE,blaA=COMPLETE,erm(37)=COMPLETE
Mycobacterium tuberculosis	UT0112	SRS515101,"TRUG0113","UT0112"	PDT000028977.1	2014-05-02T03:50:11Z	Uganda	sputum	clinical		aac(2')-Ic=COMPLETE,blaA=COMPLETE,erm(37)=COMPLETE
Mycobacterium tuberculosis	UT0113	SRS515103,"TRUG0114","UT0113"	PDT000028978.1	2014-05-02T03:50:48Z	Uganda	sputum	clinical		aac(2')-Ic=COMPLETE,blaA=COMPLETE,erm(37)=COMPLETE
Mycobacterium tuberculosis	UT0115	SRS515102,"TRUG0116","UT0115"	PDT000028979.1	2014-05-02T03:51:32Z	Uganda	sputum	clinical		aac(2')-Ic=COMPLETE,blaA=COMPLETE,erm(37)=COMPLETE
Mycobacterium tuberculosis	UT0116	SRS515104,"TRUG0117","UT0116"	PDT000028980.1	2014-05-02T03:52:12Z	Uganda	sputum	clinical		aac(2')-Ic=COMPLETE,blaA=COMPLETE,erm(37)=COMPLETE
Mycobacterium tuberculosis	UT0123	SRS515106,"TRUG0124","UT0123"	PDT000028981.1	2014-05-02T03:52:47Z	Uganda	sputum	clinical	PDS000010162.3	aac(2')-Ic=COMPLETE,blaA=COMPLETE,erm(37)=COMPLETE
Mycobacterium tuberculosis	UT0124	SRS515107,"TRUG0125","UT0124"	PDT000028982.1	2014-05-02T03:53:28Z	Uganda	sputum	clinical	PDS000010161.1	aac(2')-Ic=COMPLETE,blaA=COMPLETE,erm(37)=COMPLETE
Mycobacterium tuberculosis	UT0017	SRS515045,"TRUG0017","UT0017"	PDT000028983.1	2014-05-02T03:54:07Z	Uganda	sputum	clinical		aac(2')-Ic=COMPLETE,blaA=COMPLETE,erm(37)=COMPLETE
Mycobacterium tuberculosis	KT-0004	KT- 0004,"KT-0004","SRS513999"	PDT000028984.1	2014-05-02T03:54:55Z	South Korea		clinical	PDS000010137.1	aac(2')-Ic=COMPLETE,blaA=COMPLETE,erm(37)=COMPLETE
Mycobacterium tuberculosis	KT-0010	KT- 0010,"KT-0010","SRS513998"	PDT000028985.1	2014-05-02T03:55:38Z	South Korea		clinical		aac(2')-Ic=COMPLETE,blaA=COMPLETE,erm(37)=COMPLETE
Mycobacterium tuberculosis	KT-0012	KT- 0012,"KT-0012","SRS514000"	PDT000028986.1	2014-05-02T03:56:24Z	South Korea		clinical		aac(2')-Ic=COMPLETE,blaA=COMPLETE,erm(37)=COMPLETE
Mycobacterium tuberculosis	KT-0020	KT- 0020,"KT-0020","SRS514003"	PDT000028987.1	2014-05-02T03:57:06Z	South Korea		clinical		aac(2')-Ic=COMPLETE,blaA=COMPLETE,erm(37)=COMPLETE
Mycobacterium tuberculosis	KT-0025	KT- 0025,"KT-0025","SRS514002"	PDT000028988.1	2014-05-02T03:57:44Z	South Korea		clinical	PDS000010137.1	aac(2')-Ic=COMPLETE,blaA=COMPLETE,erm(37)=COMPLETE
Mycobacterium tuberculosis	KT-0029	KT- 0029,"KT-0029","SRS514005"	PDT000028989.1	2014-05-02T03:58:32Z	South Korea		clinical		aac(2')-Ic=COMPLETE,blaA=COMPLETE,erm(37)=COMPLETE
Mycobacterium tuberculosis	KT-0031	KT- 0031,"KT-0031","SRS514004"	PDT000028990.1	2014-05-02T03:59:21Z	South Korea		clinical		aac(2')-Ic=COMPLETE,blaA=COMPLETE,erm(37)=COMPLETE
Mycobacterium tuberculosis	KT-0032	KT- 0032,"KT-0032","SRS514007"	PDT000028991.1	2014-05-02T04:00:20Z	South Korea		clinical	PDS000010160.1	aac(2')-Ic=COMPLETE,blaA=COMPLETE,erm(37)=COMPLETE
Mycobacterium tuberculosis	KT-0033	KT-0033,"SRS514006"	PDT000028992.1	2014-05-02T04:01:05Z	South Korea		clinical	PDS000010160.1	aac(2')-Ic=COMPLETE,blaA=COMPLETE,erm(37)=COMPLETE
Mycobacterium tuberculosis	KT-0034	KT-0034,"SRS514008"	PDT000028993.1	2014-05-02T04:02:02Z	South Korea		clinical		aac(2')-Ic=COMPLETE,blaA=COMPLETE,erm(37)=COMPLETE
Mycobacterium tuberculosis	KT-0042	KT-0042,"SRS514010"	PDT000028994.1	2014-05-02T04:02:56Z	South Korea		clinical		aac(2')-Ic=COMPLETE,blaA=COMPLETE,erm(37)=COMPLETE
Mycobacterium tuberculosis	KT-0060	KT-0060,"SRS514013"	PDT000028995.1	2014-05-02T04:03:47Z	South Korea		clinical		aac(2')-Ic=COMPLETE,blaA=COMPLETE,erm(37)=COMPLETE
Mycobacterium tuberculosis	KT-0069	KT-0069,"SRS514018"	PDT000028996.1	2014-05-02T04:04:41Z	South Korea		clinical	PDS000010137.1	aac(2')-Ic=COMPLETE,blaA=COMPLETE,erm(37)=COMPLETE
Mycobacterium tuberculosis	KT-0082	KT-0082,"SRS514019"	PDT000028997.1	2014-05-02T04:05:45Z	South Korea		clinical	PDS000010131.1	aac(2')-Ic=COMPLETE,blaA=COMPLETE,erm(37)=COMPLETE
Mycobacterium tuberculosis	KT-0086	KT-0086,"SRS514020"	PDT000028998.1	2014-05-02T04:06:40Z	South Korea		clinical		aac(2')-Ic=COMPLETE,blaA=COMPLETE,erm(37)=COMPLETE
Mycobacterium tuberculosis	KT-0087	KT-0087,"SRS514021"	PDT000028999.1	2014-05-02T04:07:55Z	South Korea		clinical		aac(2')-Ic=COMPLETE,blaA=COMPLETE,erm(37)=COMPLETE
Mycobacterium tuberculosis	OFXR-28	OFXR-28,"SRS515999"	PDT000029003.1	2014-05-02T04:11:01Z	Taiwan	bodily fluid	clinical		aac(2')-Ic=COMPLETE,blaA=COMPLETE,erm(37)=COMPLETE
Mycobacterium tuberculosis	cdc1551	SRS515998,"cdc1551"	PDT000029004.1	2014-05-02T04:11:48Z		bodily fluid	clinical	PDS000010158.5	aac(2')-Ic=COMPLETE,blaA=COMPLETE,erm(37)=COMPLETE
Mycobacterium tuberculosis	38765	38765,"CIDEIM-1-38765","SRS565201"	PDT000029005.1	2014-05-02T04:13:07Z	Colombia: Buenaventura, Valle del Cauca	sputum	clinical	PDS000010155.9	aac(2')-Ic=COMPLETE,blaA=COMPLETE,erm(37)=COMPLETE
Mycobacterium tuberculosis	49375	49375,"CIDEIM-1-49375","SRS565204"	PDT000029006.1	2014-05-02T04:14:42Z	Colombia: Buenaventura, Valle del Cauca	sputum	clinical	PDS000010155.9	aac(2')-Ic=COMPLETE,blaA=COMPLETE,erm(37)=COMPLETE
Mycobacterium tuberculosis	44503	44503,"CIDEIM-2-44503","SRS565196"	PDT000029007.1	2014-05-02T04:15:43Z	Colombia: Buenaventura, Valle del Cauca	sputum	clinical	PDS000010154.1	aac(2')-Ic=COMPLETE,blaA=COMPLETE,erm(37)=COMPLETE
Mycobacterium tuberculosis	51628	51628,"CIDEIM-2-51628","SRS565205"	PDT000029008.1	2014-05-02T04:17:04Z	Colombia: Buenaventura, Valle del Cauca	sputum	clinical	PDS000010154.1	aac(2')-Ic=COMPLETE,blaA=COMPLETE,erm(37)=COMPLETE
Mycobacterium tuberculosis	38088	38088,"CIDEIM-3-38088","SRS565195"	PDT000029009.1	2014-05-02T04:18:19Z	Colombia: Buenaventura, Valle del Cauca	sputum	clinical		aac(2')-Ic=COMPLETE,blaA=COMPLETE,erm(37)=COMPLETE
Mycobacterium tuberculosis	36361	36361,"CIDEIM-4-36361","SRS565197"	PDT000029010.1	2014-05-02T04:19:08Z	Colombia: Buenaventura, Valle del Cauca	sputum	clinical		aac(2')-Ic=COMPLETE,blaA=COMPLETE,erm(37)=COMPLETE
Mycobacterium tuberculosis	TB_RSA01	SRS555256,"TB_RSA01"	PDT000029011.1	2014-05-02T04:19:50Z	South Africa		clinical	PDS000009998.5	aac(2')-Ic=COMPLETE,blaA=COMPLETE,erm(37)=COMPLETE
Mycobacterium tuberculosis	TB_RSA02	SRS555241,"TB_RSA02"	PDT000029012.1	2014-05-02T04:20:32Z	South Africa		clinical	PDS000009998.5	aac(2')-Ic=COMPLETE,blaA=COMPLETE,erm(37)=COMPLETE
Mycobacterium tuberculosis	TB_RSA03	SRS555237,"TB_RSA03"	PDT000029013.1	2014-05-02T04:21:12Z	South Africa		clinical	PDS000009998.5	aac(2')-Ic=COMPLETE,blaA=COMPLETE,erm(37)=COMPLETE
Mycobacterium tuberculosis	TB_RSA04	SRS555257,"TB_RSA04"	PDT000029014.1	2014-05-02T04:21:49Z	South Africa		clinical	PDS000009998.5	aac(2')-Ic=COMPLETE,blaA=COMPLETE,erm(37)=COMPLETE
Mycobacterium tuberculosis	TB_RSA05	SRS555249,"TB_RSA05"	PDT000029015.1	2014-05-02T04:27:30Z	South Africa		clinical	PDS000009998.5	aac(2')-Ic=COMPLETE,blaA=COMPLETE,erm(37)=COMPLETE
Mycobacterium tuberculosis	TB_RSA06	SRS555233,"TB_RSA06"	PDT000029016.1	2014-05-02T04:28:10Z	South Africa		clinical	PDS000009998.5	aac(2')-Ic=COMPLETE,blaA=COMPLETE,erm(37)=COMPLETE
Mycobacterium tuberculosis	TB_RSA07	SRS555299,"TB_RSA07"	PDT000029017.1	2014-05-02T04:28:44Z	South Africa		clinical		aac(2')-Ic=COMPLETE,blaA=COMPLETE,erm(37)=COMPLETE
Mycobacterium tuberculosis	TB_RSA08	SRS555242,"TB_RSA08"	PDT000029018.1	2014-05-02T04:29:22Z	South Africa		clinical		aac(2')-Ic=COMPLETE,blaA=COMPLETE,erm(37)=COMPLETE
Mycobacterium tuberculosis	TB_RSA09	SRS555357,"TB_RSA09"	PDT000029019.1	2014-05-02T04:29:57Z	South Africa		clinical	PDS000009998.5	aac(2')-Ic=COMPLETE,blaA=COMPLETE,erm(37)=COMPLETE
Mycobacterium tuberculosis	TB_RSA10	SRS555245,"TB_RSA10"	PDT000029020.1	2014-05-02T04:30:39Z	South Africa		clinical	PDS000009998.5	aac(2')-Ic=COMPLETE,blaA=COMPLETE,erm(37)=COMPLETE
Mycobacterium tuberculosis	TB_RSA11	SRS555266,"TB_RSA11"	PDT000029021.1	2014-05-02T04:31:23Z	South Africa		clinical	PDS000009998.5	aac(2')-Ic=COMPLETE,blaA=COMPLETE,erm(37)=COMPLETE
Mycobacterium tuberculosis	TB_RSA12	SRS555246,"TB_RSA12"	PDT000029022.1	2014-05-02T04:32:08Z	South Africa		clinical	PDS000009998.5	aac(2')-Ic=COMPLETE,blaA=COMPLETE,erm(37)=COMPLETE
Mycobacterium tuberculosis	TB_RSA13	SRS555285,"TB_RSA13"	PDT000029023.1	2014-05-02T04:32:48Z	South Africa		clinical	PDS000009998.5	aac(2')-Ic=COMPLETE,blaA=COMPLETE,erm(37)=COMPLETE
Mycobacterium tuberculosis	TB_RSA14	SRS555280,"TB_RSA14"	PDT000029024.1	2014-05-02T04:33:28Z	South Africa		clinical	PDS000009998.5	aac(2')-Ic=COMPLETE,blaA=COMPLETE,erm(37)=COMPLETE
Mycobacterium tuberculosis	TB_RSA15	SRS555260,"TB_RSA15"	PDT000029025.1	2014-05-02T04:34:13Z	South Africa		clinical	PDS000009998.5	aac(2')-Ic=COMPLETE,blaA=COMPLETE,erm(37)=COMPLETE
Mycobacterium tuberculosis	TB_RSA16	SRS555258,"TB_RSA16"	PDT000029026.1	2014-05-02T04:34:52Z	South Africa		clinical	PDS000009998.5	aac(2')-Ic=COMPLETE,blaA=COMPLETE,erm(37)=COMPLETE
Mycobacterium tuberculosis	TB_RSA17	SRS555234,"TB_RSA17"	PDT000029027.1	2014-05-02T04:35:40Z	South Africa		clinical	PDS000009998.5	aac(2')-Ic=COMPLETE,blaA=COMPLETE,erm(37)=COMPLETE
Mycobacterium tuberculosis	TB_RSA18	SRS555275,"TB_RSA18"	PDT000029028.1	2014-05-02T04:36:19Z	South Africa		clinical	PDS000009998.5	aac(2')-Ic=COMPLETE,blaA=COMPLETE,erm(37)=COMPLETE
Mycobacterium tuberculosis	TB_RSA19	SRS555293,"TB_RSA19"	PDT000029029.1	2014-05-02T04:37:04Z	South Africa		clinical	PDS000009998.5	aac(2')-Ic=COMPLETE,blaA=COMPLETE,erm(37)=COMPLETE
Mycobacterium tuberculosis	TB_RSA20	SRS555263,"TB_RSA20"	PDT000029030.1	2014-05-02T04:37:46Z	South Africa		clinical	PDS000009998.5	aac(2')-Ic=COMPLETE,blaA=COMPLETE,erm(37)=COMPLETE
Mycobacterium tuberculosis	TB_RSA21	SRS555297,"TB_RSA21"	PDT000029031.1	2014-05-02T04:38:26Z	South Africa		clinical	PDS000009998.5	aac(2')-Ic=COMPLETE,blaA=COMPLETE,erm(37)=COMPLETE
Mycobacterium tuberculosis	TB_RSA22	SRS555259,"TB_RSA22"	PDT000029032.1	2014-05-02T04:39:03Z	South Africa		clinical	PDS000009998.5	aac(2')-Ic=COMPLETE,blaA=COMPLETE,erm(37)=COMPLETE
Mycobacterium tuberculosis	TB_RSA23	SRS555235,"TB_RSA23"	PDT000029033.1	2014-05-02T04:39:47Z	South Africa		clinical	PDS000009998.5	aac(2')-Ic=COMPLETE,blaA=COMPLETE,erm(37)=COMPLETE
Mycobacterium tuberculosis	TB_RSA24	SRS555311,"TB_RSA24"	PDT000029034.1	2014-05-02T04:40:28Z	South Africa		clinical	PDS000009998.5	aac(2')-Ic=COMPLETE,blaA=COMPLETE,erm(37)=COMPLETE
Mycobacterium tuberculosis	TB_RSA25	SRS555230,"TB_RSA25"	PDT000029035.1	2014-05-02T04:41:12Z	South Africa		clinical	PDS000010141.2	aac(2')-Ic=COMPLETE,blaA=COMPLETE,erm(37)=COMPLETE
Mycobacterium tuberculosis	TB_RSA26	SRS555244,"TB_RSA26"	PDT000029036.1	2014-05-02T04:41:50Z	South Africa		clinical	PDS000010121.7	aac(2')-Ic=COMPLETE,blaA=COMPLETE,erm(37)=COMPLETE
Mycobacterium tuberculosis	TB_RSA27	SRS555239,"TB_RSA27"	PDT000029037.1	2014-05-02T04:42:30Z	South Africa		clinical	PDS000047634.1	aac(2')-Ic=COMPLETE,blaA=COMPLETE,erm(37)=COMPLETE
Mycobacterium tuberculosis	TB_RSA28	SRS565193,"TB_RSA28"	PDT000029038.1	2014-05-02T04:43:28Z	South Africa		clinical	PDS000047634.1	aac(2')-Ic=COMPLETE,blaA=COMPLETE,erm(37)=COMPLETE
Mycobacterium tuberculosis	TB_RSA29	SRS555312,"TB_RSA29"	PDT000029039.1	2014-05-02T04:44:11Z	South Africa		clinical	PDS000009998.5	aac(2')-Ic=COMPLETE,blaA=COMPLETE,erm(37)=COMPLETE
Mycobacterium tuberculosis	TB_RSA30	SRS555262,"TB_RSA30"	PDT000029040.1	2014-05-02T04:44:51Z	South Africa		clinical	PDS000009998.5	aac(2')-Ic=COMPLETE,blaA=COMPLETE,erm(37)=COMPLETE
Mycobacterium tuberculosis	TB_RSA31	SRS555274,"TB_RSA31"	PDT000029041.1	2014-05-02T04:45:44Z	South Africa		clinical	PDS000009998.5	aac(2')-Ic=COMPLETE,blaA=COMPLETE,erm(37)=COMPLETE
Mycobacterium tuberculosis	TB_RSA32	SRS555254,"TB_RSA32"	PDT000029042.1	2014-05-02T04:46:28Z	South Africa		clinical	PDS000009998.5	aac(2')-Ic=COMPLETE,blaA=COMPLETE,erm(37)=COMPLETE
Mycobacterium tuberculosis	TB_RSA33	SRS555340,"TB_RSA33"	PDT000029043.1	2014-05-02T04:47:10Z	South Africa		clinical	PDS000009998.5	aac(2')-Ic=COMPLETE,blaA=COMPLETE,erm(37)=COMPLETE
Mycobacterium tuberculosis	TB_RSA34	SRS555281,"TB_RSA34"	PDT000029044.1	2014-05-02T04:48:02Z	South Africa		clinical	PDS000009998.5	aac(2')-Ic=COMPLETE,blaA=COMPLETE,erm(37)=COMPLETE
Mycobacterium tuberculosis	TB_RSA35	SRS555298,"TB_RSA35"	PDT000029045.1	2014-05-02T04:48:41Z	South Africa		clinical	PDS000009998.5	aac(2')-Ic=COMPLETE,blaA=COMPLETE,erm(37)=COMPLETE
Mycobacterium tuberculosis	TB_RSA36	SRS555337,"TB_RSA36"	PDT000029046.1	2014-05-02T04:49:19Z	South Africa		clinical	PDS000009998.5	aac(2')-Ic=COMPLETE,blaA=COMPLETE,erm(37)=COMPLETE
Mycobacterium tuberculosis	TB_RSA37	SRS555265,"TB_RSA37"	PDT000029047.1	2014-05-02T04:50:02Z	South Africa		clinical	PDS000009998.5	aac(2')-Ic=COMPLETE,blaA=COMPLETE,erm(37)=COMPLETE
Mycobacterium tuberculosis	TB_RSA38	SRS555264,"TB_RSA38"	PDT000029048.1	2014-05-02T04:50:52Z	South Africa		clinical	PDS000009998.5	aac(2')-Ic=COMPLETE,blaA=COMPLETE,erm(37)=COMPLETE
Mycobacterium tuberculosis	TB_RSA39	SRS555296,"TB_RSA39"	PDT000029049.1	2014-05-02T04:51:37Z	South Africa		clinical	PDS000010152.1	aac(2')-Ic=COMPLETE,blaA=COMPLETE,erm(37)=COMPLETE
Mycobacterium tuberculosis	TB_RSA40	SRS555350,"TB_RSA40"	PDT000029050.1	2014-05-02T04:52:17Z	South Africa		clinical	PDS000010152.1	aac(2')-Ic=COMPLETE,blaA=COMPLETE,erm(37)=COMPLETE
Mycobacterium tuberculosis	TB_RSA41	SRS555277,"TB_RSA41"	PDT000029051.1	2014-05-02T04:53:00Z	South Africa		clinical	PDS000009998.5	aac(2')-Ic=COMPLETE,blaA=COMPLETE,erm(37)=COMPLETE
Mycobacterium tuberculosis	TB_RSA42	SRS555323,"TB_RSA42"	PDT000029052.1	2014-05-02T04:53:40Z	South Africa		clinical	PDS000009998.5	aac(2')-Ic=COMPLETE,blaA=COMPLETE,erm(37)=COMPLETE
Mycobacterium tuberculosis	TB_RSA43	SRS555270,"TB_RSA43"	PDT000029053.1	2014-05-02T04:54:21Z	South Africa		clinical	PDS000009998.5	aac(2')-Ic=COMPLETE,blaA=COMPLETE,erm(37)=COMPLETE
Mycobacterium tuberculosis	TB_RSA44	SRS555251,"TB_RSA44"	PDT000029054.1	2014-05-02T04:54:59Z	South Africa		clinical	PDS000009998.5	aac(2')-Ic=COMPLETE,blaA=COMPLETE,erm(37)=COMPLETE
Mycobacterium tuberculosis	TB_RSA45	SRS555320,"TB_RSA45"	PDT000029055.1	2014-05-02T04:55:36Z	South Africa		clinical	PDS000009998.5	aac(2')-Ic=COMPLETE,blaA=COMPLETE,erm(37)=COMPLETE
Mycobacterium tuberculosis	TB_RSA46	SRS555278,"TB_RSA46"	PDT000029056.1	2014-05-02T04:56:40Z	South Africa		clinical	PDS000009998.5	aac(2')-Ic=COMPLETE,blaA=COMPLETE,erm(37)=COMPLETE
Mycobacterium tuberculosis	TB_RSA48	SRS555289,"TB_RSA48"	PDT000029057.1	2014-05-02T04:57:18Z	South Africa		clinical	PDS000009998.5	aac(2')-Ic=COMPLETE,blaA=COMPLETE,erm(37)=COMPLETE
Mycobacterium tuberculosis	TB_RSA49	SRS555290,"TB_RSA49"	PDT000029058.1	2014-05-02T04:58:13Z	South Africa		clinical	PDS000009998.5	aac(2')-Ic=COMPLETE,blaA=COMPLETE,erm(37)=COMPLETE
Mycobacterium tuberculosis	TB_RSA50	SRS555247,"TB_RSA50"	PDT000029059.1	2014-05-02T04:58:51Z	South Africa		clinical	PDS000009998.5	aac(2')-Ic=COMPLETE,blaA=COMPLETE,erm(37)=COMPLETE
Mycobacterium tuberculosis	TB_RSA51	SRS555348,"TB_RSA51"	PDT000029060.1	2014-05-02T04:59:28Z	South Africa		clinical	PDS000009998.5	aac(2')-Ic=COMPLETE,blaA=COMPLETE,erm(37)=COMPLETE
Mycobacterium tuberculosis	TB_RSA53	SRS555261,"TB_RSA53"	PDT000029061.1	2014-05-02T05:00:05Z	South Africa		clinical	PDS000010181.2	aac(2')-Ic=COMPLETE,blaA=COMPLETE,erm(37)=COMPLETE
Mycobacterium tuberculosis	TB_RSA55	SRS555243,"TB_RSA55"	PDT000029062.1	2014-05-02T05:00:47Z	South Africa		clinical	PDS000009998.5	aac(2')-Ic=COMPLETE,blaA=COMPLETE,erm(37)=COMPLETE
Mycobacterium tuberculosis	TB_RSA56	SRS555332,"TB_RSA56"	PDT000029063.1	2014-05-02T05:01:30Z	South Africa		clinical	PDS000009998.5	aac(2')-Ic=COMPLETE,blaA=COMPLETE,erm(37)=COMPLETE
Mycobacterium tuberculosis	TB_RSA57	SRS555238,"TB_RSA57"	PDT000029064.1	2014-05-02T05:02:12Z	South Africa		clinical	PDS000010118.1	aac(2')-Ic=COMPLETE,blaA=COMPLETE,erm(37)=COMPLETE
Mycobacterium tuberculosis	TB_RSA58	SRS555329,"TB_RSA58"	PDT000029065.1	2014-05-02T05:08:02Z	South Africa		clinical	PDS000010118.1	aac(2')-Ic=COMPLETE,blaA=COMPLETE,erm(37)=COMPLETE
Mycobacterium tuberculosis	TB_RSA59	SRS555358,"TB_RSA59"	PDT000029066.1	2014-05-02T05:09:01Z	South Africa		clinical	PDS000010147.2	aac(2')-Ic=COMPLETE,blaA=COMPLETE,erm(37)=COMPLETE
Mycobacterium tuberculosis	TB_RSA60	SRS555282,"TB_RSA60"	PDT000029067.1	2014-05-02T05:09:46Z	South Africa		clinical	PDS000010147.2	aac(2')-Ic=COMPLETE,blaA=COMPLETE,erm(37)=COMPLETE
Mycobacterium tuberculosis	TB_RSA61	SRS555324,"TB_RSA61"	PDT000029068.1	2014-05-02T05:10:30Z	South Africa		clinical	PDS000010141.2	aac(2')-Ic=COMPLETE,blaA=COMPLETE,erm(37)=COMPLETE
Mycobacterium tuberculosis	TB_RSA62	SRS555268,"TB_RSA62"	PDT000029069.1	2014-05-02T05:11:20Z	South Africa		clinical	PDS000010141.2	aac(2')-Ic=COMPLETE,blaA=COMPLETE,erm(37)=COMPLETE
Mycobacterium tuberculosis	TB_RSA63	SRS555279,"TB_RSA63"	PDT000029070.1	2014-05-02T05:12:03Z	South Africa		clinical	PDS000010121.7	aac(2')-Ic=COMPLETE,blaA=COMPLETE,erm(37)=COMPLETE
Mycobacterium tuberculosis	TB_RSA64	SRS555338,"TB_RSA64"	PDT000029071.1	2014-05-02T05:12:43Z	South Africa		clinical	PDS000010121.7	aac(2')-Ic=COMPLETE,blaA=COMPLETE,erm(37)=COMPLETE
Mycobacterium tuberculosis	TB_RSA66	SRS555286,"TB_RSA66"	PDT000029072.1	2014-05-02T05:13:25Z	South Africa		clinical	PDS000010141.2	aac(2')-Ic=COMPLETE,blaA=COMPLETE,erm(37)=COMPLETE
Mycobacterium tuberculosis	TB_RSA67	SRS555283,"TB_RSA67"	PDT000029073.1	2014-05-02T05:14:10Z	South Africa		clinical	PDS000010149.2	aac(2')-Ic=COMPLETE,blaA=COMPLETE,erm(37)=COMPLETE
Mycobacterium tuberculosis	TB_RSA68	SRS555294,"TB_RSA68"	PDT000029074.1	2014-05-02T05:14:53Z	South Africa		clinical	PDS000010149.2	aac(2')-Ic=COMPLETE,blaA=COMPLETE,erm(37)=COMPLETE
Mycobacterium tuberculosis	TB_RSA69	SRS555316,"TB_RSA69"	PDT000029075.1	2014-05-02T05:15:34Z	South Africa		clinical	PDS000010151.1	aac(2')-Ic=COMPLETE,blaA=COMPLETE,erm(37)=COMPLETE
Mycobacterium tuberculosis	TB_RSA70	SRS555236,"TB_RSA70"	PDT000029076.1	2014-05-02T05:16:15Z	South Africa		clinical	PDS000010151.1	aac(2')-Ic=COMPLETE,blaA=COMPLETE,erm(37)=COMPLETE
Mycobacterium tuberculosis	TB_RSA71	SRS555346,"TB_RSA71"	PDT000029077.1	2014-05-02T05:16:54Z	South Africa		clinical	PDS000010121.7	aac(2')-Ic=COMPLETE,blaA=COMPLETE,erm(37)=COMPLETE
Mycobacterium tuberculosis	TB_RSA72	SRS555295,"TB_RSA72"	PDT000029078.1	2014-05-02T05:17:32Z	South Africa		clinical	PDS000010121.7	aac(2')-Ic=COMPLETE,blaA=COMPLETE,erm(37)=COMPLETE
Mycobacterium tuberculosis	TB_RSA73	SRS555272,"TB_RSA73"	PDT000029079.1	2014-05-02T05:18:15Z	South Africa		clinical	PDS000010181.2	aac(2')-Ic=COMPLETE,blaA=COMPLETE,erm(37)=COMPLETE
Mycobacterium tuberculosis	TB_RSA74	SRS555284,"TB_RSA74"	PDT000029080.1	2014-05-02T05:19:00Z	South Africa		clinical	PDS000010181.2	aac(2')-Ic=COMPLETE,blaA=COMPLETE,erm(37)=COMPLETE
Mycobacterium tuberculosis	TB_RSA75	SRS555333,"TB_RSA75"	PDT000029081.1	2014-05-02T05:19:57Z	South Africa		clinical		aac(2')-Ic=COMPLETE,blaA=COMPLETE,erm(37)=COMPLETE
Mycobacterium tuberculosis	TB_RSA76	SRS555248,"TB_RSA76"	PDT000029082.1	2014-05-02T05:20:43Z	South Africa		clinical	PDS000047658.1	aac(2')-Ic=COMPLETE,blaA=COMPLETE,erm(37)=COMPLETE
Mycobacterium tuberculosis	TKK_03_0036	007-04-0036,"SRS494368","TKK_03_0036"	PDT000029148.1	2014-05-03T16:06:30Z	South Africa: Prince Cyril Zulu CDC		clinical		aac(2')-Ic=COMPLETE,blaA=COMPLETE,erm(37)=COMPLETE
Mycobacterium tuberculosis	TKK_03_0043	007-04-0043,"SRS494369","TKK_03_0043"	PDT000029149.1	2014-05-03T16:07:04Z	South Africa: Prince Cyril Zulu CDC		clinical	PDS000010126.9	aac(2')-Ic=COMPLETE,blaA=COMPLETE,erm(37)=COMPLETE
Mycobacterium tuberculosis	TKK_03_0045	007-04-0045,"SRS494370","TKK_03_0045"	PDT000029150.1	2014-05-03T16:07:40Z	South Africa: Prince Cyril Zulu CDC		clinical	PDS000047632.1	aac(2')-Ic=COMPLETE,blaA=COMPLETE,erm(37)=COMPLETE
Mycobacterium tuberculosis	TKK_03_0078	007-04-0078,"SRS494371","TKK_03_0078"	PDT000029151.1	2014-05-03T16:08:14Z	South Africa: Prince Cyril Zulu CDC		clinical	PDS000010126.9	aac(2')-Ic=COMPLETE,blaA=COMPLETE,erm(37)=COMPLETE
Mycobacterium tuberculosis	TKK_03_0081	007-04-0081,"SRS494372","TKK_03_0081"	PDT000029152.1	2014-05-03T16:08:49Z	South Africa: Prince Cyril Zulu CDC		clinical	PDS000010121.7	aac(2')-Ic=COMPLETE,blaA=COMPLETE,erm(37)=COMPLETE
Mycobacterium tuberculosis	TKK_03_0082	007-04-0082,"SRS494373","TKK_03_0082"	PDT000029153.1	2014-05-03T16:09:23Z	South Africa: Prince Cyril Zulu CDC		clinical		aac(2')-Ic=COMPLETE,blaA=COMPLETE,erm(37)=COMPLETE
Mycobacterium tuberculosis	TKK_04_0001	NL_001,"SRS494374","TKK_04_0001"	PDT000029154.1	2014-05-03T16:09:59Z	South Africa: Doris Goodwin Hospital - Parkhome Clinic		clinical		aac(2')-Ic=COMPLETE,blaA=COMPLETE,erm(37)=COMPLETE
Mycobacterium tuberculosis	TKK_04_0002	NL_002,"SRS494375","TKK_04_0002"	PDT000029155.1	2014-05-03T16:10:37Z	South Africa: Inanda CHC		clinical	PDS000010143.6	aac(2')-Ic=COMPLETE,blaA=COMPLETE,erm(37)=COMPLETE
Mycobacterium tuberculosis	TKK_04_0003	NL_003,"SRS494376","TKK_04_0003"	PDT000029156.1	2014-05-03T16:11:17Z	South Africa: Prince Cyril Zulu CDC		clinical		aac(2')-Ic=COMPLETE,blaA=COMPLETE,erm(37)=COMPLETE
Mycobacterium tuberculosis	TKK_04_0006	NL_006,"SRS494378","TKK_04_0006"	PDT000029157.1	2014-05-03T16:11:58Z	South Africa: Catherine Booth Hospital MDRTB Ward		clinical	PDS000047623.1	aac(2')-Ic=COMPLETE,blaA=COMPLETE,erm(37)=COMPLETE
Mycobacterium tuberculosis	TKK_04_0014	NL_014,"SRS494382","TKK_04_0014"	PDT000029158.1	2014-05-03T16:12:34Z			clinical	PDS000010126.9	aac(2')-Ic=COMPLETE,blaA=COMPLETE,erm(37)=COMPLETE
Mycobacterium tuberculosis	TKK_04_0015	NL_015,"SRS494383","TKK_04_0015"	PDT000029159.1	2014-05-03T16:13:10Z			clinical		aac(2')-Ic=COMPLETE,blaA=COMPLETE,erm(37)=COMPLETE
Mycobacterium tuberculosis	TKK_04_0017	NL_017,"SRS494384","TKK_04_0017"	PDT000029160.1	2014-05-03T16:13:44Z	South Africa: Catherine Booth Hospital MDRTB Ward		clinical	PDS000010147.2	aac(2')-Ic=COMPLETE,blaA=COMPLETE,erm(37)=COMPLETE
Mycobacterium tuberculosis	TKK_04_0018	NL_018,"SRS494385","TKK_04_0018"	PDT000029161.1	2014-05-03T16:14:19Z	Kenya: KDH MDR TB Clinic		clinical	PDS000010126.9	aac(2')-Ic=COMPLETE,blaA=COMPLETE,erm(37)=COMPLETE
Mycobacterium tuberculosis	TKK_04_0019	NL_019,"SRS494386","TKK_04_0019"	PDT000029162.1	2014-05-03T16:14:56Z	South Africa: Thulasizwe Hopsital		clinical	PDS000009998.5	aac(2')-Ic=COMPLETE,blaA=COMPLETE,erm(37)=COMPLETE
Mycobacterium tuberculosis	TKK_04_0021	NL_021,"SRS494388","TKK_04_0021"	PDT000029163.1	2014-05-03T16:15:29Z	South Africa: IALCH - A3E Endo/Resp/GI/Metab Ward		clinical	PDS000010141.2	aac(2')-Ic=COMPLETE,blaA=COMPLETE,erm(37)=COMPLETE
Mycobacterium tuberculosis	TKK_04_0022	NL_022,"SRS494389","TKK_04_0022"	PDT000029164.1	2014-05-03T16:16:12Z	South Africa: Northdale Hospital - Ward C		clinical	PDS000010177.4	aac(2')-Ic=COMPLETE,blaA=COMPLETE,erm(37)=COMPLETE
Mycobacterium tuberculosis	TKK_04_0023	NL_023,"SRS494390","TKK_04_0023"	PDT000029165.1	2014-05-03T16:16:51Z	South Africa: FOSA Hospital		clinical	PDS000009998.5	aac(2')-Ic=COMPLETE,blaA=COMPLETE,erm(37)=COMPLETE
Mycobacterium tuberculosis	TKK_04_0024	NL_024,"SRS494391","TKK_04_0024"	PDT000029166.1	2014-05-03T16:17:29Z	Kenya: KDH MS1 Male TB Medical		clinical	PDS000010181.2	aac(2')-Ic=COMPLETE,blaA=COMPLETE,erm(37)=COMPLETE
Mycobacterium tuberculosis	TKK_04_0043	NL_043,"SRS494405","TKK_04_0043"	PDT000029167.1	2014-05-03T16:18:06Z	India: Mahatma Gandhi Hospital - Casualty		clinical	PDS000010121.7	aac(2')-Ic=COMPLETE,blaA=COMPLETE,erm(37)=COMPLETE
Mycobacterium tuberculosis	TKK_04_0047	NL_047,"SRS494408","TKK_04_0047"	PDT000029168.1	2014-05-03T16:18:42Z	South Africa: Umlazi U21 Clinic		clinical		aac(2')-Ic=COMPLETE,blaA=COMPLETE,erm(37)=COMPLETE
Mycobacterium tuberculosis	TKK_04_0048	NL_048,"SRS494409","TKK_04_0048"	PDT000029169.1	2014-05-03T16:19:14Z	India: Mahatma Gandhi Hospital - Ward 1		clinical	PDS000010121.7	aac(2')-Ic=COMPLETE,blaA=COMPLETE,erm(37)=COMPLETE
Mycobacterium tuberculosis	TKK_04_0005	NL_005,"SRS494377","TKK_04_0005"	PDT000029170.1	2014-05-03T16:19:45Z	India: Mahatma Gandhi Hospital - Ward 5		clinical	PDS000010142.1	aac(2')-Ic=COMPLETE,blaA=COMPLETE,erm(37)=COMPLETE
Mycobacterium tuberculosis	TKK_04_0007	NL_007,"SRS494379","TKK_04_0007"	PDT000029171.1	2014-05-03T16:20:22Z	Kenya: KDH MDR TB Clinic		clinical		aac(2')-Ic=COMPLETE,blaA=COMPLETE,erm(37)=COMPLETE
Mycobacterium tuberculosis	TKK_04_0008	NL_008,"SRS494380","TKK_04_0008"	PDT000029172.1	2014-05-03T16:20:58Z			clinical	PDS000010141.2	aac(2')-Ic=COMPLETE,blaA=COMPLETE,erm(37)=COMPLETE
Mycobacterium tuberculosis	TKK_04_0013	NL_013,"SRS494381","TKK_04_0013"	PDT000029173.1	2014-05-03T16:21:33Z	South Africa: Manguzi Hospital - MDR TB Clinic		clinical	PDS000010121.7	aac(2')-Ic=COMPLETE,blaA=COMPLETE,erm(37)=COMPLETE
Mycobacterium tuberculosis	TKK_04_0020	NL_020,"SRS494387","TKK_04_0020"	PDT000029174.1	2014-05-03T16:22:10Z			clinical	PDS000010142.1	aac(2')-Ic=COMPLETE,blaA=COMPLETE,erm(37)=COMPLETE
Mycobacterium tuberculosis	TKK_04_0034	NL_034,"SRS494396","TKK_04_0034"	PDT000029175.1	2014-05-03T16:22:43Z	South Africa: FOSA Hospital		clinical	PDS000010177.4	aac(2')-Ic=COMPLETE,blaA=COMPLETE,erm(37)=COMPLETE
Mycobacterium tuberculosis	TKK_04_0036	NL_036,"SRS494397","TKK_04_0036"	PDT000029176.1	2014-05-03T16:23:18Z	South Africa: Mosvold Hospital - isolation ward		clinical	PDS000010141.2	aac(2')-Ic=COMPLETE,blaA=COMPLETE,erm(37)=COMPLETE
Mycobacterium tuberculosis	TKK_04_0038	NL_038,"SRS494399","TKK_04_0038"	PDT000029177.1	2014-05-03T16:23:52Z	Kenya: KDH MDR TB Clinic		clinical	PDS000010121.7	aac(2')-Ic=COMPLETE,blaA=COMPLETE,erm(37)=COMPLETE
Mycobacterium tuberculosis	TKK_04_0039	NL_039,"SRS494400","TKK_04_0039"	PDT000029178.1	2014-05-03T16:24:27Z	South Africa: FOSA Hospital		clinical	PDS000010121.7	aac(2')-Ic=COMPLETE,blaA=COMPLETE,erm(37)=COMPLETE
Mycobacterium tuberculosis	TKK_04_0040	NL_040,"SRS494403","TKK_04_0040"	PDT000029179.1	2014-05-03T16:25:02Z	South Africa: Thalusizwe Hospital Outreach Clinic		clinical	PDS000010008.1	aac(2')-Ic=COMPLETE,blaA=COMPLETE,erm(37)=COMPLETE
Mycobacterium tuberculosis	TKK_04_0044	NL_044,"SRS494406","TKK_04_0044"	PDT000029180.1	2014-05-03T16:25:38Z	South Africa: FOSA Hospital		clinical	PDS000033031.1	aac(2')-Ic=COMPLETE,blaA=COMPLETE,erm(37)=COMPLETE
Mycobacterium tuberculosis	TKK_04_0045	NL_045,"SRS494407","TKK_04_0045"	PDT000029181.1	2014-05-03T16:26:15Z	South Africa: Manguzi Hospital - MDR TB Clinic		clinical	PDS000010141.2	aac(2')-Ic=COMPLETE,blaA=COMPLETE,erm(37)=COMPLETE
Mycobacterium tuberculosis	TKK_04_0046	NL_046,"SRS494411","TKK_04_0046"	PDT000029182.1	2014-05-03T16:26:51Z	South Africa: Manguzi Hospital - MDR TB Clinic		clinical	PDS000010141.2	aac(2')-Ic=COMPLETE,blaA=COMPLETE,erm(37)=COMPLETE
Mycobacterium tuberculosis	TKK_04_0042	NL_042,"SRS494404","TKK_04_0042"	PDT000029183.1	2014-05-03T16:27:40Z	Osindisweni Hospital - Occ Health, staff clinic		clinical	PDS000010141.2	aac(2')-Ic=COMPLETE,blaA=COMPLETE,erm(37)=COMPLETE
Mycobacterium tuberculosis	TKK_04_0037	NL_037,"SRS494398","TKK_04_0037"	PDT000029184.1	2014-05-03T16:28:15Z	South Africa: Murchison Hospital - MDR TB OPD		clinical	PDS000010181.2	aac(2')-Ic=COMPLETE,blaA=COMPLETE,erm(37)=COMPLETE
Mycobacterium tuberculosis	TKK_04_0029	NL_029,"SRS494392","TKK_04_0029"	PDT000029185.1	2014-05-03T16:28:51Z	India: Mahatma Gandhi Hospital - Casualty		clinical		aac(2')-Ic=COMPLETE,blaA=COMPLETE,erm(37)=COMPLETE
Mycobacterium tuberculosis	TKK_04_0030	NL_030,"SRS494393","TKK_04_0030"	PDT000029186.1	2014-05-03T16:29:26Z	South Africa: Umlazi U21 Clinic		clinical		aac(2')-Ic=COMPLETE,blaA=COMPLETE,erm(37)=COMPLETE
Mycobacterium tuberculosis	TKK_04_0031	NL_031,"SRS494394","TKK_04_0031"	PDT000029187.1	2014-05-03T16:30:01Z	India: Mahatma Gandhi Hospital - Ward 1		clinical		aac(2')-Ic=COMPLETE,blaA=COMPLETE,erm(37)=COMPLETE
Mycobacterium tuberculosis	TKK_04_0033	NL_033,"SRS494395","TKK_04_0033"	PDT000029188.1	2014-05-03T16:30:36Z	India: Mahatma Gandhi Hospital - Ward 5		clinical	PDS000010126.9	aac(2')-Ic=COMPLETE,blaA=COMPLETE,erm(37)=COMPLETE
Mycobacterium tuberculosis	KT-0001	KT- 0001,"KT-0001","SRS491919"	PDT000029189.1	2014-05-03T16:31:15Z	South Korea		clinical	PDS000010140.1	aac(2')-Ic=COMPLETE,blaA=COMPLETE,erm(37)=COMPLETE
Mycobacterium tuberculosis	KT-0002	KT- 0002,"KT-0002","SRS491920"	PDT000029190.1	2014-05-03T16:31:52Z	South Korea		clinical	PDS000010140.1	aac(2')-Ic=COMPLETE,blaA=COMPLETE,erm(37)=COMPLETE
Mycobacterium tuberculosis	KT-0003	KT- 0003,"KT-0003","SRS491921"	PDT000029191.1	2014-05-03T16:32:31Z	South Korea		clinical	PDS000010139.1	aac(2')-Ic=COMPLETE,blaA=COMPLETE,erm(37)=COMPLETE
Mycobacterium tuberculosis	KT-0006	KT- 0006,"KT-0006","SRS491922"	PDT000029192.1	2014-05-03T16:33:09Z	South Korea		clinical	PDS000010137.1	aac(2')-Ic=COMPLETE,blaA=COMPLETE,erm(37)=COMPLETE
Mycobacterium tuberculosis	KT-0007	KT- 0007,"KT-0007","SRS491923"	PDT000029193.1	2014-05-03T16:33:46Z	South Korea		clinical	PDS000010138.1	aac(2')-Ic=COMPLETE,blaA=COMPLETE,erm(37)=COMPLETE
Mycobacterium tuberculosis	KT-0008	KT- 0008,"KT-0008","SRS491924"	PDT000029194.1	2014-05-03T16:34:24Z	South Korea		clinical		aac(2')-Ic=COMPLETE,blaA=COMPLETE,erm(37)=COMPLETE
Mycobacterium tuberculosis	KT-0011	KT- 0011,"KT-0011","SRS491926"	PDT000029195.1	2014-05-03T16:34:59Z	South Korea		clinical		aac(2')-Ic=COMPLETE,blaA=COMPLETE,erm(37)=COMPLETE
Mycobacterium tuberculosis	KT-0014	KT- 0014,"KT-0014","SRS491928"	PDT000029196.1	2014-05-03T16:35:36Z	South Korea		clinical		aac(2')-Ic=COMPLETE,blaA=COMPLETE,erm(37)=COMPLETE
Mycobacterium tuberculosis	KT-0015	KT- 0015,"KT-0015","SRS491929"	PDT000029197.1	2014-05-03T16:36:13Z	South Korea		clinical		aac(2')-Ic=COMPLETE,blaA=COMPLETE,erm(37)=COMPLETE
Mycobacterium tuberculosis	KT-0016	KT- 0016,"KT-0016","SRS491930"	PDT000029198.1	2014-05-03T16:36:52Z	South Korea		clinical		aac(2')-Ic=COMPLETE,blaA=COMPLETE,erm(37)=COMPLETE
Mycobacterium tuberculosis	KT-0017	KT- 0017,"KT-0017","SRS491931"	PDT000029199.1	2014-05-03T16:37:31Z	South Korea		clinical	PDS000010138.1	aac(2')-Ic=COMPLETE,blaA=COMPLETE,erm(37)=COMPLETE
Mycobacterium tuberculosis	KT-0019	KT- 0019,"KT-0019","SRS491932"	PDT000029200.1	2014-05-03T16:38:09Z	South Korea		clinical	PDS000010137.1	aac(2')-Ic=COMPLETE,blaA=COMPLETE,erm(37)=COMPLETE
Mycobacterium tuberculosis	KT-0022	KT- 0022,"KT-0022","SRS491934"	PDT000029201.1	2014-05-03T16:38:43Z	South Korea		clinical	PDS000010136.1	aac(2')-Ic=COMPLETE,blaA=COMPLETE,erm(37)=COMPLETE
Mycobacterium tuberculosis	KT-0024	KT- 0024,"KT-0024","SRS491935"	PDT000029202.1	2014-05-03T16:39:19Z	South Korea		clinical		aac(2')-Ic=COMPLETE,blaA=COMPLETE,erm(37)=COMPLETE
Mycobacterium tuberculosis	KT-0026	KT- 0026,"KT-0026","SRS491936"	PDT000029203.1	2014-05-03T16:39:54Z	South Korea		clinical	PDS000010135.1	aac(2')-Ic=COMPLETE,blaA=COMPLETE,erm(37)=COMPLETE
Mycobacterium tuberculosis	KT-0027	KT- 0027,"KT-0027","SRS491937"	PDT000029204.1	2014-05-03T16:40:32Z	South Korea		clinical		aac(2')-Ic=COMPLETE,blaA=COMPLETE,erm(37)=COMPLETE
Mycobacterium tuberculosis	KT-0028	KT- 0028,"KT-0028","SRS491961"	PDT000029205.1	2014-05-03T16:41:13Z	South Korea		clinical		aac(2')-Ic=COMPLETE,blaA=COMPLETE,erm(37)=COMPLETE
Mycobacterium tuberculosis	KT-0035	KT-0035,"SRS491939"	PDT000029206.1	2014-05-03T16:41:51Z	South Korea		clinical		aac(2')-Ic=COMPLETE,blaA=COMPLETE,erm(37)=COMPLETE
Mycobacterium tuberculosis	KT-0039	KT-0039,"SRS491941"	PDT000029207.1	2014-05-03T16:42:33Z	South Korea		clinical		aac(2')-Ic=COMPLETE,blaA=COMPLETE,erm(37)=COMPLETE
Mycobacterium tuberculosis	KT-0041	KT-0041,"SRS491942"	PDT000029208.1	2014-05-03T16:43:07Z	South Korea		clinical		aac(2')-Ic=COMPLETE,blaA=COMPLETE,erm(37)=COMPLETE
Mycobacterium tuberculosis	KT-0043	KT-0043,"SRS491943"	PDT000029209.1	2014-05-03T16:43:45Z	South Korea		clinical		aac(2')-Ic=COMPLETE,blaA=COMPLETE,erm(37)=COMPLETE
Mycobacterium tuberculosis	KT-0047	KT-0047,"SRS491946"	PDT000029210.1	2014-05-03T16:44:22Z	South Korea		clinical		aac(2')-Ic=COMPLETE,blaA=COMPLETE,erm(37)=COMPLETE
Mycobacterium tuberculosis	KT-0048	KT-0048,"SRS491947"	PDT000029211.1	2014-05-03T16:44:59Z	South Korea		clinical		aac(2')-Ic=COMPLETE,blaA=COMPLETE,erm(37)=COMPLETE
Mycobacterium tuberculosis	KT-0051	KT-0051,"SRS491950"	PDT000029212.1	2014-05-03T16:45:38Z	South Korea		clinical		aac(2')-Ic=COMPLETE,blaA=COMPLETE,erm(37)=COMPLETE
Mycobacterium tuberculosis	KT-0053	KT-0053,"SRS491951"	PDT000029213.1	2014-05-03T16:46:15Z	South Korea		clinical		aac(2')-Ic=COMPLETE,blaA=COMPLETE,erm(37)=COMPLETE
Mycobacterium tuberculosis	KT-0056	KT-0056,"SRS491955"	PDT000029214.1	2014-05-03T16:46:55Z	South Korea		clinical		aac(2')-Ic=COMPLETE,blaA=COMPLETE,erm(37)=COMPLETE
Mycobacterium tuberculosis	KT-0057	KT-0057,"SRS491956"	PDT000029215.1	2014-05-03T16:47:36Z	South Korea		clinical		aac(2')-Ic=COMPLETE,blaA=COMPLETE,erm(37)=COMPLETE
Mycobacterium tuberculosis	KT-0058	KT-0058,"SRS491957"	PDT000029216.1	2014-05-03T16:48:13Z	South Korea		clinical		aac(2')-Ic=COMPLETE,blaA=COMPLETE,erm(37)=COMPLETE
Mycobacterium tuberculosis	KT-0063	KT-0063,"SRS491959"	PDT000029217.1	2014-05-03T16:48:51Z	South Korea		clinical		aac(2')-Ic=COMPLETE,blaA=COMPLETE,erm(37)=COMPLETE
Mycobacterium tuberculosis	KT-0064	KT-0064,"SRS491960"	PDT000029218.1	2014-05-03T16:49:27Z	South Korea		clinical		aac(2')-Ic=COMPLETE,blaA=COMPLETE,erm(37)=COMPLETE
Mycobacterium tuberculosis	KT-0070	KT-0070,"SRS491963"	PDT000029219.1	2014-05-03T16:50:05Z	South Korea		clinical		aac(2')-Ic=COMPLETE,blaA=COMPLETE,erm(37)=COMPLETE
Mycobacterium tuberculosis	KT-0071	KT-0071,"SRS491964"	PDT000029220.1	2014-05-03T16:50:44Z	South Korea		clinical		aac(2')-Ic=COMPLETE,blaA=COMPLETE,erm(37)=COMPLETE
Mycobacterium tuberculosis	KT-0072	KT-0072,"SRS491965"	PDT000029221.1	2014-05-03T16:51:23Z	South Korea		clinical		aac(2')-Ic=COMPLETE,blaA=COMPLETE,erm(37)=COMPLETE
Mycobacterium tuberculosis	KT-0075	KT-0075,"SRS491967"	PDT000029222.1	2014-05-03T16:51:59Z	South Korea		clinical	PDS000010133.1	aac(2')-Ic=COMPLETE,blaA=COMPLETE,erm(37)=COMPLETE
Mycobacterium tuberculosis	KT-0077	KT-0077,"SRS491969"	PDT000029223.1	2014-05-03T16:52:35Z	South Korea		clinical	PDS000010131.1	aac(2')-Ic=COMPLETE,blaA=COMPLETE,erm(37)=COMPLETE
Mycobacterium tuberculosis	KT-0078	KT-0078,"SRS491970"	PDT000029224.1	2014-05-03T16:53:10Z	South Korea		clinical		aac(2')-Ic=COMPLETE,blaA=COMPLETE,erm(37)=COMPLETE
Mycobacterium tuberculosis	KT-0080	KT-0080,"SRS491972"	PDT000029225.1	2014-05-03T16:53:45Z	South Korea		clinical	PDS000010129.2	aac(2')-Ic=COMPLETE,blaA=COMPLETE,erm(37)=COMPLETE
Mycobacterium tuberculosis	KT-0083	KT-0083,"SRS491973"	PDT000029226.1	2014-05-03T16:54:22Z	South Korea		clinical		aac(2')-Ic=COMPLETE,blaA=COMPLETE,erm(37)=COMPLETE
Mycobacterium tuberculosis	KT-0084	KT-0084,"SRS491975"	PDT000029227.1	2014-05-03T16:54:58Z	South Korea		clinical		aac(2')-Ic=COMPLETE,blaA=COMPLETE,erm(37)=COMPLETE
Mycobacterium tuberculosis	KT-0085	KT-0085,"SRS491976"	PDT000029228.1	2014-05-03T16:55:32Z	South Korea		clinical		aac(2')-Ic=COMPLETE,blaA=COMPLETE,erm(37)=COMPLETE
Mycobacterium tuberculosis	KT-0089	KT-0089,"SRS491977"	PDT000029229.1	2014-05-03T16:56:09Z	South Korea		clinical		aac(2')-Ic=COMPLETE,blaA=COMPLETE,erm(37)=COMPLETE
Mycobacterium tuberculosis	KT-0091	KT-0091,"SRS491978"	PDT000029230.1	2014-05-03T16:56:47Z	South Korea		clinical		aac(2')-Ic=COMPLETE,blaA=COMPLETE,erm(37)=COMPLETE
Mycobacterium tuberculosis	KT-0092	KT-0092,"SRS491979"	PDT000029231.1	2014-05-03T16:57:24Z	South Korea		clinical		aac(2')-Ic=COMPLETE,blaA=COMPLETE,erm(37)=COMPLETE
Mycobacterium tuberculosis	KT-0094	KT-0094,"SRS491981"	PDT000029232.1	2014-05-03T16:58:00Z	South Korea		clinical		aac(2')-Ic=COMPLETE,blaA=COMPLETE,erm(37)=COMPLETE
Mycobacterium tuberculosis	KT-0096	KT-0096,"SRS491982"	PDT000029233.1	2014-05-03T16:58:35Z	South Korea		clinical		aac(2')-Ic=COMPLETE,blaA=COMPLETE,erm(37)=COMPLETE
Mycobacterium tuberculosis	KT-0098	KT-0098,"SRS491983"	PDT000029234.1	2014-05-03T16:59:11Z	South Korea		clinical	PDS000010133.1	aac(2')-Ic=COMPLETE,blaA=COMPLETE,erm(37)=COMPLETE
Mycobacterium tuberculosis	KT-0099	KT-0099,"SRS491984"	PDT000029235.1	2014-05-03T16:59:48Z	South Korea		clinical		aac(2')-Ic=COMPLETE,blaA=COMPLETE,erm(37)=COMPLETE
Mycobacterium tuberculosis	KT-0100	KT-0100,"SRS491985"	PDT000029236.1	2014-05-03T17:00:26Z	South Korea		clinical		aac(2')-Ic=COMPLETE,blaA=COMPLETE,erm(37)=COMPLETE
Mycobacterium tuberculosis	KT-0102	KT-0102,"SRS491986"	PDT000029237.1	2014-05-03T17:01:01Z	South Korea		clinical	PDS000010137.1	aac(2')-Ic=COMPLETE,blaA=COMPLETE,erm(37)=COMPLETE
Mycobacterium tuberculosis	KT-0104	KT-0104,"SRS491987"	PDT000029238.1	2014-05-03T17:01:42Z	South Korea		clinical		aac(2')-Ic=COMPLETE,blaA=COMPLETE,erm(37)=COMPLETE
Mycobacterium tuberculosis	KT-0106	KT-0106,"SRS491988"	PDT000029239.1	2014-05-03T17:02:18Z	South Korea		clinical		aac(2')-Ic=COMPLETE,blaA=COMPLETE,erm(37)=COMPLETE
Mycobacterium tuberculosis	KT-0108	KT-0108,"SRS491990"	PDT000029240.1	2014-05-03T17:02:56Z	South Korea		clinical		aac(2')-Ic=COMPLETE,blaA=COMPLETE,erm(37)=COMPLETE
Mycobacterium tuberculosis	KT-0109	KT-0109,"SRS491991"	PDT000029241.1	2014-05-03T17:03:29Z	South Korea		clinical		aac(2')-Ic=COMPLETE,blaA=COMPLETE,erm(37)=COMPLETE
Mycobacterium tuberculosis	KT-0110	KT-0110,"SRS491992"	PDT000029242.1	2014-05-03T17:04:15Z	South Korea		clinical	PDS000010137.1	aac(2')-Ic=COMPLETE,blaA=COMPLETE,erm(37)=COMPLETE
Mycobacterium tuberculosis	SK-E	Mycobacterium tuberculosis SK-E,"SK-E","SRS487958"	PDT000029243.1	2014-05-03T17:05:13Z	South Korea		clinical	PDS000010138.1	aac(2')-Ic=COMPLETE,blaA=COMPLETE,erm(37)=COMPLETE
Mycobacterium tuberculosis	SK-C	Mycobacterium tuberculosis SK-C,"SK-C","SRS487956"	PDT000029244.1	2014-05-03T17:05:53Z	South Korea		clinical	PDS000010140.1	aac(2')-Ic=COMPLETE,blaA=COMPLETE,erm(37)=COMPLETE
Mycobacterium tuberculosis	UG-C	Mycobacterium tuberculosis UG-C,"SRS490360","UG-C"	PDT000029245.1	2014-05-03T17:06:29Z	Uganda		clinical	PDS000010011.1	aac(2')-Ic=COMPLETE,blaA=COMPLETE,erm(37)=COMPLETE
Mycobacterium tuberculosis	UG-D	Mycobacterium tuberculosis UG-D,"SRS487993","UG-D"	PDT000029246.1	2014-05-03T17:07:07Z	Uganda		clinical	PDS000010128.1	aac(2')-Ic=COMPLETE,blaA=COMPLETE,erm(37)=COMPLETE
Mycobacterium tuberculosis	UT0001	SRS515036,"TRUG0001","UT0001"	PDT000029247.1	2014-05-03T17:07:45Z	Uganda	sputum	clinical		aac(2')-Ic=COMPLETE,blaA=COMPLETE,erm(37)=COMPLETE
Mycobacterium tuberculosis	UT0002	SRS515037,"TRUG0002","UT0002"	PDT000029248.1	2014-05-03T17:08:24Z	Uganda	sputum	clinical	PDS000010127.7	aac(2')-Ic=COMPLETE,blaA=COMPLETE,erm(37)=COMPLETE
Mycobacterium tuberculosis	UT0003	SRS515039,"TRUG0003","UT0003"	PDT000029249.1	2014-05-03T17:09:06Z	Uganda	sputum	clinical	PDS000010161.1	aac(2')-Ic=COMPLETE,blaA=COMPLETE,erm(37)=COMPLETE
Mycobacterium tuberculosis	UT0004	SRS515038,"TRUG0004","UT0004"	PDT000029250.1	2014-05-03T17:09:45Z	Uganda	sputum	clinical	PDS000010122.3	aac(2')-Ic=COMPLETE,blaA=COMPLETE,erm(37)=COMPLETE
Mycobacterium tuberculosis	UT0009	SRS515041,"TRUG0009","UT0009"	PDT000029251.1	2014-05-03T17:10:26Z	Uganda	sputum	clinical	PDS000047586.1	aac(2')-Ic=COMPLETE,blaA=COMPLETE,erm(37)=COMPLETE
Mycobacterium tuberculosis	UT0015	SRS515043,"TRUG0015","UT0015"	PDT000029252.1	2014-05-03T17:11:05Z	Uganda	sputum	clinical	PDS000047646.1	aac(2')-Ic=COMPLETE,blaA=COMPLETE,erm(37)=COMPLETE
Mycobacterium tuberculosis	UT0016	SRS515044,"TRUG0016","UT0016"	PDT000029253.1	2014-05-03T17:12:09Z	Uganda	sputum	clinical		aac(2')-Ic=COMPLETE,blaA=COMPLETE,erm(37)=COMPLETE
Mycobacterium tuberculosis	UT0020	SRS515046,"TRUG0020","UT0020"	PDT000029254.1	2014-05-03T17:12:55Z	Uganda	sputum	clinical		aac(2')-Ic=COMPLETE,blaA=COMPLETE,erm(37)=COMPLETE
Mycobacterium tuberculosis	UT0022	SRS515047,"TRUG0022","UT0022"	PDT000029255.1	2014-05-03T17:13:31Z	Uganda	sputum	clinical		aac(2')-Ic=COMPLETE,blaA=COMPLETE,erm(37)=COMPLETE
Mycobacterium tuberculosis	UT0024	SRS515048,"TRUG0024","UT0024"	PDT000029256.1	2014-05-03T17:14:11Z	Uganda	sputum	clinical		aac(2')-Ic=COMPLETE,blaA=COMPLETE,erm(37)=COMPLETE
Mycobacterium tuberculosis	TB_RSA78	SRS555267,"TB_RSA78"	PDT000029257.1	2014-05-03T17:14:49Z	South Africa		clinical	PDS000010141.2	aac(2')-Ic=COMPLETE,blaA=COMPLETE,erm(37)=COMPLETE
Mycobacterium tuberculosis	TB_RSA79	SRS555308,"TB_RSA79"	PDT000029258.1	2014-05-03T17:15:31Z	South Africa		clinical	PDS000010116.22	aac(2')-Ic=COMPLETE,blaA=COMPLETE,erm(37)=COMPLETE
Mycobacterium tuberculosis	TB_RSA80	SRS555240,"TB_RSA80"	PDT000029259.1	2014-05-03T17:16:12Z	South Africa		clinical	PDS000010116.22	aac(2')-Ic=COMPLETE,blaA=COMPLETE,erm(37)=COMPLETE
Mycobacterium tuberculosis	TB_RSA81	SRS555292,"TB_RSA81"	PDT000029260.1	2014-05-03T17:16:52Z	South Africa		clinical	PDS000010177.4	aac(2')-Ic=COMPLETE,blaA=COMPLETE,erm(37)=COMPLETE
Mycobacterium tuberculosis	TB_RSA82	SRS555229,"TB_RSA82"	PDT000029261.1	2014-05-03T17:17:34Z	South Africa		clinical	PDS000010177.4	aac(2')-Ic=COMPLETE,blaA=COMPLETE,erm(37)=COMPLETE
Mycobacterium tuberculosis	TB_RSA83	SRS555255,"TB_RSA83"	PDT000029262.1	2014-05-03T17:18:17Z	South Africa		clinical	PDS000010141.2	aac(2')-Ic=COMPLETE,blaA=COMPLETE,erm(37)=COMPLETE
Mycobacterium tuberculosis	TB_RSA84	SRS555325,"TB_RSA84"	PDT000029263.1	2014-05-03T17:18:53Z	South Africa		clinical	PDS000010177.4	aac(2')-Ic=COMPLETE,blaA=COMPLETE,erm(37)=COMPLETE
Mycobacterium tuberculosis	TB_RSA85	SRS555273,"TB_RSA85"	PDT000029264.1	2014-05-03T17:19:35Z	South Africa		clinical	PDS000009999.2	aac(2')-Ic=COMPLETE,blaA=COMPLETE,erm(37)=COMPLETE
Mycobacterium tuberculosis	TB_RSA86	SRS555276,"TB_RSA86"	PDT000029265.1	2014-05-03T17:20:13Z	South Africa		clinical	PDS000009999.2	aac(2')-Ic=COMPLETE,blaA=COMPLETE,erm(37)=COMPLETE
Mycobacterium tuberculosis	TB_RSA87	SRS555232,"TB_RSA87"	PDT000029266.1	2014-05-03T17:20:53Z	South Africa		clinical	PDS000010143.6	aac(2')-Ic=COMPLETE,blaA=COMPLETE,erm(37)=COMPLETE
Mycobacterium tuberculosis	TB_RSA88	SRS555354,"TB_RSA88"	PDT000029267.1	2014-05-03T17:21:36Z	South Africa		clinical	PDS000010143.6	aac(2')-Ic=COMPLETE,blaA=COMPLETE,erm(37)=COMPLETE
Mycobacterium tuberculosis	TB_RSA89	SRS555342,"TB_RSA89"	PDT000029268.1	2014-05-03T17:22:14Z	South Africa		clinical	PDS000010149.2	aac(2')-Ic=COMPLETE,blaA=COMPLETE,erm(37)=COMPLETE
Mycobacterium tuberculosis	TB_RSA90	SRS555288,"TB_RSA90"	PDT000029269.1	2014-05-03T17:22:51Z	South Africa		clinical	PDS000047658.1	aac(2')-Ic=COMPLETE,blaA=COMPLETE,erm(37)=COMPLETE
Mycobacterium tuberculosis	TB_RSA91	SRS555353,"TB_RSA91"	PDT000029270.1	2014-05-03T17:23:27Z	South Africa		clinical	PDS000010177.4	aac(2')-Ic=COMPLETE,blaA=COMPLETE,erm(37)=COMPLETE
Mycobacterium tuberculosis	TB_RSA92	SRS555540,"TB_RSA92"	PDT000029271.1	2014-05-03T17:24:02Z	South Africa		clinical	PDS000010177.4	aac(2')-Ic=COMPLETE,blaA=COMPLETE,erm(37)=COMPLETE
Mycobacterium tuberculosis	TB_RSA93	SRS555529,"TB_RSA93"	PDT000029272.1	2014-05-03T17:24:43Z	South Africa		clinical	PDS000010181.2	aac(2')-Ic=COMPLETE,blaA=COMPLETE,erm(37)=COMPLETE
Mycobacterium tuberculosis	TB_RSA94	SRS555496,"TB_RSA94"	PDT000029273.1	2014-05-03T17:25:25Z	South Africa		clinical	PDS000010181.2	aac(2')-Ic=COMPLETE,blaA=COMPLETE,erm(37)=COMPLETE
Mycobacterium tuberculosis	TB_RSA95	SRS555518,"TB_RSA95"	PDT000029274.1	2014-05-03T17:26:15Z	South Africa		clinical	PDS000010143.6	aac(2')-Ic=COMPLETE,blaA=COMPLETE,erm(37)=COMPLETE
Mycobacterium tuberculosis	TB_RSA96	SRS555556,"TB_RSA96"	PDT000029275.1	2014-05-03T17:26:58Z	South Africa		clinical	PDS000010125.2	aac(2')-Ic=COMPLETE,blaA=COMPLETE,erm(37)=COMPLETE
Mycobacterium tuberculosis	TB_RSA97	SRS555512,"TB_RSA97"	PDT000029276.1	2014-05-03T17:27:36Z	South Africa		clinical	PDS000047635.1	aac(2')-Ic=COMPLETE,blaA=COMPLETE,erm(37)=COMPLETE
Mycobacterium tuberculosis	TB_RSA98	SRS555532,"TB_RSA98"	PDT000029277.1	2014-05-03T17:28:16Z	South Africa		clinical	PDS000047658.1	aac(2')-Ic=COMPLETE,blaA=COMPLETE,erm(37)=COMPLETE
Mycobacterium tuberculosis	TB_RSA99	SRS555501,"TB_RSA99"	PDT000029278.1	2014-05-03T17:28:57Z	South Africa		clinical	PDS000047658.1	aac(2')-Ic=COMPLETE,blaA=COMPLETE,erm(37)=COMPLETE
Mycobacterium tuberculosis	TB_RSA100	SRS555554,"TB_RSA100"	PDT000029279.1	2014-05-03T17:29:34Z	South Africa		clinical	PDS000010177.4	aac(2')-Ic=COMPLETE,blaA=COMPLETE,erm(37)=COMPLETE
Mycobacterium tuberculosis	TB_RSA101	SRS555565,"TB_RSA101"	PDT000029280.1	2014-05-03T17:30:21Z	South Africa		clinical	PDS000010177.4	aac(2')-Ic=COMPLETE,blaA=COMPLETE,erm(37)=COMPLETE
Mycobacterium tuberculosis	TB_RSA102	SRS555573,"TB_RSA102"	PDT000029281.1	2014-05-03T17:31:01Z	South Africa		clinical	PDS000010141.2	aac(2')-Ic=COMPLETE,blaA=COMPLETE,erm(37)=COMPLETE
Mycobacterium tuberculosis	TB_RSA103	SRS555523,"TB_RSA103"	PDT000029282.1	2014-05-03T17:31:47Z	South Africa		clinical	PDS000010141.2	aac(2')-Ic=COMPLETE,blaA=COMPLETE,erm(37)=COMPLETE
Mycobacterium tuberculosis	TB_RSA104	SRS555545,"TB_RSA104"	PDT000029283.1	2014-05-03T17:32:31Z	South Africa		clinical	PDS000010177.4	aac(2')-Ic=COMPLETE,blaA=COMPLETE,erm(37)=COMPLETE
Mycobacterium tuberculosis	TB_RSA105	SRS555508,"TB_RSA105"	PDT000029284.1	2014-05-03T17:33:15Z	South Africa		clinical	PDS000010177.4	aac(2')-Ic=COMPLETE,blaA=COMPLETE,erm(37)=COMPLETE
Mycobacterium tuberculosis	TB_RSA106	SRS555539,"TB_RSA106"	PDT000029285.1	2014-05-03T17:33:54Z	South Africa		clinical	PDS000010141.2	aac(2')-Ic=COMPLETE,blaA=COMPLETE,erm(37)=COMPLETE
Mycobacterium tuberculosis	TB_RSA107	SRS555524,"TB_RSA107"	PDT000029286.1	2014-05-03T17:34:36Z	South Africa		clinical	PDS000010141.2	aac(2')-Ic=COMPLETE,blaA=COMPLETE,erm(37)=COMPLETE
Mycobacterium tuberculosis	TB_RSA108	SRS555522,"TB_RSA108"	PDT000029287.1	2014-05-03T17:35:12Z	South Africa		clinical	PDS000010121.7	aac(2')-Ic=COMPLETE,blaA=COMPLETE,erm(37)=COMPLETE
Mycobacterium tuberculosis	TB_RSA109	SRS555510,"TB_RSA109"	PDT000029288.1	2014-05-03T17:35:51Z	South Africa		clinical	PDS000010121.7	aac(2')-Ic=COMPLETE,blaA=COMPLETE,erm(37)=COMPLETE
Mycobacterium tuberculosis	TB_RSA110	SRS555553,"TB_RSA110"	PDT000029289.1	2014-05-03T17:36:32Z	South Africa		clinical	PDS000010141.2	aac(2')-Ic=COMPLETE,blaA=COMPLETE,erm(37)=COMPLETE
Mycobacterium tuberculosis	TB_RSA111	SRS555572,"TB_RSA111"	PDT000029290.1	2014-05-03T17:37:16Z	South Africa		clinical	PDS000010141.2	aac(2')-Ic=COMPLETE,blaA=COMPLETE,erm(37)=COMPLETE
Mycobacterium tuberculosis	TB_RSA113	SRS555546,"TB_RSA113"	PDT000029291.1	2014-05-03T17:38:01Z	South Africa		clinical	PDS000010143.6	aac(2')-Ic=COMPLETE,blaA=COMPLETE,erm(37)=COMPLETE
Mycobacterium tuberculosis	TB_RSA114	SRS555527,"TB_RSA114"	PDT000029292.1	2014-05-03T17:38:44Z	South Africa		clinical	PDS000010141.2	aac(2')-Ic=COMPLETE,blaA=COMPLETE,erm(37)=COMPLETE
Mycobacterium tuberculosis	TB_RSA117	SRS555541,"TB_RSA117"	PDT000029293.1	2014-05-03T17:39:25Z	South Africa		clinical	PDS000047620.1	aac(2')-Ic=COMPLETE,blaA=COMPLETE,erm(37)=COMPLETE
Mycobacterium tuberculosis	TB_RSA118	SRS555509,"TB_RSA118"	PDT000029294.1	2014-05-03T17:40:03Z	South Africa		clinical	PDS000047620.1	aac(2')-Ic=COMPLETE,blaA=COMPLETE,erm(37)=COMPLETE
Mycobacterium tuberculosis	TB_RSA119	SRS555506,"TB_RSA119"	PDT000029295.1	2014-05-03T17:40:46Z	South Africa		clinical	PDS000010126.9	aac(2')-Ic=COMPLETE,blaA=COMPLETE,erm(37)=COMPLETE
Mycobacterium tuberculosis	TB_RSA120	SRS555511,"TB_RSA120"	PDT000029296.1	2014-05-03T17:41:27Z	South Africa		clinical	PDS000010126.9	aac(2')-Ic=COMPLETE,blaA=COMPLETE,erm(37)=COMPLETE
Mycobacterium tuberculosis	TB_RSA121	SRS557678,"TB_RSA121"	PDT000029297.1	2014-05-03T17:42:31Z	South Africa		clinical	PDS000010141.2	aac(2')-Ic=COMPLETE,blaA=COMPLETE,erm(37)=COMPLETE
Mycobacterium tuberculosis	TB_RSA122	SRS555499,"TB_RSA122"	PDT000029298.1	2014-05-03T17:43:12Z	South Africa		clinical	PDS000010141.2	aac(2')-Ic=COMPLETE,blaA=COMPLETE,erm(37)=COMPLETE
Mycobacterium tuberculosis	TB_RSA123	SRS555495,"TB_RSA123"	PDT000029299.1	2014-05-03T17:43:55Z	South Africa		clinical	PDS000010141.2	aac(2')-Ic=COMPLETE,blaA=COMPLETE,erm(37)=COMPLETE
Mycobacterium tuberculosis	TB_RSA124	SRS555526,"TB_RSA124"	PDT000029300.1	2014-05-03T17:44:36Z	South Africa		clinical	PDS000010141.2	aac(2')-Ic=COMPLETE,blaA=COMPLETE,erm(37)=COMPLETE
Mycobacterium tuberculosis	TB_RSA125	SRS555574,"TB_RSA125"	PDT000029301.1	2014-05-03T17:45:18Z	South Africa		clinical	PDS000010125.2	aac(2')-Ic=COMPLETE,blaA=COMPLETE,erm(37)=COMPLETE
Mycobacterium tuberculosis	TB_RSA126	SRS555516,"TB_RSA126"	PDT000029302.1	2014-05-03T17:46:05Z	South Africa		clinical	PDS000010121.7	aac(2')-Ic=COMPLETE,blaA=COMPLETE,erm(37)=COMPLETE
Mycobacterium tuberculosis	TB_RSA127	SRS555537,"TB_RSA127"	PDT000029303.1	2014-05-03T17:46:47Z	South Africa		clinical	PDS000010121.7	aac(2')-Ic=COMPLETE,blaA=COMPLETE,erm(37)=COMPLETE
Mycobacterium tuberculosis	TB_RSA128	SRS555505,"TB_RSA128"	PDT000029304.1	2014-05-03T17:47:30Z	South Africa		clinical	PDS000010121.7	aac(2')-Ic=COMPLETE,blaA=COMPLETE,erm(37)=COMPLETE
Mycobacterium tuberculosis	TB_RSA129	SRS555571,"TB_RSA129"	PDT000029305.1	2014-05-03T17:48:12Z	South Africa		clinical	PDS000010124.1	aac(2')-Ic=COMPLETE,blaA=COMPLETE,erm(37)=COMPLETE
Mycobacterium tuberculosis	TB_RSA130	SRS555494,"TB_RSA130"	PDT000029306.1	2014-05-03T17:48:48Z	South Africa		clinical	PDS000010124.1	aac(2')-Ic=COMPLETE,blaA=COMPLETE,erm(37)=COMPLETE
Mycobacterium tuberculosis	TB_RSA131	SRS555578,"TB_RSA131"	PDT000029307.1	2014-05-03T17:49:26Z	South Africa		clinical	PDS000010121.7	aac(2')-Ic=COMPLETE,blaA=COMPLETE,erm(37)=COMPLETE
Mycobacterium tuberculosis	TB_RSA132	SRS555538,"TB_RSA132"	PDT000029308.1	2014-05-03T17:50:03Z	South Africa		clinical	PDS000010121.7	aac(2')-Ic=COMPLETE,blaA=COMPLETE,erm(37)=COMPLETE
Mycobacterium tuberculosis	TB_RSA133	SRS555547,"TB_RSA133"	PDT000029309.1	2014-05-03T17:50:46Z	South Africa		clinical	PDS000010118.1	aac(2')-Ic=COMPLETE,blaA=COMPLETE,erm(37)=COMPLETE
Mycobacterium tuberculosis	TB_RSA134	SRS555548,"TB_RSA134"	PDT000029310.1	2014-05-03T17:51:32Z	South Africa		clinical	PDS000010118.1	aac(2')-Ic=COMPLETE,blaA=COMPLETE,erm(37)=COMPLETE
Mycobacterium tuberculosis	TB_RSA135	SRS555558,"TB_RSA135"	PDT000029311.1	2014-05-03T17:52:16Z	South Africa		clinical	PDS000010177.4	aac(2')-Ic=COMPLETE,blaA=COMPLETE,erm(37)=COMPLETE
Mycobacterium tuberculosis	TB_RSA136	SRS555549,"TB_RSA136"	PDT000029312.1	2014-05-03T17:52:55Z	South Africa		clinical	PDS000010177.4	aac(2')-Ic=COMPLETE,blaA=COMPLETE,erm(37)=COMPLETE
Mycobacterium tuberculosis	TB_RSA137	SRS555534,"TB_RSA137"	PDT000029313.1	2014-05-03T17:53:34Z	South Africa		clinical	PDS000010116.22	aac(2')-Ic=COMPLETE,blaA=COMPLETE,erm(37)=COMPLETE
Mycobacterium tuberculosis	TB_RSA138	SRS555513,"TB_RSA138"	PDT000029314.1	2014-05-03T17:54:16Z	South Africa		clinical	PDS000010116.22	aac(2')-Ic=COMPLETE,blaA=COMPLETE,erm(37)=COMPLETE
Mycobacterium tuberculosis	TB_RSA139	SRS555544,"TB_RSA139"	PDT000029315.1	2014-05-03T17:55:03Z	South Africa		clinical	PDS000010181.2	aac(2')-Ic=COMPLETE,blaA=COMPLETE,erm(37)=COMPLETE
Mycobacterium tuberculosis	TB_RSA140	SRS555521,"TB_RSA140"	PDT000029316.1	2014-05-03T17:55:43Z	South Africa		clinical	PDS000010181.2	aac(2')-Ic=COMPLETE,blaA=COMPLETE,erm(37)=COMPLETE
Mycobacterium tuberculosis	TB_RSA141	SRS555530,"TB_RSA141"	PDT000029317.1	2014-05-03T17:56:23Z	South Africa		clinical	PDS000010143.6	aac(2')-Ic=COMPLETE,blaA=COMPLETE,erm(37)=COMPLETE
Mycobacterium tuberculosis	TB_RSA142	SRS555502,"TB_RSA142"	PDT000029318.1	2014-05-03T17:57:02Z	South Africa		clinical	PDS000010121.7	aac(2')-Ic=COMPLETE,blaA=COMPLETE,erm(37)=COMPLETE
Mycobacterium tuberculosis	TB_RSA143	SRS555550,"TB_RSA143"	PDT000029319.1	2014-05-03T17:57:42Z	South Africa		clinical	PDS000010143.6	aac(2')-Ic=COMPLETE,blaA=COMPLETE,erm(37)=COMPLETE
Mycobacterium tuberculosis	TB_RSA144	SRS555515,"TB_RSA144"	PDT000029320.1	2014-05-03T17:58:26Z	South Africa		clinical	PDS000010143.6	aac(2')-Ic=COMPLETE,blaA=COMPLETE,erm(37)=COMPLETE
Mycobacterium tuberculosis	TB_RSA145	SRS555519,"TB_RSA145"	PDT000029321.1	2014-05-03T17:59:07Z	South Africa		clinical	PDS000010141.2	aac(2')-Ic=COMPLETE,blaA=COMPLETE,erm(37)=COMPLETE
Mycobacterium tuberculosis	TB_RSA146	SRS555561,"TB_RSA146"	PDT000029322.1	2014-05-03T17:59:51Z	South Africa		clinical		aac(2')-Ic=COMPLETE,blaA=COMPLETE,erm(37)=COMPLETE
Mycobacterium tuberculosis	TB_RSA147	SRS555520,"TB_RSA147"	PDT000029323.1	2014-05-03T18:00:36Z	South Africa		clinical	PDS000010180.1	aac(2')-Ic=COMPLETE,blaA=COMPLETE,erm(37)=COMPLETE
Mycobacterium tuberculosis	TB_RSA148	SRS555497,"TB_RSA148"	PDT000029324.1	2014-05-03T18:01:22Z	South Africa		clinical	PDS000010180.1	aac(2')-Ic=COMPLETE,blaA=COMPLETE,erm(37)=COMPLETE
Mycobacterium tuberculosis	TB_RSA149	SRS555525,"TB_RSA149"	PDT000029325.1	2014-05-03T18:02:06Z	South Africa		clinical	PDS000047658.1	aac(2')-Ic=COMPLETE,blaA=COMPLETE,erm(37)=COMPLETE
Mycobacterium tuberculosis	TB_RSA150	SRS555531,"TB_RSA150"	PDT000029326.1	2014-05-03T18:02:45Z	South Africa		clinical	PDS000047658.1	aac(2')-Ic=COMPLETE,blaA=COMPLETE,erm(37)=COMPLETE
Mycobacterium tuberculosis	TB_RSA151	SRS555535,"TB_RSA151"	PDT000029327.1	2014-05-03T18:03:25Z	South Africa		clinical	PDS000010143.6	aac(2')-Ic=COMPLETE,blaA=COMPLETE,erm(37)=COMPLETE
Mycobacterium tuberculosis	TB_RSA152	SRS555503,"TB_RSA152"	PDT000029328.1	2014-05-03T18:04:04Z	South Africa		clinical	PDS000010143.6	aac(2')-Ic=COMPLETE,blaA=COMPLETE,erm(37)=COMPLETE
Mycobacterium tuberculosis	TB_RSA153	SRS555562,"TB_RSA153"	PDT000029329.1	2014-05-03T18:04:45Z	South Africa		clinical	PDS000010143.6	aac(2')-Ic=COMPLETE,blaA=COMPLETE,erm(37)=COMPLETE
Mycobacterium tuberculosis	TB_RSA154	SRS555568,"TB_RSA154"	PDT000029330.1	2014-05-03T18:05:27Z	South Africa		clinical	PDS000010143.6	aac(2')-Ic=COMPLETE,blaA=COMPLETE,erm(37)=COMPLETE
Mycobacterium tuberculosis	TB_RSA155	SRS565199,"TB_RSA155"	PDT000029331.1	2014-05-03T18:06:27Z	South Africa		clinical	PDS000010143.6	aac(2')-Ic=COMPLETE,blaA=COMPLETE,erm(37)=COMPLETE
Mycobacterium tuberculosis	TB_RSA156	SRS557677,"TB_RSA156"	PDT000029332.1	2014-05-03T18:07:22Z	South Africa		clinical	PDS000010143.6	aac(2')-Ic=COMPLETE,blaA=COMPLETE,erm(37)=COMPLETE
Mycobacterium tuberculosis	TB_RSA157	SRS555577,"TB_RSA157"	PDT000029333.1	2014-05-03T18:08:00Z	South Africa		clinical	PDS000010149.2	aac(2')-Ic=COMPLETE,blaA=COMPLETE,erm(37)=COMPLETE
Mycobacterium tuberculosis	TB_RSA158	SRS555569,"TB_RSA158"	PDT000029334.1	2014-05-03T18:08:42Z	South Africa		clinical	PDS000010149.2	aac(2')-Ic=COMPLETE,blaA=COMPLETE,erm(37)=COMPLETE
Mycobacterium tuberculosis	TB_RSA159	SRS555500,"TB_RSA159"	PDT000029335.1	2014-05-03T18:09:18Z	South Africa		clinical	PDS000010120.1	aac(2')-Ic=COMPLETE,blaA=COMPLETE,erm(37)=COMPLETE
Mycobacterium tuberculosis	TB_RSA160	SRS555517,"TB_RSA160"	PDT000029336.1	2014-05-03T18:10:01Z	South Africa		clinical	PDS000010120.1	aac(2')-Ic=COMPLETE,blaA=COMPLETE,erm(37)=COMPLETE
Mycobacterium tuberculosis	TB_RSA161	SRS555566,"TB_RSA161"	PDT000029337.1	2014-05-03T18:10:43Z	South Africa		clinical	PDS000010118.1	aac(2')-Ic=COMPLETE,blaA=COMPLETE,erm(37)=COMPLETE
Mycobacterium tuberculosis	TB_RSA162	SRS555579,"TB_RSA162"	PDT000029338.1	2014-05-03T18:11:28Z	South Africa		clinical	PDS000010118.1	aac(2')-Ic=COMPLETE,blaA=COMPLETE,erm(37)=COMPLETE
Mycobacterium tuberculosis	TB_RSA163	SRS555557,"TB_RSA163"	PDT000029339.1	2014-05-03T18:12:11Z	South Africa		clinical	PDS000010117.1	aac(2')-Ic=COMPLETE,blaA=COMPLETE,erm(37)=COMPLETE
Mycobacterium tuberculosis	TB_RSA164	SRS555536,"TB_RSA164"	PDT000029340.1	2014-05-03T18:12:53Z	South Africa		clinical	PDS000010117.1	aac(2')-Ic=COMPLETE,blaA=COMPLETE,erm(37)=COMPLETE
Mycobacterium tuberculosis	TB_RSA165	SRS555559,"TB_RSA165"	PDT000029341.1	2014-05-03T18:13:38Z	South Africa		clinical	PDS000047625.1	aac(2')-Ic=COMPLETE,blaA=COMPLETE,erm(37)=COMPLETE
Mycobacterium tuberculosis	TB_RSA166	SRS555560,"TB_RSA166"	PDT000029342.1	2014-05-03T18:14:17Z	South Africa		clinical	PDS000047625.1	aac(2')-Ic=COMPLETE,blaA=COMPLETE,erm(37)=COMPLETE
Mycobacterium tuberculosis	TB_RSA167	SRS555507,"TB_RSA167"	PDT000029343.1	2014-05-03T18:14:57Z	South Africa		clinical	PDS000010116.22	aac(2')-Ic=COMPLETE,blaA=COMPLETE,erm(37)=COMPLETE
Mycobacterium tuberculosis	TB_RSA168	SRS555567,"TB_RSA168"	PDT000029344.1	2014-05-03T18:15:42Z	South Africa		clinical	PDS000010116.22	aac(2')-Ic=COMPLETE,blaA=COMPLETE,erm(37)=COMPLETE
Mycobacterium tuberculosis	TB_RSA169	SRS555533,"TB_RSA169"	PDT000029345.1	2014-05-03T18:16:38Z	South Africa		clinical	PDS000010118.1	aac(2')-Ic=COMPLETE,blaA=COMPLETE,erm(37)=COMPLETE
Mycobacterium tuberculosis	TB_RSA170	SRS555528,"TB_RSA170"	PDT000029346.1	2014-05-03T18:17:21Z	South Africa		clinical	PDS000010118.1	aac(2')-Ic=COMPLETE,blaA=COMPLETE,erm(37)=COMPLETE
Mycobacterium tuberculosis	TB_RSA171	SRS555542,"TB_RSA171"	PDT000029347.1	2014-05-03T18:18:02Z	South Africa		clinical	PDS000010149.2	aac(2')-Ic=COMPLETE,blaA=COMPLETE,erm(37)=COMPLETE
Mycobacterium tuberculosis	TB_RSA172	SRS555563,"TB_RSA172"	PDT000029348.1	2014-05-03T18:18:40Z	South Africa		clinical	PDS000010149.2	aac(2')-Ic=COMPLETE,blaA=COMPLETE,erm(37)=COMPLETE
Mycobacterium tuberculosis	TB_RSA173	SRS555551,"TB_RSA173"	PDT000029349.1	2014-05-03T18:19:22Z	South Africa		clinical	PDS000009998.5	aac(2')-Ic=COMPLETE,blaA=COMPLETE,erm(37)=COMPLETE
Mycobacterium tuberculosis	TB_RSA174	SRS555555,"TB_RSA174"	PDT000029350.1	2014-05-03T18:20:06Z	South Africa		clinical	PDS000009998.5	aac(2')-Ic=COMPLETE,blaA=COMPLETE,erm(37)=COMPLETE
Mycobacterium tuberculosis	TB_RSA175	SRS555514,"TB_RSA175"	PDT000029351.1	2014-05-03T18:20:48Z	South Africa		clinical	PDS000010175.1	aac(2')-Ic=COMPLETE,blaA=COMPLETE,erm(37)=COMPLETE
Mycobacterium tuberculosis	TB_RSA176	SRS565203,"TB_RSA176"	PDT000029352.1	2014-05-03T18:21:43Z	South Africa		clinical	PDS000010175.1	aac(2')-Ic=COMPLETE,blaA=COMPLETE,erm(37)=COMPLETE
Mycobacterium tuberculosis	TB_RSA177	SRS555498,"TB_RSA177"	PDT000029353.1	2014-05-03T18:22:26Z	South Africa		clinical	PDS000010204.1	aac(2')-Ic=COMPLETE,blaA=COMPLETE,erm(37)=COMPLETE
Mycobacterium tuberculosis	TB_RSA178	SRS555564,"TB_RSA178"	PDT000029354.1	2014-05-03T18:23:09Z	South Africa		clinical	PDS000010204.1	aac(2')-Ic=COMPLETE,blaA=COMPLETE,erm(37)=COMPLETE
Mycobacterium tuberculosis	TB_RSA179	SRS555552,"TB_RSA179"	PDT000029355.1	2014-05-03T18:23:53Z	South Africa		clinical	PDS000010121.7	aac(2')-Ic=COMPLETE,blaA=COMPLETE,erm(37)=COMPLETE
Mycobacterium tuberculosis	TB_RSA180	SRS555570,"TB_RSA180"	PDT000029356.1	2014-05-03T18:24:32Z	South Africa		clinical	PDS000010121.7	aac(2')-Ic=COMPLETE,blaA=COMPLETE,erm(37)=COMPLETE
Mycobacterium tuberculosis	TB_RSA181	SRS561134,"TB_RSA181"	PDT000029357.1	2014-05-03T18:25:25Z	South Africa		clinical	PDS000010149.2	aac(2')-Ic=COMPLETE,blaA=COMPLETE,erm(37)=COMPLETE
Mycobacterium tuberculosis	TB_RSA182	SRS561125,"TB_RSA182"	PDT000029358.1	2014-05-03T18:26:10Z	South Africa		clinical	PDS000010149.2	aac(2')-Ic=COMPLETE,blaA=COMPLETE,erm(37)=COMPLETE
Mycobacterium tuberculosis	TB_RSA184	SRS565202,"TB_RSA184"	PDT000029359.1	2014-05-03T18:27:09Z	South Africa		clinical		aac(2')-Ic=COMPLETE,blaA=COMPLETE,erm(37)=COMPLETE
Mycobacterium tuberculosis	TB_RSA189	SRS561128,"TB_RSA189"	PDT000029360.1	2014-05-03T18:27:52Z	South Africa		clinical	PDS000009998.5	aac(2')-Ic=COMPLETE,blaA=COMPLETE,erm(37)=COMPLETE
Mycobacterium tuberculosis	TB_RSA190	SRS561129,"TB_RSA190"	PDT000029361.1	2014-05-03T18:28:28Z	South Africa		clinical	PDS000010115.1	aac(2')-Ic=COMPLETE,blaA=COMPLETE,erm(37)=COMPLETE
Mycobacterium tuberculosis	TB_RSA191	SRS561130,"TB_RSA191"	PDT000029362.1	2014-05-03T18:29:08Z	South Africa		clinical	PDS000010115.1	aac(2')-Ic=COMPLETE,blaA=COMPLETE,erm(37)=COMPLETE
Mycobacterium tuberculosis	TB_RSA192	SRS561132,"TB_RSA192"	PDT000029363.1	2014-05-03T18:29:48Z	South Africa		clinical	PDS000009998.5	aac(2')-Ic=COMPLETE,blaA=COMPLETE,erm(37)=COMPLETE
Mycobacterium tuberculosis	TB_RSA193	SRS555231,"TB_RSA193"	PDT000029364.1	2014-05-03T18:30:30Z	South Africa		clinical	PDS000009998.5	aac(2')-Ic=COMPLETE,blaA=COMPLETE,erm(37)=COMPLETE
Mycobacterium tuberculosis	TB_RSA194	SRS555287,"TB_RSA194"	PDT000029365.1	2014-05-03T18:31:16Z	South Africa		clinical	PDS000009998.5	aac(2')-Ic=COMPLETE,blaA=COMPLETE,erm(37)=COMPLETE
Mycobacterium tuberculosis	TB_RSA195	SRS555250,"TB_RSA195"	PDT000029366.1	2014-05-03T18:31:58Z	South Africa		clinical		aac(2')-Ic=COMPLETE,blaA=COMPLETE,erm(37)=COMPLETE
Mycobacterium tuberculosis	TB_RSA196	SRS555269,"TB_RSA196"	PDT000029367.1	2014-05-03T18:32:52Z	South Africa		clinical	PDS000009998.5	aac(2')-Ic=COMPLETE,blaA=COMPLETE,erm(37)=COMPLETE
Mycobacterium tuberculosis	TB_RSA197	SRS555319,"TB_RSA197"	PDT000029368.1	2014-05-03T18:33:35Z	South Africa		clinical	PDS000009998.5	aac(2')-Ic=COMPLETE,blaA=COMPLETE,erm(37)=COMPLETE
Mycobacterium tuberculosis	TB_RSA199	SRS555315,"TB_RSA199"	PDT000029369.1	2014-05-03T18:34:15Z	South Africa		clinical		aac(2')-Ic=COMPLETE,blaA=COMPLETE,erm(37)=COMPLETE
Mycobacterium tuberculosis	TB_RSA200	SRS555336,"TB_RSA200"	PDT000029370.1	2014-05-03T18:35:01Z	South Africa		clinical		aac(2')-Ic=COMPLETE,blaA=COMPLETE,erm(37)=COMPLETE
Mycobacterium tuberculosis	BTB03-012	BTB03-012,"SRS553706"	PDT000029371.1	2014-05-03T18:35:42Z	Sweden	punctuat	clinical	PDS000009917.4	aac(2')-Ic=COMPLETE,blaA=COMPLETE,erm(37)=COMPLETE
Mycobacterium tuberculosis	BTB03-108	BTB03-108,"SRS553731"	PDT000029372.1	2014-05-03T18:36:27Z	Sweden	sputum	clinical		aac(2')-Ic=COMPLETE,blaA=COMPLETE,erm(37)=COMPLETE
Mycobacterium tuberculosis	BTB05-481	BTB05-481,"SRS553722"	PDT000029373.1	2014-05-03T18:37:11Z	Sweden	sputum	clinical	PDS000010109.1	aac(2')-Ic=COMPLETE,blaA=COMPLETE,erm(37)=COMPLETE
Mycobacterium tuberculosis	BTB03-168	BTB03-168,"SRS553733"	PDT000029374.1	2014-05-03T18:37:53Z	Sweden	sputum	clinical	PDS000010114.1	aac(2')-Ic=COMPLETE,blaA=COMPLETE,erm(37)=COMPLETE
Mycobacterium tuberculosis	BTB03-169	BTB03-169,"SRS553712"	PDT000029375.1	2014-05-03T18:38:32Z	Sweden	gland	clinical		aac(2')-Ic=COMPLETE,blaA=COMPLETE,erm(37)=COMPLETE
Mycobacterium tuberculosis	BTB04-001	BTB04-001,"SRS553737"	PDT000029376.1	2014-05-03T18:39:11Z	Sweden	lymph galnd	clinical	PDS000010061.9	aac(2')-Ic=COMPLETE,blaA=COMPLETE,erm(37)=PARTIAL
Mycobacterium tuberculosis	BTB04-011	BTB04-011,"SRS553716"	PDT000029377.1	2014-05-03T18:39:51Z	Sweden	sputum	clinical	PDS000047582.2	aac(2')-Ic=COMPLETE,blaA=COMPLETE,erm(37)=COMPLETE
Mycobacterium tuberculosis	BTB04-097	BTB04-097,"SRS553866"	PDT000029378.1	2014-05-03T18:40:35Z	Sweden	sputum	clinical	PDS000010113.1	aac(2')-Ic=COMPLETE,blaA=COMPLETE,erm(37)=COMPLETE
Mycobacterium tuberculosis	BTB03-142	BTB03-142,"SRS543575"	PDT000029379.1	2014-05-03T18:41:18Z	Sweden		clinical	PDS000009914.5	aac(2')-Ic=COMPLETE,blaA=COMPLETE,erm(37)=COMPLETE
Mycobacterium tuberculosis	BTB04-128	BTB04-128,"SRS553741"	PDT000029380.1	2014-05-03T18:42:00Z	Sweden	sputum	clinical	PDS000009917.4	aac(2')-Ic=COMPLETE,blaA=COMPLETE,erm(37)=COMPLETE
Mycobacterium tuberculosis	BTB04-158	BTB04-158,"SRS553776"	PDT000029381.1	2014-05-03T18:42:41Z	Sweden	VSK	clinical		aac(2')-Ic=COMPLETE,blaA=COMPLETE,erm(37)=COMPLETE
Mycobacterium tuberculosis	BTB04-172	BTB04-172,"SRS553939"	PDT000029382.1	2014-05-03T18:43:19Z	Sweden	sputum	clinical		aac(2')-Ic=COMPLETE,blaA=COMPLETE,erm(37)=COMPLETE
Mycobacterium tuberculosis	BTB04-388	BTB04-388,"SRS553724"	PDT000029383.1	2014-05-03T18:43:57Z	Sweden	sputum	clinical	PDS000010112.1	aac(2')-Ic=COMPLETE,blaA=COMPLETE,erm(37)=COMPLETE
Mycobacterium tuberculosis	BTB04-416	BTB04-416,"SRS553704"	PDT000029384.1	2014-05-03T18:44:41Z	Sweden	sputum	clinical	PDS000009915.20	aac(2')-Ic=COMPLETE,blaA=COMPLETE,erm(37)=COMPLETE
Mycobacterium tuberculosis	BTB04-452	BTB04-452,"SRS553735"	PDT000029385.1	2014-05-03T18:45:22Z	Sweden	sputum	clinical	PDS000047582.2	aac(2')-Ic=COMPLETE,blaA=COMPLETE,erm(37)=COMPLETE
Mycobacterium tuberculosis	BTB05-001	BTB05-001,"SRS553701"	PDT000029386.1	2014-05-03T18:46:05Z	Sweden	VSK	clinical		aac(2')-Ic=COMPLETE,blaA=COMPLETE,erm(37)=COMPLETE
Mycobacterium tuberculosis	BTB05-013	BTB05-013,"SRS543568"	PDT000029387.1	2014-05-03T18:46:48Z	Sweden	sputum	clinical		aac(2')-Ic=COMPLETE,blaA=COMPLETE,erm(37)=COMPLETE
Mycobacterium tuberculosis	BTB05-285	BTB05-285,"SRS543571"	PDT000029388.1	2014-05-03T18:47:29Z	Sweden	sputum	clinical	PDS000010112.1	aac(2')-Ic=COMPLETE,blaA=COMPLETE,erm(37)=COMPLETE
Mycobacterium tuberculosis	BTB05-348	BTB05-348,"SRS543580"	PDT000029389.1	2014-05-03T18:48:19Z	Sweden	retroper. abscess	clinical		aac(2')-Ic=COMPLETE,blaA=COMPLETE,erm(37)=COMPLETE
Mycobacterium tuberculosis	BTB05-371	BTB05-371,"SRS543551"	PDT000029390.1	2014-05-03T18:48:59Z	Sweden	lymph galnd	clinical		aac(2')-Ic=COMPLETE,blaA=COMPLETE,erm(37)=COMPLETE
Mycobacterium tuberculosis	BTB03-143	BTB03-143,"SRS543558"	PDT000029391.1	2014-05-03T18:49:41Z	Sweden	bronchial	clinical	PDS000009914.5	aac(2')-Ic=COMPLETE,blaA=COMPLETE,erm(37)=COMPLETE
Mycobacterium tuberculosis	BTB05-650	BTB05-650,"SRS543581"	PDT000029392.1	2014-05-03T18:50:32Z	Sweden	sputum	clinical	PDS000010081.1	aac(2')-Ic=COMPLETE,blaA=COMPLETE,erm(37)=COMPLETE
Mycobacterium tuberculosis	BTB05-660	BTB05-660,"SRS543528"	PDT000029393.1	2014-05-03T18:51:13Z	Sweden	lymph galnd	clinical		aac(2')-Ic=COMPLETE,blaA=COMPLETE,erm(37)=COMPLETE
Mycobacterium tuberculosis	BTB06-001	BTB06-001,"SRS543584"	PDT000029394.1	2014-05-03T18:51:52Z	Sweden	lung tissue	clinical		aac(2')-Ic=COMPLETE,blaA=COMPLETE,erm(37)=COMPLETE
Mycobacterium tuberculosis	BTB06-340	BTB06-340,"SRS543577"	PDT000029395.1	2014-05-03T18:52:33Z	Sweden	sputum	clinical	PDS000010081.1	aac(2')-Ic=COMPLETE,blaA=COMPLETE,erm(37)=COMPLETE
Mycobacterium tuberculosis	BTB06-467	BTB06-467,"SRS543556"	PDT000029396.1	2014-05-03T18:53:12Z	Sweden	lymph galnd	clinical		aac(2')-Ic=COMPLETE,blaA=COMPLETE,erm(37)=COMPLETE
Mycobacterium tuberculosis	BTB06-494	BTB06-494,"SRS543563"	PDT000029397.1	2014-05-03T18:54:03Z	Sweden	sputum	clinical	PDS000010094.1	aac(2')-Ic=COMPLETE,blaA=COMPLETE,erm(37)=COMPLETE
Mycobacterium tuberculosis	BTB07-001	BTB07-001,"SRS543527"	PDT000029398.1	2014-05-03T18:54:45Z	Sweden	BAL	clinical		aac(2')-Ic=COMPLETE,blaA=COMPLETE,erm(37)=COMPLETE
Mycobacterium tuberculosis	BTB07-034	BTB07-034,"SRS543587"	PDT000029399.1	2014-05-03T18:55:25Z	Sweden	sputum	clinical	PDS000010110.2	aac(2')-Ic=COMPLETE,blaA=COMPLETE,erm(37)=COMPLETE
Mycobacterium tuberculosis	BTB07-070	BTB07-070,"SRS543537"	PDT000029400.1	2014-05-03T18:56:04Z	Sweden	sputum	clinical	PDS000010110.2	aac(2')-Ic=COMPLETE,blaA=COMPLETE,erm(37)=COMPLETE
Mycobacterium tuberculosis	BTB07-123	BTB07-123,"SRS543522"	PDT000029401.1	2014-05-03T18:56:47Z	Sweden	sputum	clinical		aac(2')-Ic=COMPLETE,blaA=COMPLETE,erm(37)=COMPLETE
Mycobacterium tuberculosis	BTB07-126	BTB07-126,"SRS543567"	PDT000029402.1	2014-05-03T18:57:28Z	Sweden	sputum	clinical	PDS000010110.2	aac(2')-Ic=COMPLETE,blaA=COMPLETE,erm(37)=COMPLETE
Mycobacterium tuberculosis	BTB03-144	BTB03-144,"SRS553774"	PDT000029403.1	2014-05-03T18:58:06Z	Sweden	sputum	clinical	PDS000010109.1	aac(2')-Ic=COMPLETE,blaA=COMPLETE,erm(37)=COMPLETE
Mycobacterium tuberculosis	BTB07-170	BTB07-170,"SRS543534"	PDT000029404.1	2014-05-03T18:58:45Z	Sweden	sputum	clinical	PDS000009915.20	aac(2')-Ic=COMPLETE,blaA=COMPLETE,erm(37)=COMPLETE
Mycobacterium tuberculosis	BTB07-206	BTB07-206,"SRS543533"	PDT000029405.1	2014-05-03T18:59:26Z	Sweden	sputum	clinical	PDS000010108.1	aac(2')-Ic=COMPLETE,blaA=COMPLETE,erm(37)=COMPLETE
Mycobacterium tuberculosis	BTB07-243	BTB07-243,"SRS543582"	PDT000029406.1	2014-05-03T19:00:19Z	Sweden	sputum	clinical	PDS000010106.1	aac(2')-Ic=COMPLETE,blaA=COMPLETE,erm(37)=COMPLETE
Mycobacterium tuberculosis	BTB07-246	BTB07-246,"SRS543579"	PDT000029407.1	2014-05-03T19:01:04Z	Sweden	sputum	clinical	PDS000009919.18	aac(2')-Ic=COMPLETE,blaA=COMPLETE,erm(37)=COMPLETE
Mycobacterium tuberculosis	BTB07-254	BTB07-254,"SRS543513"	PDT000029408.1	2014-05-03T19:01:57Z	Sweden	BAL	clinical	PDS000010097.1	aac(2')-Ic=COMPLETE,blaA=COMPLETE,erm(37)=COMPLETE
Mycobacterium tuberculosis	BTB07-261	BTB07-261,"SRS543519"	PDT000029409.1	2014-05-03T19:02:35Z	Sweden	abscess	clinical	PDS000010097.1	aac(2')-Ic=COMPLETE,blaA=COMPLETE,erm(37)=COMPLETE
Mycobacterium tuberculosis	BTB07-275	BTB07-275,"SRS543530"	PDT000029410.1	2014-05-03T19:03:21Z	Sweden	feces	clinical	PDS000010113.1	aac(2')-Ic=COMPLETE,blaA=COMPLETE,erm(37)=COMPLETE
Mycobacterium tuberculosis	BTB07-283	BTB07-283,"SRS543542"	PDT000029411.1	2014-05-03T19:04:01Z	Sweden	sputum	clinical	PDS000051415.2	aac(2')-Ic=COMPLETE,blaA=COMPLETE,erm(37)=COMPLETE
Mycobacterium tuberculosis	BTB07-299	BTB07-299,"SRS543553"	PDT000029412.1	2014-05-03T19:04:37Z	Sweden	sputum	clinical	PDS000010110.2	aac(2')-Ic=COMPLETE,blaA=COMPLETE,erm(37)=COMPLETE
Mycobacterium tuberculosis	BTB07-300	BTB07-300,"SRS543578"	PDT000029413.1	2014-05-03T19:05:15Z	Sweden	sputum	clinical	PDS000010106.1	aac(2')-Ic=COMPLETE,blaA=COMPLETE,erm(37)=COMPLETE
Mycobacterium tuberculosis	BTB07-323	BTB07-323,"SRS543573"	PDT000029414.1	2014-05-03T19:05:55Z	Sweden	sputum	clinical	PDS000009914.5	aac(2')-Ic=COMPLETE,blaA=COMPLETE,erm(37)=COMPLETE
Mycobacterium tuberculosis	BTB07-324	BTB07-324,"SRS543545"	PDT000029415.1	2014-05-03T19:06:36Z	Sweden	bronchial	clinical		aac(2')-Ic=COMPLETE,blaA=COMPLETE,erm(37)=COMPLETE
Mycobacterium tuberculosis	BTB07-325	BTB07-325,"SRS543560"	PDT000029416.1	2014-05-03T19:07:14Z	Sweden	sputum	clinical	PDS000010105.1	aac(2')-Ic=COMPLETE,blaA=COMPLETE,erm(37)=COMPLETE
Mycobacterium tuberculosis	BTB07-354	BTB07-354,"SRS543520"	PDT000029417.1	2014-05-03T19:07:54Z	Sweden	lgl	clinical	PDS000073914.1	aac(2')-Ic=COMPLETE,blaA=COMPLETE
Mycobacterium tuberculosis	BTB08-001	BTB08-001,"SRS543574"	PDT000029418.1	2014-05-03T19:08:34Z	Sweden	bronchial	clinical		aac(2')-Ic=COMPLETE,blaA=COMPLETE,erm(37)=COMPLETE
Mycobacterium tuberculosis	BTB08-014	BTB08-014,"SRS543572"	PDT000029419.1	2014-05-03T19:09:15Z	Sweden	sputum	clinical	PDS000010110.2	aac(2')-Ic=COMPLETE,blaA=COMPLETE,erm(37)=COMPLETE
Mycobacterium tuberculosis	BTB08-022	BTB08-022,"SRS543514"	PDT000029420.1	2014-05-03T19:09:53Z	Sweden	VSK	clinical	PDS000010105.1	aac(2')-Ic=COMPLETE,blaA=COMPLETE,erm(37)=COMPLETE
Mycobacterium tuberculosis	BTB08-043	BTB08-043,"SRS543565"	PDT000029421.1	2014-05-03T19:10:32Z	Sweden	halscysta	clinical		aac(2')-Ic=COMPLETE,blaA=COMPLETE,erm(37)=COMPLETE
Mycobacterium tuberculosis	BTB08-072	BTB08-072,"SRS543559"	PDT000029422.1	2014-05-03T19:11:18Z	Sweden	BAL	clinical	PDS000010106.1	aac(2')-Ic=COMPLETE,blaA=COMPLETE,erm(37)=COMPLETE
Mycobacterium tuberculosis	BTB08-093	BTB08-093,"SRS543535"	PDT000029423.1	2014-05-03T19:12:00Z	Sweden	sputum	clinical		aac(2')-Ic=COMPLETE,blaA=COMPLETE,erm(37)=COMPLETE
Mycobacterium tuberculosis	BTB08-148	BTB08-148,"SRS543523"	PDT000029424.1	2014-05-03T19:12:40Z	Sweden	sputum	clinical		aac(2')-Ic=COMPLETE,blaA=COMPLETE,erm(37)=COMPLETE
Mycobacterium tuberculosis	BTB08-183	BTB08-183,"SRS543546"	PDT000029425.1	2014-05-03T19:13:18Z	Sweden	saknas	clinical	PDS000009915.20	aac(2')-Ic=COMPLETE,blaA=COMPLETE,erm(37)=COMPLETE
Mycobacterium tuberculosis	BTB08-221	BTB08-221,"SRS543529"	PDT000029426.1	2014-05-03T19:13:55Z	Sweden	sputum	clinical	PDS000010081.1	aac(2')-Ic=COMPLETE,blaA=COMPLETE,erm(37)=COMPLETE
Mycobacterium tuberculosis	BTB08-283	BTB08-283,"SRS543540"	PDT000029427.1	2014-05-03T19:14:34Z	Sweden	sputum	clinical	PDS000009873.5	aac(2')-Ic=COMPLETE,blaA=COMPLETE,erm(37)=COMPLETE
Mycobacterium tuberculosis	BTB08-288	BTB08-288,"SRS543547"	PDT000029428.1	2014-05-03T19:15:10Z	Sweden	punctuat	clinical	PDS000010113.1	aac(2')-Ic=COMPLETE,blaA=COMPLETE,erm(37)=COMPLETE
Mycobacterium tuberculosis	BTB08-309	BTB08-309,"SRS543531"	PDT000029429.1	2014-05-03T19:15:45Z	Sweden	sputum	clinical		aac(2')-Ic=COMPLETE,blaA=COMPLETE,erm(37)=COMPLETE
Mycobacterium tuberculosis	BTB08-356	BTB08-356,"SRS543557"	PDT000029430.1	2014-05-03T19:16:23Z	Sweden	bronchial	clinical		aac(2')-Ic=COMPLETE,blaA=COMPLETE,erm(37)=COMPLETE
Mycobacterium tuberculosis	BTB08-362	BTB08-362,"SRS543515"	PDT000029431.1	2014-05-03T19:16:59Z	Sweden	feces	clinical	PDS000010104.2	aac(2')-Ic=COMPLETE,blaA=COMPLETE,erm(37)=COMPLETE
Mycobacterium tuberculosis	BTB08-394	BTB08-394,"SRS543583"	PDT000029432.1	2014-05-03T19:17:36Z	Sweden	sputum	clinical	PDS000010104.2	aac(2')-Ic=COMPLETE,blaA=COMPLETE,erm(37)=COMPLETE
Mycobacterium tuberculosis	BTB09-001	BTB09-001,"SRS543554"	PDT000029433.1	2014-05-03T19:18:13Z	Sweden	PUS	clinical		aac(2')-Ic=COMPLETE,blaA=COMPLETE,erm(37)=COMPLETE
Mycobacterium tuberculosis	BTB09-036	BTB09-036,"SRS543524"	PDT000029434.1	2014-05-03T19:18:49Z	Sweden	bronchial	clinical		aac(2')-Ic=COMPLETE,blaA=COMPLETE,erm(37)=COMPLETE
Mycobacterium tuberculosis	BTB09-058	BTB09-058,"SRS543526"	PDT000029435.1	2014-05-03T19:19:27Z	Sweden	pericard	clinical	PDS000009915.20	aac(2')-Ic=COMPLETE,blaA=COMPLETE,erm(37)=COMPLETE
Mycobacterium tuberculosis	BTB09-085	BTB09-085,"SRS543548"	PDT000029436.1	2014-05-03T19:20:04Z	Sweden	pericard	clinical	PDS000009915.20	aac(2')-Ic=COMPLETE,blaA=COMPLETE,erm(37)=COMPLETE
Mycobacterium tuberculosis	BTB09-086	BTB09-086,"SRS543569"	PDT000029437.1	2014-05-03T19:20:41Z	Sweden	sputum	clinical	PDS000009861.7	aac(2')-Ic=COMPLETE,blaA=COMPLETE,erm(37)=COMPLETE
Mycobacterium tuberculosis	BTB09-091	BTB09-091,"SRS543570"	PDT000029438.1	2014-05-03T19:21:19Z	Sweden	sputum	clinical		aac(2')-Ic=COMPLETE,blaA=COMPLETE,erm(37)=COMPLETE
Mycobacterium tuberculosis	BTB09-151	BTB09-151,"SRS543521"	PDT000029439.1	2014-05-03T19:21:56Z	Sweden	secrete	clinical	PDS000010098.1	aac(2')-Ic=COMPLETE,blaA=COMPLETE,erm(37)=COMPLETE
Mycobacterium tuberculosis	BTB09-157	BTB09-157,"SRS543561"	PDT000029440.1	2014-05-03T19:22:33Z	Sweden	sputum	clinical	PDS000010103.1	aac(2')-Ic=COMPLETE,blaA=COMPLETE,erm(37)=COMPLETE
Mycobacterium tuberculosis	BTB09-184	BTB09-184,"SRS543564"	PDT000029441.1	2014-05-03T19:23:09Z	Sweden	sputum	clinical	PDS000010102.1	aac(2')-Ic=COMPLETE,blaA=COMPLETE,erm(37)=COMPLETE
Mycobacterium tuberculosis	BTB09-230	BTB09-230,"SRS543543"	PDT000029442.1	2014-05-03T19:23:45Z	Sweden	abscess	clinical		aac(2')-Ic=COMPLETE,blaA=COMPLETE,erm(37)=COMPLETE
Mycobacterium tuberculosis	BTB09-382	BTB09-382,"SRS543566"	PDT000029443.1	2014-05-03T19:24:21Z	Sweden	PX colon	clinical	PDS000009818.8	aac(2')-Ic=COMPLETE,blaA=COMPLETE,erm(37)=COMPLETE
Mycobacterium tuberculosis	BTB09-453	BTB09-453,"SRS543525"	PDT000029444.1	2014-05-03T19:25:18Z	Sweden	sekret	clinical		aac(2')-Ic=COMPLETE,blaA=COMPLETE,erm(37)=COMPLETE
Mycobacterium tuberculosis	BTB09-485	BTB09-485,"SRS543562"	PDT000029445.1	2014-05-03T19:26:09Z	Sweden	sekret	clinical	PDS000047616.1	aac(2')-Ic=COMPLETE,blaA=COMPLETE,erm(37)=COMPLETE
Mycobacterium tuberculosis	BTB09-553	BTB09-553,"SRS543536"	PDT000029446.1	2014-05-03T19:26:47Z	Sweden	pleura	clinical		aac(2')-Ic=COMPLETE,blaA=COMPLETE,erm(37)=COMPLETE
Mycobacterium tuberculosis	BTB09-554	BTB09-554,"SRS543550"	PDT000029447.1	2014-05-03T19:27:35Z	Sweden	bronchial	clinical	PDS000010101.6	aac(2')-Ic=COMPLETE,blaA=COMPLETE,erm(37)=COMPLETE
Mycobacterium tuberculosis	BTB10-001	BTB10-001,"SRS543549"	PDT000029448.1	2014-05-03T19:28:12Z	Sweden	sputum	clinical		aac(2')-Ic=COMPLETE,blaA=COMPLETE,erm(37)=COMPLETE
Mycobacterium tuberculosis	BTB10-005	BTB10-005,"SRS543552"	PDT000029449.1	2014-05-03T19:28:47Z	Sweden	secrete	clinical	PDS000010110.2	aac(2')-Ic=COMPLETE,blaA=COMPLETE,erm(37)=COMPLETE
Mycobacterium tuberculosis	BTB10-097	BTB10-097,"SRS543544"	PDT000029450.1	2014-05-03T19:29:24Z	Sweden	sputum	clinical		aac(2')-Ic=COMPLETE,blaA=COMPLETE,erm(37)=COMPLETE
Mycobacterium tuberculosis	BTB10-120	BTB10-120,"SRS543555"	PDT000029451.1	2014-05-03T19:29:59Z	Sweden	bronchail	clinical		aac(2')-Ic=COMPLETE,blaA=COMPLETE,erm(37)=COMPLETE
Mycobacterium tuberculosis	BTB10-142	BTB10-142,"SRS543586"	PDT000029452.1	2014-05-03T19:30:36Z	Sweden	sputum	clinical		aac(2')-Ic=COMPLETE,blaA=COMPLETE,erm(37)=COMPLETE
Mycobacterium tuberculosis	BTB10-257	BTB10-257,"SRS543538"	PDT000029453.1	2014-05-03T19:31:18Z	Sweden	sputum	clinical	PDS000010081.1	aac(2')-Ic=COMPLETE,blaA=COMPLETE,erm(37)=COMPLETE
Mycobacterium tuberculosis	BTB10-277	BTB10-277,"SRS553777"	PDT000029454.1	2014-05-03T19:31:55Z	Sweden	sputum	clinical		aac(2')-Ic=COMPLETE,blaA=COMPLETE,erm(37)=COMPLETE
Mycobacterium tuberculosis	BTB10-295	BTB10-295,"SRS553795"	PDT000029455.1	2014-05-03T19:32:33Z	Sweden		clinical		aac(2')-Ic=COMPLETE,blaA=COMPLETE,erm(37)=COMPLETE
Mycobacterium tuberculosis	BTB10-357	BTB10-357,"SRS553708"	PDT000029456.1	2014-05-03T19:33:11Z	Sweden	BAL	clinical	PDS000009915.20	aac(2')-Ic=COMPLETE,blaA=COMPLETE,erm(37)=COMPLETE
Mycobacterium tuberculosis	BTB10-367	BTB10-367,"SRS553740"	PDT000029457.1	2014-05-03T19:33:49Z	Sweden	sputum	clinical	PDS000010098.1	aac(2')-Ic=COMPLETE,blaA=COMPLETE,erm(37)=COMPLETE
Mycobacterium tuberculosis	BTB10-406	BTB10-406,"SRS553713"	PDT000029458.1	2014-05-03T19:34:26Z	Sweden	sputum	clinical	PDS000010097.1	aac(2')-Ic=COMPLETE,blaA=COMPLETE,erm(37)=COMPLETE
Mycobacterium tuberculosis	BTB10-422	BTB10-422,"SRS553937"	PDT000029459.1	2014-05-03T19:35:01Z	Sweden	punctuat	clinical		aac(2')-Ic=COMPLETE,blaA=COMPLETE,erm(37)=COMPLETE
Mycobacterium tuberculosis	BTB10-426	BTB10-426,"SRS553794"	PDT000029460.1	2014-05-03T19:35:41Z	Sweden	sputum	clinical	PDS000010096.1	aac(2')-Ic=COMPLETE,blaA=COMPLETE,erm(37)=COMPLETE
Mycobacterium tuberculosis	BTB10-472	BTB10-472,"SRS553720"	PDT000029461.1	2014-05-03T19:36:22Z	Sweden	sputum	clinical	PDS000009915.20	aac(2')-Ic=COMPLETE,blaA=COMPLETE,erm(37)=COMPLETE
Mycobacterium tuberculosis	BTB10-487	BTB10-487,"SRS553786"	PDT000029462.1	2014-05-03T19:36:57Z	Sweden	punctuat	clinical	PDS000010094.1	aac(2')-Ic=COMPLETE,blaA=COMPLETE,erm(37)=COMPLETE
Mycobacterium tuberculosis	BTB11-001	BTB11-001,"SRS553717"	PDT000029463.1	2014-05-03T19:37:34Z	Sweden	BAL	clinical		aac(2')-Ic=COMPLETE,blaA=COMPLETE,erm(37)=COMPLETE
Mycobacterium tuberculosis	BTB11-027	BTB11-027,"SRS553778"	PDT000029464.1	2014-05-03T19:38:13Z	Sweden	sputum	clinical		aac(2')-Ic=COMPLETE,blaA=COMPLETE,erm(37)=COMPLETE
Mycobacterium tuberculosis	BTB11-047	BTB11-047,"SRS553723"	PDT000029465.1	2014-05-03T19:38:49Z	Sweden	sputum	clinical		aac(2')-Ic=COMPLETE,blaA=COMPLETE,erm(37)=COMPLETE
Mycobacterium tuberculosis	BTB11-112	BTB11-112,"SRS553772"	PDT000029466.1	2014-05-03T19:39:41Z	Sweden	punctuat	clinical		aac(2')-Ic=COMPLETE,blaA=COMPLETE,erm(37)=COMPLETE
Mycobacterium tuberculosis	BTB11-133	BTB11-133,"SRS553763"	PDT000029467.1	2014-05-03T19:40:21Z	Sweden	punctuat	clinical		aac(2')-Ic=COMPLETE,blaA=COMPLETE,erm(37)=COMPLETE
Mycobacterium tuberculosis	BTB11-139	BTB11-139,"SRS553775"	PDT000029468.1	2014-05-03T19:41:08Z	Sweden	bronchial	clinical	PDS000009914.5	aac(2')-Ic=COMPLETE,blaA=COMPLETE,erm(37)=COMPLETE
Mycobacterium tuberculosis	BTB11-160	BTB11-160,"SRS553985"	PDT000029469.1	2014-05-03T19:41:48Z	Sweden	cerebrospinal	clinical		aac(2')-Ic=COMPLETE,blaA=COMPLETE,erm(37)=COMPLETE
Mycobacterium tuberculosis	BTB11-192	BTB11-192,"SRS553789"	PDT000029470.1	2014-05-03T19:42:29Z	Sweden	sputum	clinical		aac(2')-Ic=COMPLETE,blaA=COMPLETE,erm(37)=COMPLETE
Mycobacterium tuberculosis	BTB11-195	BTB11-195,"SRS553782"	PDT000029471.1	2014-05-03T19:43:07Z	Sweden	gland	clinical	PDS000010097.1	aac(2')-Ic=COMPLETE,blaA=COMPLETE,erm(37)=COMPLETE
Mycobacterium tuberculosis	BTB11-207	BTB11-207,"SRS553987"	PDT000029472.1	2014-05-03T19:43:44Z	Sweden	sputum	clinical		aac(2')-Ic=COMPLETE,blaA=COMPLETE,erm(37)=COMPLETE
Mycobacterium tuberculosis	BTB11-210	BTB11-210,"SRS553788"	PDT000029473.1	2014-05-03T19:44:21Z	Sweden	punctuat	clinical		aac(2')-Ic=COMPLETE,blaA=COMPLETE,erm(37)=COMPLETE
Mycobacterium tuberculosis	BTB11-214	BTB11-214,"SRS553770"	PDT000029474.1	2014-05-03T19:45:12Z	Sweden	bronchial	clinical	PDS000010105.1	aac(2')-Ic=COMPLETE,blaA=COMPLETE,erm(37)=COMPLETE
Mycobacterium tuberculosis	BTB11-236	BTB11-236,"SRS553781"	PDT000029475.1	2014-05-03T19:45:55Z	Sweden		clinical	PDS000010097.1	aac(2')-Ic=COMPLETE,blaA=COMPLETE,erm(37)=COMPLETE
Mycobacterium tuberculosis	BTB11-250	BTB11-250,"SRS553933"	PDT000029476.1	2014-05-03T19:46:36Z	Sweden	sputum	clinical		aac(2')-Ic=COMPLETE,blaA=COMPLETE,erm(37)=COMPLETE
Mycobacterium tuberculosis	BTB11-289	BTB11-289,"SRS553773"	PDT000029477.1	2014-05-03T19:47:35Z	Sweden	sputum	clinical	PDS000010093.4	aac(2')-Ic=COMPLETE,blaA=COMPLETE,erm(37)=COMPLETE
Mycobacterium tuberculosis	BTB11-299	BTB11-299,"SRS554004"	PDT000029478.1	2014-05-03T19:48:14Z	Sweden	VSK	clinical	PDS000073913.1	aac(2')-Ic=COMPLETE,blaA=COMPLETE,erm(37)=COMPLETE
Mycobacterium tuberculosis	BTB11-300	BTB11-300,"SRS553766"	PDT000029479.1	2014-05-03T19:48:50Z	Sweden	VSK	clinical	PDS000009914.5	aac(2')-Ic=COMPLETE,blaA=COMPLETE,erm(37)=COMPLETE
Mycobacterium tuberculosis	BTB11-343	BTB11-343,"SRS553833"	PDT000029480.1	2014-05-03T19:49:30Z	Sweden		clinical		aac(2')-Ic=COMPLETE,blaA=COMPLETE,erm(37)=COMPLETE
Mycobacterium tuberculosis	BTB11-371	BTB11-371,"SRS553765"	PDT000029481.1	2014-05-03T19:50:09Z	Sweden	sputum	clinical		aac(2')-Ic=COMPLETE,blaA=COMPLETE,erm(37)=COMPLETE
Mycobacterium tuberculosis	BTB12-001	BTB12-001,"SRS553867"	PDT000029482.1	2014-05-03T19:50:52Z	Sweden	gland	clinical		aac(2')-Ic=COMPLETE,blaA=COMPLETE,erm(37)=COMPLETE
Mycobacterium tuberculosis	BTB12-002	BTB12-002,"SRS553730"	PDT000029483.1	2014-05-03T19:51:32Z	Sweden	sputum	clinical		aac(2')-Ic=COMPLETE,blaA=COMPLETE,erm(37)=COMPLETE
Mycobacterium tuberculosis	BTB12-046	BTB12-046,"SRS553798"	PDT000029484.1	2014-05-03T19:52:11Z	Sweden	sputum	clinical		aac(2')-Ic=COMPLETE,blaA=COMPLETE,erm(37)=COMPLETE
Mycobacterium tuberculosis	BTB12-054	BTB12-054,"SRS553783"	PDT000029485.1	2014-05-03T19:52:47Z	Sweden	tissue	clinical	PDS000010097.1	aac(2')-Ic=COMPLETE,blaA=COMPLETE,erm(37)=COMPLETE
Mycobacterium tuberculosis	BTB12-094	BTB12-094,"SRS553780"	PDT000029486.1	2014-05-03T19:53:28Z	Sweden	sputum	clinical		aac(2')-Ic=COMPLETE,blaA=COMPLETE,erm(37)=COMPLETE
Mycobacterium tuberculosis	BTB12-162	BTB12-162,"SRS553791"	PDT000029487.1	2014-05-03T19:54:05Z	Sweden	punctuat	clinical		aac(2')-Ic=COMPLETE,blaA=COMPLETE,erm(37)=COMPLETE
Mycobacterium tuberculosis	BTB12-206	BTB12-206,"SRS553797"	PDT000029488.1	2014-05-03T19:54:42Z	Sweden	sputum	clinical	PDS000010097.1	aac(2')-Ic=COMPLETE,blaA=COMPLETE,erm(37)=COMPLETE
Mycobacterium tuberculosis	BTB12-211	BTB12-211,"SRS553767"	PDT000029489.1	2014-05-03T19:55:24Z	Sweden	sputum	clinical	PDS000047611.1	aac(2')-Ic=COMPLETE,blaA=COMPLETE,erm(37)=COMPLETE
Mycobacterium tuberculosis	BTB12-294	BTB12-294,"SRS553790"	PDT000029490.1	2014-05-03T19:56:04Z	Sweden	sputum	clinical		aac(2')-Ic=COMPLETE,blaA=COMPLETE,erm(37)=COMPLETE
Mycobacterium tuberculosis	BTB12-304	BTB12-304,"SRS553917"	PDT000029491.1	2014-05-03T19:56:43Z	Sweden	punctuat	clinical		aac(2')-Ic=COMPLETE,blaA=COMPLETE,erm(37)=COMPLETE
Mycobacterium tuberculosis	BTB12-305	BTB12-305,"SRS553856"	PDT000029492.1	2014-05-03T19:57:23Z	Sweden	sputum	clinical		aac(2')-Ic=COMPLETE,blaA=COMPLETE,erm(37)=COMPLETE
Mycobacterium tuberculosis	BTB12-313	BTB12-313,"SRS553768"	PDT000029493.1	2014-05-03T19:58:01Z	Sweden	sputum	clinical		aac(2')-Ic=COMPLETE,blaA=COMPLETE,erm(37)=COMPLETE
Mycobacterium tuberculosis	BTB12-314	BTB12-314,"SRS553779"	PDT000029494.1	2014-05-03T19:58:42Z	Sweden	abscess	clinical	PDS000047616.1	aac(2')-Ic=COMPLETE,blaA=COMPLETE,erm(37)=COMPLETE
Mycobacterium tuberculosis	BTB12-315	BTB12-315,"SRS553793"	PDT000029495.1	2014-05-03T19:59:19Z	Sweden		clinical	PDS000009873.5	aac(2')-Ic=COMPLETE,blaA=COMPLETE,erm(37)=COMPLETE
Mycobacterium tuberculosis	BTB12-384	BTB12-384,"SRS553764"	PDT000029496.1	2014-05-03T20:00:16Z	Sweden	abscess	clinical	PDS000009998.5	aac(2')-Ic=COMPLETE,blaA=COMPLETE,erm(37)=COMPLETE
Mycobacterium tuberculosis	BTB12-400	BTB12-400,"SRS553796"	PDT000029497.1	2014-05-03T20:01:00Z	Sweden	sputum	clinical		aac(2')-Ic=COMPLETE,blaA=COMPLETE,erm(37)=COMPLETE
Mycobacterium tuberculosis	BTB12-449	BTB12-449,"SRS553746"	PDT000029498.1	2014-05-03T20:01:42Z	Sweden	sputum	clinical	PDS000047611.1	aac(2')-Ic=COMPLETE,blaA=COMPLETE,erm(37)=COMPLETE
Mycobacterium tuberculosis	BTB13-063	BTB13-063,"SRS553787"	PDT000029499.1	2014-05-03T20:02:34Z	Sweden	tissue	clinical		aac(2')-Ic=COMPLETE,blaA=COMPLETE,erm(37)=COMPLETE
Mycobacterium tuberculosis	BTB13-089	BTB13-089,"SRS553742"	PDT000029500.1	2014-05-03T20:03:24Z	Sweden	sputum	clinical	PDS000009914.5	aac(2')-Ic=COMPLETE,blaA=COMPLETE,erm(37)=COMPLETE
Mycobacterium tuberculosis	BTB13-127	BTB13-127,"SRS553743"	PDT000029501.1	2014-05-03T20:04:25Z	Sweden	sputum	clinical	PDS000047607.1	aac(2')-Ic=COMPLETE,blaA=COMPLETE,erm(37)=COMPLETE
Mycobacterium tuberculosis	BTB13-128	BTB13-128,"SRS553725"	PDT000029502.1	2014-05-03T20:05:17Z	Sweden	sputum	clinical		aac(2')-Ic=COMPLETE,blaA=COMPLETE,erm(37)=COMPLETE
Mycobacterium tuberculosis	BTB13-156	BTB13-156,"SRS553744"	PDT000029503.1	2014-05-03T20:06:03Z	Sweden	BAL	clinical		aac(2')-Ic=COMPLETE,blaA=COMPLETE,erm(37)=COMPLETE
Mycobacterium tuberculosis	BTB13-206	BTB13-206,"SRS553726"	PDT000029504.1	2014-05-03T20:06:44Z	Sweden	sputum	clinical	PDS000009873.5	aac(2')-Ic=COMPLETE,blaA=COMPLETE,erm(37)=COMPLETE
Mycobacterium tuberculosis	BTB13-222	BTB13-222,"SRS553727"	PDT000029505.1	2014-05-03T20:07:26Z	Sweden	sputum	clinical	PDS000009873.5	aac(2')-Ic=COMPLETE,blaA=COMPLETE,erm(37)=COMPLETE
Mycobacterium tuberculosis	BTB13-276	BTB13-276,"SRS553709"	PDT000029506.1	2014-05-03T20:08:13Z	Sweden	sputum	clinical	PDS000009914.5	aac(2')-Ic=COMPLETE,blaA=COMPLETE,erm(37)=COMPLETE
Mycobacterium tuberculosis	XTB13-081	SRS551977,"XTB13-081"	PDT000029507.1	2014-05-03T20:08:55Z	Belarus	excreted bodily substance	clinical	PDS000009915.20	aac(2')-Ic=COMPLETE,blaA=COMPLETE,erm(37)=COMPLETE
Mycobacterium tuberculosis	XTB13-082	SRS552227,"XTB13-082"	PDT000029508.1	2014-05-03T20:09:34Z	Belarus	excreted bodily substance	clinical	PDS000009915.20	aac(2')-Ic=COMPLETE,blaA=COMPLETE,erm(37)=COMPLETE
Mycobacterium tuberculosis	XTB13-083	SRS551984,"XTB13-083"	PDT000029509.1	2014-05-03T20:10:16Z	Belarus	excreted bodily substance	clinical	PDS000047582.2	aac(2')-Ic=COMPLETE,blaA=COMPLETE,erm(37)=COMPLETE
Mycobacterium tuberculosis	XTB13-084	SRS552259,"XTB13-084"	PDT000029510.1	2014-05-03T20:10:59Z	Belarus	excreted bodily substance	clinical	PDS000009915.20	aac(2')-Ic=COMPLETE,blaA=COMPLETE,erm(37)=COMPLETE
Mycobacterium tuberculosis	XTB13-086	SRS551689,"XTB13-086"	PDT000029511.1	2014-05-03T20:11:41Z	Belarus	excreted bodily substance	clinical		aac(2')-Ic=COMPLETE,blaA=COMPLETE,erm(37)=COMPLETE
Mycobacterium tuberculosis	XTB13-088	SRS551989,"XTB13-088"	PDT000029512.1	2014-05-03T20:12:21Z	Belarus	excreted bodily substance	clinical	PDS000009915.20	aac(2')-Ic=COMPLETE,blaA=COMPLETE,erm(37)=COMPLETE
Mycobacterium tuberculosis	XTB13-089	SRS551774,"XTB13-089"	PDT000029513.1	2014-05-03T20:13:01Z	Belarus	excreted bodily substance	clinical	PDS000010087.1	aac(2')-Ic=COMPLETE,blaA=COMPLETE,erm(37)=COMPLETE
Mycobacterium tuberculosis	XTB13-091	SRS551807,"XTB13-091"	PDT000029514.1	2014-05-03T20:13:47Z	Belarus	excreted bodily substance	clinical	PDS000009915.20	aac(2')-Ic=COMPLETE,blaA=COMPLETE,erm(37)=COMPLETE
Mycobacterium tuberculosis	XTB13-092	SRS551767,"XTB13-092"	PDT000029515.1	2014-05-03T20:14:24Z	Belarus	excreted bodily substance	clinical		aac(2')-Ic=COMPLETE,blaA=COMPLETE,erm(37)=COMPLETE
Mycobacterium tuberculosis	XTB13-093	SRS551687,"XTB13-093"	PDT000029516.1	2014-05-03T20:15:01Z	Belarus	excreted bodily substance	clinical	PDS000047582.2	aac(2')-Ic=COMPLETE,blaA=COMPLETE,erm(37)=COMPLETE
Mycobacterium tuberculosis	XTB13-094	SRS552349,"XTB13-094"	PDT000029517.1	2014-05-03T20:15:42Z	Belarus	excreted bodily substance	clinical	PDS000009799.2	aac(2')-Ic=COMPLETE,blaA=COMPLETE,erm(37)=COMPLETE
Mycobacterium tuberculosis	XTB13-095	SRS551954,"XTB13-095"	PDT000029518.1	2014-05-03T20:16:24Z	Belarus	excreted bodily substance	clinical	PDS000047582.2	aac(2')-Ic=COMPLETE,blaA=COMPLETE,erm(37)=COMPLETE
Mycobacterium tuberculosis	XTB13-096	SRS551873,"XTB13-096"	PDT000029519.1	2014-05-03T20:17:05Z	Belarus	excreted bodily substance	clinical	PDS000010085.2	aac(2')-Ic=COMPLETE,blaA=COMPLETE,erm(37)=COMPLETE
Mycobacterium tuberculosis	XTB13-097	SRS551778,"XTB13-097"	PDT000029520.1	2014-05-03T20:17:44Z	Belarus	excreted bodily substance	clinical	PDS000009915.20	aac(2')-Ic=COMPLETE,blaA=COMPLETE,erm(37)=COMPLETE
Mycobacterium tuberculosis	XTB13-098	SRS552279,"XTB13-098"	PDT000029521.1	2014-05-03T20:18:22Z	Belarus	excreted bodily substance	clinical	PDS000009915.20	aac(2')-Ic=COMPLETE,blaA=COMPLETE,erm(37)=COMPLETE
Mycobacterium tuberculosis	XTB13-100	SRS551925,"XTB13-100"	PDT000029522.1	2014-05-03T20:19:17Z	Belarus	excreted bodily substance	clinical	PDS000009873.5	aac(2')-Ic=COMPLETE,blaA=COMPLETE,erm(37)=COMPLETE
Mycobacterium tuberculosis	XTB13-102	SRS551892,"XTB13-102"	PDT000029523.1	2014-05-03T20:19:58Z	Belarus	excreted bodily substance	clinical	PDS000047582.2	aac(2')-Ic=COMPLETE,blaA=COMPLETE,erm(37)=COMPLETE
Mycobacterium tuberculosis	XTB13-103	SRS551745,"XTB13-103"	PDT000029524.1	2014-05-03T20:20:41Z	Belarus	excreted bodily substance	clinical	PDS000009873.5	aac(2')-Ic=COMPLETE,blaA=COMPLETE,erm(37)=COMPLETE
Mycobacterium tuberculosis	XTB13-104	SRS552260,"XTB13-104"	PDT000029525.1	2014-05-03T20:21:21Z	Belarus	excreted bodily substance	clinical	PDS000009837.1	aac(2')-Ic=COMPLETE,blaA=COMPLETE,erm(37)=COMPLETE
Mycobacterium tuberculosis	XTB13-105	SRS551956,"XTB13-105"	PDT000029526.1	2014-05-03T20:22:04Z	Belarus	excreted bodily substance	clinical	PDS000009914.5	aac(2')-Ic=COMPLETE,blaA=COMPLETE,erm(37)=COMPLETE
Mycobacterium tuberculosis	XTB13-107	SRS551840,"XTB13-107"	PDT000029527.1	2014-05-03T20:22:45Z	Belarus	excreted bodily substance	clinical	PDS000009873.5	aac(2')-Ic=COMPLETE,blaA=COMPLETE,erm(37)=COMPLETE
Mycobacterium tuberculosis	XTB13-108	SRS551783,"XTB13-108"	PDT000029528.1	2014-05-03T20:23:20Z	Belarus	excreted bodily substance	clinical		aac(2')-Ic=COMPLETE,blaA=COMPLETE,erm(37)=COMPLETE
Mycobacterium tuberculosis	XTB13-111	SRS551802,"XTB13-111"	PDT000029529.1	2014-05-03T20:24:00Z	Belarus	excreted bodily substance	clinical	PDS000047582.2	aac(2')-Ic=COMPLETE,blaA=COMPLETE,erm(37)=COMPLETE
Mycobacterium tuberculosis	XTB13-112	SRS552098,"XTB13-112"	PDT000029530.1	2014-05-03T20:24:40Z	Belarus	excreted bodily substance	clinical	PDS000009915.20	aac(2')-Ic=COMPLETE,blaA=COMPLETE,erm(37)=COMPLETE
Mycobacterium tuberculosis	XTB13-113	SRS552249,"XTB13-113"	PDT000029531.1	2014-05-03T20:25:20Z	Belarus	excreted bodily substance	clinical	PDS000009915.20	aac(2')-Ic=COMPLETE,blaA=COMPLETE,erm(37)=COMPLETE
Mycobacterium tuberculosis	XTB13-114	SRS551638,"XTB13-114"	PDT000029532.1	2014-05-03T20:26:04Z	Belarus	excreted bodily substance	clinical	PDS000009915.20	aac(2')-Ic=COMPLETE,blaA=COMPLETE,erm(37)=COMPLETE
Mycobacterium tuberculosis	XTB13-115	SRS552270,"XTB13-115"	PDT000029533.1	2014-05-03T20:26:49Z	Belarus	excreted bodily substance	clinical	PDS000009873.5	aac(2')-Ic=COMPLETE,blaA=COMPLETE,erm(37)=COMPLETE
Mycobacterium tuberculosis	XTB13-116	SRS551701,"XTB13-116"	PDT000029534.1	2014-05-03T20:27:30Z	Belarus	excreted bodily substance	clinical	PDS000010081.1	aac(2')-Ic=COMPLETE,blaA=COMPLETE,erm(37)=COMPLETE
Mycobacterium tuberculosis	XTB13-117	SRS552266,"XTB13-117"	PDT000029535.1	2014-05-03T20:28:10Z	Belarus	excreted bodily substance	clinical	PDS000009915.20	aac(2')-Ic=COMPLETE,blaA=COMPLETE,erm(37)=COMPLETE
Mycobacterium tuberculosis	XTB13-119	SRS551952,"XTB13-119"	PDT000029536.1	2014-05-03T20:28:51Z	Belarus	excreted bodily substance	clinical		aac(2')-Ic=COMPLETE,blaA=COMPLETE,erm(37)=COMPLETE
Mycobacterium tuberculosis	XTB13-120	SRS551825,"XTB13-120"	PDT000029537.1	2014-05-03T20:29:29Z	Belarus	excreted bodily substance	clinical	PDS000009915.20	aac(2')-Ic=COMPLETE,blaA=COMPLETE,erm(37)=COMPLETE
Mycobacterium tuberculosis	XTB13-121	SRS551931,"XTB13-121"	PDT000029538.1	2014-05-03T20:30:15Z	Belarus	excreted bodily substance	clinical		aac(2')-Ic=COMPLETE,blaA=COMPLETE,erm(37)=COMPLETE
Mycobacterium tuberculosis	XTB13-122	SRS551663,"XTB13-122"	PDT000029539.1	2014-05-03T20:30:57Z	Belarus	excreted bodily substance	clinical	PDS000009915.20	aac(2')-Ic=COMPLETE,blaA=COMPLETE,erm(37)=COMPLETE
Mycobacterium tuberculosis	XTB13-124	SRS551835,"XTB13-124"	PDT000029540.1	2014-05-03T20:31:39Z	Belarus	excreted bodily substance	clinical	PDS000009915.20	aac(2')-Ic=COMPLETE,blaA=COMPLETE,erm(37)=COMPLETE
Mycobacterium tuberculosis	XTB13-125	SRS551946,"XTB13-125"	PDT000029541.1	2014-05-03T20:32:22Z	Belarus	excreted bodily substance	clinical	PDS000009873.5	aac(2')-Ic=COMPLETE,blaA=COMPLETE,erm(37)=COMPLETE
Mycobacterium tuberculosis	XTB13-126	SRS551831,"XTB13-126"	PDT000029542.1	2014-05-03T20:33:00Z	Belarus	excreted bodily substance	clinical	PDS000009914.5	aac(2')-Ic=COMPLETE,blaA=COMPLETE,erm(37)=COMPLETE
Mycobacterium tuberculosis	XTB13-127	SRS551983,"XTB13-127"	PDT000029543.1	2014-05-03T20:33:41Z	Belarus	excreted bodily substance	clinical	PDS000047585.1	aac(2')-Ic=COMPLETE,blaA=COMPLETE,erm(37)=COMPLETE
Mycobacterium tuberculosis	XTB13-128	SRS551694,"XTB13-128"	PDT000029544.1	2014-05-03T20:34:24Z	Belarus	excreted bodily substance	clinical		aac(2')-Ic=COMPLETE,blaA=COMPLETE,erm(37)=COMPLETE
Mycobacterium tuberculosis	XTB13-131	SRS551734,"XTB13-131"	PDT000029545.1	2014-05-03T20:35:04Z	Belarus	excreted bodily substance	clinical	PDS000009915.20	aac(2')-Ic=COMPLETE,blaA=COMPLETE,erm(37)=COMPLETE
Mycobacterium tuberculosis	XTB13-132	SRS551978,"XTB13-132"	PDT000029546.1	2014-05-03T20:35:48Z	Belarus	excreted bodily substance	clinical	PDS000009873.5	aac(2')-Ic=COMPLETE,blaA=COMPLETE,erm(37)=COMPLETE
Mycobacterium tuberculosis	XTB13-133	SRS551803,"XTB13-133"	PDT000029547.1	2014-05-03T20:38:44Z	Belarus	excreted bodily substance	clinical	PDS000009915.20	aac(2')-Ic=COMPLETE,blaA=COMPLETE,erm(37)=COMPLETE
Mycobacterium tuberculosis	XTB13-134	SRS551684,"XTB13-134"	PDT000029548.1	2014-05-03T20:39:22Z	Belarus	excreted bodily substance	clinical	PDS000009915.20	aac(2')-Ic=COMPLETE,blaA=COMPLETE,erm(37)=COMPLETE
Mycobacterium tuberculosis	XTB13-135	SRS552246,"XTB13-135"	PDT000029549.1	2014-05-03T20:40:03Z	Belarus	excreted bodily substance	clinical	PDS000010087.1	aac(2')-Ic=COMPLETE,blaA=COMPLETE,erm(37)=COMPLETE
Mycobacterium tuberculosis	XTB13-136	SRS551655,"XTB13-136"	PDT000029550.1	2014-05-03T20:40:44Z	Belarus	excreted bodily substance	clinical	PDS000047582.2	aac(2')-Ic=COMPLETE,blaA=COMPLETE,erm(37)=COMPLETE
Mycobacterium tuberculosis	XTB13-137	SRS551671,"XTB13-137"	PDT000029551.1	2014-05-03T20:41:26Z	Belarus	excreted bodily substance	clinical	PDS000009915.20	aac(2')-Ic=COMPLETE,blaA=COMPLETE,erm(37)=COMPLETE
Mycobacterium tuberculosis	XTB13-138	SRS552244,"XTB13-138"	PDT000029552.1	2014-05-03T20:42:11Z	Belarus	excreted bodily substance	clinical	PDS000010082.3	aac(2')-Ic=COMPLETE,blaA=COMPLETE,erm(37)=COMPLETE
Mycobacterium tuberculosis	XTB13-140	SRS551949,"XTB13-140"	PDT000029553.1	2014-05-03T20:42:52Z	Belarus	excreted bodily substance	clinical	PDS000009915.20	aac(2')-Ic=COMPLETE,blaA=COMPLETE,erm(37)=COMPLETE
Mycobacterium tuberculosis	XTB13-141	SRS551867,"XTB13-141"	PDT000029554.1	2014-05-03T20:43:30Z	Belarus	excreted bodily substance	clinical	PDS000047582.2	aac(2')-Ic=COMPLETE,blaA=COMPLETE,erm(37)=COMPLETE
Mycobacterium tuberculosis	XTB13-143	SRS551930,"XTB13-143"	PDT000029555.1	2014-05-03T20:44:09Z	Belarus	excreted bodily substance	clinical	PDS000009915.20	aac(2')-Ic=COMPLETE,blaA=COMPLETE,erm(37)=COMPLETE
Mycobacterium tuberculosis	XTB13-144	SRS551743,"XTB13-144"	PDT000029556.1	2014-05-03T20:44:50Z	Belarus	excreted bodily substance	clinical		aac(2')-Ic=COMPLETE,blaA=COMPLETE,erm(37)=COMPLETE
Mycobacterium tuberculosis	XTB13-145	SRS551950,"XTB13-145"	PDT000029557.1	2014-05-03T20:45:38Z	Belarus	excreted bodily substance	clinical	PDS000009915.20	aac(2')-Ic=COMPLETE,blaA=COMPLETE,erm(37)=COMPLETE
Mycobacterium tuberculosis	XTB13-146	SRS552362,"XTB13-146"	PDT000029558.1	2014-05-03T20:46:18Z	Belarus	excreted bodily substance	clinical	PDS000009915.20	aac(2')-Ic=COMPLETE,blaA=COMPLETE,erm(37)=COMPLETE
Mycobacterium tuberculosis	XTB13-147	SRS551699,"XTB13-147"	PDT000029559.1	2014-05-03T20:46:58Z	Belarus	excreted bodily substance	clinical	PDS000009915.20	aac(2')-Ic=COMPLETE,blaA=COMPLETE,erm(37)=COMPLETE
Mycobacterium tuberculosis	XTB13-150	SRS551771,"XTB13-150"	PDT000029560.1	2014-05-03T20:47:39Z	Belarus	excreted bodily substance	clinical	PDS000009915.20	aac(2')-Ic=COMPLETE,blaA=COMPLETE,erm(37)=COMPLETE
Mycobacterium tuberculosis	XTB13-152	SRS551921,"XTB13-152"	PDT000029561.1	2014-05-03T20:48:18Z	Belarus	excreted bodily substance	clinical		aac(2')-Ic=COMPLETE,blaA=COMPLETE,erm(37)=COMPLETE
Mycobacterium tuberculosis	XTB13-153	SRS551735,"XTB13-153"	PDT000029562.1	2014-05-03T20:48:56Z	Belarus	excreted bodily substance	clinical	PDS000009915.20	aac(2')-Ic=COMPLETE,blaA=COMPLETE,erm(37)=COMPLETE
Mycobacterium tuberculosis	XTB13-154	SRS551746,"XTB13-154"	PDT000029563.1	2014-05-03T20:49:31Z	Belarus	excreted bodily substance	clinical	PDS000009915.20	aac(2')-Ic=COMPLETE,blaA=COMPLETE,erm(37)=COMPLETE
Mycobacterium tuberculosis	XTB13-155	SRS552331,"XTB13-155"	PDT000029564.1	2014-05-03T20:50:10Z	Belarus	excreted bodily substance	clinical	PDS000009915.20	aac(2')-Ic=COMPLETE,blaA=COMPLETE,erm(37)=COMPLETE
Mycobacterium tuberculosis	XTB13-156	SRS551916,"XTB13-156"	PDT000029565.1	2014-05-03T20:50:51Z	Belarus	excreted bodily substance	clinical	PDS000009849.1	aac(2')-Ic=COMPLETE,blaA=COMPLETE,erm(37)=COMPLETE
Mycobacterium tuberculosis	XTB13-158	SRS551877,"XTB13-158"	PDT000029566.1	2014-05-03T20:51:35Z	Belarus	excreted bodily substance	clinical		aac(2')-Ic=COMPLETE,blaA=COMPLETE,erm(37)=COMPLETE
Mycobacterium tuberculosis	XTB13-159	SRS551750,"XTB13-159"	PDT000029567.1	2014-05-03T20:52:15Z	Belarus	excreted bodily substance	clinical	PDS000009873.5	aac(2')-Ic=COMPLETE,blaA=COMPLETE,erm(37)=COMPLETE
Mycobacterium tuberculosis	XTB13-161	SRS551957,"XTB13-161"	PDT000029568.1	2014-05-03T20:52:54Z	Belarus	excreted bodily substance	clinical		aac(2')-Ic=COMPLETE,blaA=COMPLETE,erm(37)=COMPLETE
Mycobacterium tuberculosis	XTB13-162	SRS551836,"XTB13-162"	PDT000029569.1	2014-05-03T20:53:33Z	Belarus	excreted bodily substance	clinical	PDS000009915.20	aac(2')-Ic=COMPLETE,blaA=COMPLETE,erm(37)=COMPLETE
Mycobacterium tuberculosis	XTB13-165	SRS553844,"XTB13-165"	PDT000029570.1	2014-05-03T20:54:12Z	Belarus	excreted bodily substance	clinical	PDS000047582.2	aac(2')-Ic=COMPLETE,blaA=COMPLETE,erm(37)=COMPLETE
Mycobacterium tuberculosis	XTB13-167	SRS553893,"XTB13-167"	PDT000029571.1	2014-05-03T20:54:55Z	Belarus	excreted bodily substance	clinical		aac(2')-Ic=COMPLETE,blaA=COMPLETE,erm(37)=COMPLETE
Mycobacterium tuberculosis	XTB13-168	SRS553863,"XTB13-168"	PDT000029572.1	2014-05-03T20:55:34Z	Belarus	excreted bodily substance	clinical	PDS000009915.20	aac(2')-Ic=COMPLETE,blaA=COMPLETE,erm(37)=COMPLETE
Mycobacterium tuberculosis	XTB13-169	SRS553889,"XTB13-169"	PDT000029573.1	2014-05-03T20:56:14Z	Belarus	excreted bodily substance	clinical	PDS000009825.1	aac(2')-Ic=COMPLETE,blaA=COMPLETE,erm(37)=COMPLETE
Mycobacterium tuberculosis	XTB13-172	SRS553919,"XTB13-172"	PDT000029574.1	2014-05-03T20:56:54Z	Belarus	excreted bodily substance	clinical	PDS000047603.1	aac(2')-Ic=COMPLETE,blaA=COMPLETE,erm(37)=COMPLETE
Mycobacterium tuberculosis	XTB13-175	SRS553986,"XTB13-175"	PDT000029575.1	2014-05-03T20:57:33Z	Belarus	excreted bodily substance	clinical	PDS000010081.1	aac(2')-Ic=COMPLETE,blaA=COMPLETE,erm(37)=COMPLETE
Mycobacterium tuberculosis	XTB13-176	SRS553934,"XTB13-176"	PDT000029576.1	2014-05-03T20:58:13Z	Belarus	excreted bodily substance	clinical	PDS000009915.20	aac(2')-Ic=COMPLETE,blaA=COMPLETE,erm(37)=COMPLETE
Mycobacterium tuberculosis	XTB13-177	SRS553906,"XTB13-177"	PDT000029577.1	2014-05-03T20:58:50Z	Belarus	excreted bodily substance	clinical	PDS000009915.20	aac(2')-Ic=COMPLETE,blaA=COMPLETE,erm(37)=COMPLETE
Mycobacterium tuberculosis	XTB13-178	SRS553868,"XTB13-178"	PDT000029578.1	2014-05-03T20:59:31Z	Belarus	excreted bodily substance	clinical		aac(2')-Ic=COMPLETE,blaA=COMPLETE,erm(37)=COMPLETE
Mycobacterium tuberculosis	XTB13-179	SRS553834,"XTB13-179"	PDT000029579.1	2014-05-03T21:00:13Z	Belarus	excreted bodily substance	clinical	PDS000009915.20	aac(2')-Ic=COMPLETE,blaA=COMPLETE,erm(37)=COMPLETE
Mycobacterium tuberculosis	OFXR-9	OFXR-9,"SRS490612"	PDT000029580.1	2014-05-03T21:00:57Z	Taiwan	bodily fluid	clinical	PDS000010080.1	aac(2')-Ic=COMPLETE,blaA=COMPLETE,erm(37)=COMPLETE
Mycobacterium tuberculosis	C2	C2	PDT000030046.1	2014-05-07T19:01:24Z	Taiwan: Kaohsiung	sputum	clinical		aac(2')-Ic=COMPLETE,blaA=COMPLETE,erm(37)=COMPLETE
Mycobacterium tuberculosis	C2	C2,"Mycobacterium tuberculosis C2"	PDT000030706.1	2014-05-22T16:01:25Z	India: Sakoli, Bhandara, Maharashtra	cerebrospinal fluid	clinical		aac(2')-Ic=COMPLETE,blaA=COMPLETE,erm(37)=COMPLETE
Mycobacterium tuberculosis	K	K,"MTBK"	PDT000032021.1	2014-06-05T14:50:18Z	Korea	human-associated habitat	clinical		aac(2')-Ic=COMPLETE,blaA=COMPLETE,erm(37)=COMPLETE
Mycobacterium tuberculosis	BCG	BCG,"BCG-MDR"	PDT000032569.1	2014-06-13T03:02:36Z	France: Paris	sputum	clinical	PDS000047613.3	aac(2')-Ic=COMPLETE,blaA=COMPLETE,erm(37)=COMPLETE
Mycobacterium tuberculosis	NRITLD28	Iran28,"NRITLD28","SRS559742"	PDT000033621.1	2014-06-13T15:04:47Z	Iran		clinical		aac(2')-Ic=COMPLETE,blaA=COMPLETE,erm(37)=COMPLETE
Mycobacterium tuberculosis	TKK_05SA_0024	SRS559815,"TKK_05SA_0024"	PDT000033622.1	2014-06-13T15:08:30Z	South Africa: King Dinuzulu Hospital	sputum	clinical	PDS000047637.1	aac(2')-Ic=COMPLETE,blaA=COMPLETE,erm(37)=COMPLETE
Mycobacterium tuberculosis	TKK_05MA_0055	SRS559855,"TKK_05MA_0055"	PDT000033623.1	2014-06-13T15:09:26Z	South Africa: King Dinuzulu Hospital	sputum	clinical	PDS000010121.7	aac(2')-Ic=COMPLETE,blaA=COMPLETE,erm(37)=COMPLETE
Mycobacterium tuberculosis	TKK_03_0102	SRS559615,"TKK_03_0102"	PDT000033624.1	2014-06-13T15:10:23Z	South Africa: Durban Chest Clinic		clinical		aac(2')-Ic=COMPLETE,blaA=COMPLETE,erm(37)=COMPLETE
Mycobacterium tuberculosis	2542MS	2542MS,"SRS555948"	PDT000033625.1	2014-06-13T15:11:28Z	Romania	sputum	clinical	PDS000010076.2	aac(2')-Ic=COMPLETE,blaA=COMPLETE,erm(37)=COMPLETE
Mycobacterium tuberculosis	2092HD	2092HD,"SRS555915"	PDT000033626.1	2014-06-13T15:12:28Z	Romania	sputum	clinical	PDS000010076.2	aac(2')-Ic=COMPLETE,blaA=COMPLETE,erm(37)=COMPLETE
Mycobacterium tuberculosis	2995AB	2995AB,"SRS555901"	PDT000033627.1	2014-06-13T15:13:27Z	Romania	sputum	clinical	PDS000010076.2	aac(2')-Ic=COMPLETE,blaA=COMPLETE,erm(37)=COMPLETE
Mycobacterium tuberculosis	2097HD	2097HD,"SRS555867"	PDT000033628.1	2014-06-13T15:14:30Z	Romania	sputum	clinical	PDS000010076.2	aac(2')-Ic=COMPLETE,blaA=COMPLETE,erm(37)=COMPLETE
Mycobacterium tuberculosis	2231BH	2231BH,"SRS555843"	PDT000033629.1	2014-06-13T15:15:29Z	Romania	sputum	clinical	PDS000010076.2	aac(2')-Ic=COMPLETE,blaA=COMPLETE,erm(37)=COMPLETE
Mycobacterium tuberculosis	BTB13-001	BTB13-001,"SRS553784"	PDT000033630.1	2014-06-13T15:16:10Z	Sweden	gland	clinical	PDS000010077.1	aac(2')-Ic=COMPLETE,blaA=COMPLETE,erm(37)=COMPLETE
Mycobacterium tuberculosis	BTB10-305	BTB10-305,"SRS553769"	PDT000033631.1	2014-06-13T15:16:54Z	Sweden	sputum	clinical	PDS000010098.1	aac(2')-Ic=COMPLETE,blaA=COMPLETE,erm(37)=COMPLETE
Mycobacterium tuberculosis	BTB08-395	BTB08-395,"SRS543576"	PDT000033632.1	2014-06-13T15:17:35Z	Sweden	sputum	clinical	PDS000010076.2	aac(2')-Ic=COMPLETE,blaA=COMPLETE,erm(37)=COMPLETE
Mycobacterium tuberculosis	BTB07-327	BTB07-327,"SRS543517"	PDT000033633.1	2014-06-13T15:18:13Z	Sweden	abscess	clinical		aac(2')-Ic=COMPLETE,blaA=COMPLETE,erm(37)=COMPLETE
Mycobacterium tuberculosis	BTB07-314	BTB07-314,"SRS543518"	PDT000033634.1	2014-06-13T15:19:17Z	Sweden	sputum	clinical	PDS000010075.6	aac(2')-Ic=COMPLETE,blaA=COMPLETE,erm(37)=COMPLETE
Mycobacterium tuberculosis	BTB07-234	BTB07-234,"SRS543539"	PDT000033635.1	2014-06-13T15:19:49Z	Sweden	sputum	clinical	PDS000010075.6	aac(2')-Ic=COMPLETE,blaA=COMPLETE,erm(37)=COMPLETE
Mycobacterium tuberculosis	BTB04-120	BTB04-120,"SRS553745"	PDT000033636.1	2014-06-13T15:20:32Z	Sweden	sputum	clinical	PDS000010114.1	aac(2')-Ic=COMPLETE,blaA=COMPLETE,erm(37)=COMPLETE
Mycobacterium tuberculosis	M2898	M2898,"SRS559628"	PDT000033637.1	2014-06-13T15:21:29Z	India: Tiruvallur	sputum	clinical		aac(2')-Ic=COMPLETE,blaA=COMPLETE,erm(37)=COMPLETE
Mycobacterium tuberculosis	H1964	H1964,"SRS559752"	PDT000033638.1	2014-06-13T15:22:33Z	India: Tiruvallur	sputum	clinical		aac(2')-Ic=COMPLETE,blaA=COMPLETE,erm(37)=COMPLETE
Mycobacterium tuberculosis	H2375	H2375,"SRS559792"	PDT000033639.1	2014-06-13T15:23:48Z	India: Tiruvallur	sputum	clinical		aac(2')-Ic=COMPLETE,blaA=COMPLETE,erm(37)=COMPLETE
Mycobacterium tuberculosis	M2193	M2193,"SRS560042"	PDT000033640.1	2014-06-13T15:24:42Z	India: Tiruvallur	sputum	clinical		aac(2')-Ic=COMPLETE,blaA=COMPLETE,erm(37)=COMPLETE
Mycobacterium tuberculosis	M2084	M2084,"SRS559901"	PDT000033641.1	2014-06-13T15:25:53Z	India: Tiruvallur	sputum	clinical	PDS000010074.1	aac(2')-Ic=COMPLETE,blaA=COMPLETE,erm(37)=COMPLETE
Mycobacterium tuberculosis	M1759	M1759,"SRS559822"	PDT000033642.1	2014-06-13T15:26:56Z	India: Tiruvallur	sputum	clinical		aac(2')-Ic=COMPLETE,blaA=COMPLETE,erm(37)=COMPLETE
Mycobacterium tuberculosis	M1307	M1307,"SRS557812"	PDT000033643.1	2014-06-13T15:27:37Z	India: Tiruvallur	sputum	clinical		aac(2')-Ic=COMPLETE,blaA=COMPLETE,erm(37)=COMPLETE
Mycobacterium tuberculosis	TB_RSA52	SRS555345,"TB_RSA52"	PDT000033644.1	2014-06-13T15:28:25Z	South Africa		clinical	PDS000009998.5	aac(2')-Ic=COMPLETE,blaA=COMPLETE,erm(37)=COMPLETE
Mycobacterium tuberculosis	MAL020205	MAL020205,"SRS485096"	PDT000033645.1	2014-06-13T15:29:10Z	Mali: Point G Hospital	bodily fluid	clinical	PDS000047650.1	aac(2')-Ic=COMPLETE,blaA=COMPLETE,erm(37)=COMPLETE
Mycobacterium tuberculosis	MAL020102	MAL020102,"SRS485068"	PDT000033646.1	2014-06-13T15:29:52Z	Mali: Point G Hospital	bodily fluid	clinical		aac(2')-Ic=COMPLETE,blaA=COMPLETE,erm(37)=COMPLETE
Mycobacterium tuberculosis	MAL010124	MAL010124,"SRS526851"	PDT000033647.1	2014-06-13T15:30:31Z	Mali: Point G Hospital	bodily fluid	clinical		aac(2')-Ic=COMPLETE,blaA=COMPLETE,erm(37)=COMPLETE
Mycobacterium tuberculosis	MAL010117	MAL010117,"SRS485063"	PDT000033648.1	2014-06-13T15:31:22Z	Mali: Point G Hospital	bodily fluid	clinical	PDS000010073.1	aac(2')-Ic=COMPLETE,blaA=COMPLETE,erm(37)=COMPLETE
Mycobacterium tuberculosis	MD14825	MD14825,"SRS555959"	PDT000033649.1	2014-06-13T15:32:27Z	Moldova: Chisinau		clinical	PDS000009958.5	aac(2')-Ic=COMPLETE,blaA=COMPLETE,erm(37)=COMPLETE
Mycobacterium tuberculosis	MD14839	MD14839,"SRS555887"	PDT000033650.1	2014-06-13T15:33:31Z	Moldova: Chisinau		clinical	PDS000009958.5	aac(2')-Ic=COMPLETE,blaA=COMPLETE,erm(37)=COMPLETE
Mycobacterium tuberculosis	MD13744	MD13744,"SRS555882"	PDT000033651.1	2014-06-13T15:34:39Z	Moldova: Chisinau		clinical	PDS000009958.5	aac(2')-Ic=COMPLETE,blaA=COMPLETE,erm(37)=COMPLETE
Mycobacterium tuberculosis	MD15774	MD15774,"SRS555942"	PDT000033652.1	2014-06-13T15:35:33Z	Moldova: Chisinau		clinical	PDS000010072.3	aac(2')-Ic=COMPLETE,blaA=COMPLETE,erm(37)=COMPLETE
Mycobacterium tuberculosis	MD15751	MD15751,"SRS555941"	PDT000033653.1	2014-06-13T15:36:30Z	Moldova: Chisinau		clinical	PDS000009958.5	aac(2')-Ic=COMPLETE,blaA=COMPLETE,erm(37)=COMPLETE
Mycobacterium tuberculosis	MD15958	MD15958,"SRS555840"	PDT000033654.1	2014-06-13T15:37:27Z	Moldova: Chisinau		clinical	PDS000009958.5	aac(2')-Ic=COMPLETE,blaA=COMPLETE,erm(37)=COMPLETE
Mycobacterium tuberculosis	MD17901	MD17901,"SRS555852"	PDT000033655.1	2014-06-13T15:38:26Z	Moldova: Chisinau		clinical	PDS000047607.1	aac(2')-Ic=COMPLETE,blaA=COMPLETE,erm(37)=COMPLETE
Mycobacterium tuberculosis	MD17646	MD17646,"SRS555871"	PDT000033656.1	2014-06-13T15:39:22Z	Moldova: Chisinau		clinical	PDS000010072.3	aac(2')-Ic=COMPLETE,blaA=COMPLETE,erm(37)=COMPLETE
Mycobacterium tuberculosis	MD17890	MD17890,"SRS555859"	PDT000033657.1	2014-06-13T15:40:27Z	Moldova: Chisinau		clinical	PDS000010157.1	aac(2')-Ic=COMPLETE,blaA=COMPLETE,erm(37)=COMPLETE
Mycobacterium tuberculosis	XTB13-201	SRS553926,"XTB13-201"	PDT000033658.1	2014-06-13T15:41:12Z	Belarus	excreted bodily substance	clinical		aac(2')-Ic=COMPLETE,blaA=COMPLETE,erm(37)=COMPLETE
Mycobacterium tuberculosis	UT0118	SRS515105,"TRUG0119","UT0118"	PDT000033659.1	2014-06-13T15:42:16Z	Uganda	sputum	clinical	PDS000010163.1	aac(2')-Ic=COMPLETE,blaA=COMPLETE,erm(37)=COMPLETE
Mycobacterium tuberculosis	KT-0107	KT-0107,"SRS491989"	PDT000033660.1	2014-06-13T15:42:56Z	South Korea		clinical		aac(2')-Ic=COMPLETE,blaA=COMPLETE,erm(37)=COMPLETE
Mycobacterium tuberculosis	KT-0079	KT-0079,"SRS491971"	PDT000033661.1	2014-06-13T15:43:38Z	South Korea		clinical		aac(2')-Ic=COMPLETE,blaA=COMPLETE,erm(37)=COMPLETE
Mycobacterium tuberculosis	KT-0023	KT- 0023,"KT-0023","SRS491933"	PDT000033662.1	2014-06-13T15:44:21Z	South Korea		clinical		aac(2')-Ic=COMPLETE,blaA=COMPLETE,erm(37)=COMPLETE
Mycobacterium tuberculosis	TKK_04_0124	SRS564944,"TKK_04_0124"	PDT000033664.1	2014-06-13T15:48:05Z	Ethembeni Clinic	sputum	clinical	PDS000010121.7	aac(2')-Ic=COMPLETE,blaA=COMPLETE,erm(37)=COMPLETE
Mycobacterium tuberculosis	KIT87190	Genome of Mycobacterium tuberculosis,"KIT87190"	PDT000033667.1	2014-06-13T18:50:16Z	South Korea	sputum	clinical		aac(2')-Ic=COMPLETE,blaA=COMPLETE,erm(37)=COMPLETE
Mycobacterium tuberculosis	KT-0045	KT-0045,"SRS491944"	PDT000033673.1	2014-06-13T18:56:05Z	South Korea		clinical		aac(2')-Ic=COMPLETE,blaA=COMPLETE,erm(37)=COMPLETE
Mycobacterium tuberculosis	Mtb194	AUNH,"Mtb194"	PDT000033796.1	2014-06-18T01:32:35Z	China	sputum	clinical		aac(2')-Ic=COMPLETE,blaA=COMPLETE,erm(37)=COMPLETE
Mycobacterium tuberculosis	Mtb43	AUPO,"Mtb43"	PDT000033797.1	2014-06-18T01:34:05Z	China	sputum	clinical		aac(2')-Ic=COMPLETE,aph(3')-IIIa=PARTIAL_END_OF_CONTIG,blaA=COMPLETE,erm(37)=COMPLETE,sat4=PARTIAL,vanA=PARTIAL,vanH-A=PARTIAL_END_OF_CONTIG,vanR-A=PARTIAL,vanS-A=PARTIAL,vanX-A=PARTIAL_END_OF_CONTIG
Mycobacterium tuberculosis	Mtb293	AUPX,"Mtb293"	PDT000033798.1	2014-06-18T01:34:56Z	China	sputum	clinical		aac(2')-Ic=COMPLETE,blaA=COMPLETE,erm(37)=COMPLETE
Mycobacterium tuberculosis	Mtb526	AUTF,"Mtb526"	PDT000033799.1	2014-06-18T01:35:50Z	China	sputum	clinical		aac(2')-Ic=COMPLETE,blaA=COMPLETE,erm(37)=COMPLETE
Mycobacterium tuberculosis	Mtb562	AUTG,"Mtb562"	PDT000033800.1	2014-06-18T01:36:44Z	China	sputum	clinical		aac(2')-Ic=COMPLETE,blaA=COMPLETE,erm(37)=COMPLETE
Mycobacterium tuberculosis	Mtb940	AUTX,"Mtb940"	PDT000033801.1	2014-06-18T01:37:44Z	China	sputum	clinical		aac(2')-Ic=COMPLETE,blaA=COMPLETE,erm(37)=COMPLETE
Mycobacterium tuberculosis	Mtb984	AUTY,"Mtb984"	PDT000033802.1	2014-06-18T01:38:35Z	China	sputum	clinical		aac(2')-Ic=COMPLETE,blaA=COMPLETE,erm(37)=COMPLETE
Mycobacterium tuberculosis	2104HD	2104HD,"SRS561126"	PDT000034151.1	2014-06-24T20:48:18Z	Romania	sputum	clinical	PDS000010076.2	aac(2')-Ic=COMPLETE,blaA=COMPLETE,erm(37)=COMPLETE
Mycobacterium tuberculosis	NRITLD18	Iran18,"NRITLD18","SRS560060"	PDT000034152.1	2014-06-24T20:48:18Z	Iran		clinical	PDS000010075.6	aac(2')-Ic=COMPLETE,blaA=COMPLETE,erm(37)=COMPLETE
Mycobacterium tuberculosis	MD18115	MD18115,"SRS555936"	PDT000034153.1	2014-06-24T20:48:19Z	Moldova: Chisinau		clinical	PDS000009801.3	aac(2')-Ic=COMPLETE,blaA=COMPLETE,erm(37)=COMPLETE
Mycobacterium tuberculosis	VRFCWCF XDRTB 232	VRFCWCF XDRTB 232	PDT000034587.2	2014-09-10T22:01:41Z	India: Chennai	sputum	clinical		aac(2')-Ic=COMPLETE,blaA=COMPLETE,erm(37)=COMPLETE
Mycobacterium tuberculosis	Beijing/DS6701	Beijing/DS6701,"DS6701"	PDT000034597.1	2014-06-27T23:01:36Z	Thailand	sputum sample	clinical	PDS000010190.2	aac(2')-Ic=COMPLETE,blaA=COMPLETE,erm(37)=COMPLETE
Mycobacterium tuberculosis	09-1191	09-1191	PDT000035700.1	2014-07-15T22:01:19Z	Argentina: Buenos Aires, Balcarce	Tissue samples	clinical		aac(2')-Ic=COMPLETE,blaA=COMPLETE,erm(37)=COMPLETE
Mycobacterium tuberculosis	05-567	05-567	PDT000035702.1	2014-07-15T22:01:22Z	Argentina: Buenos Aires	Tissue samples	clinical	PDS000010070.1	aac(2')-Ic=COMPLETE,blaA=COMPLETE,erm(37)=COMPLETE
Mycobacterium tuberculosis	05-566	05-566	PDT000035701.1	2014-07-15T22:01:22Z	Argentina: Buenos Aires	Tissue samples	clinical	PDS000010070.1	aac(2')-Ic=COMPLETE,blaA=COMPLETE,erm(37)=COMPLETE
Mycobacterium tuberculosis	A2	A2	PDT000036127.1	2014-07-28T21:02:16Z	Taiwan: Kaohsiung	sputum	clinical	PDS000010069.1	aac(2')-Ic=COMPLETE,blaA=COMPLETE,erm(37)=COMPLETE
Mycobacterium tuberculosis	A4	A4	PDT000036408.1	2014-08-04T17:01:22Z	Taiwan: Kaohsiung	sputum	clinical	PDS000010069.1	aac(2')-Ic=COMPLETE,blaA=COMPLETE,erm(37)=COMPLETE
Mycobacterium tuberculosis	ZMC13-264	TB1-T,"ZMC13-264"	PDT000036456.1	2014-08-07T11:50:27Z	China		clinical		aac(2')-Ic=COMPLETE,blaA=COMPLETE,erm(37)=COMPLETE
Mycobacterium tuberculosis	ZMC13-88	TB2-Z,"ZMC13-88"	PDT000036457.1	2014-08-07T11:50:43Z			clinical		aac(2')-Ic=COMPLETE,blaA=COMPLETE,erm(37)=COMPLETE
Mycobacterium tuberculosis	VRF CWCF XDRTB 1028	VRF CWCF XDRTB 1028	PDT000037682.1	2014-08-25T23:01:22Z	India: Chennai	sputum	clinical		aac(2')-Ic=COMPLETE,blaA=COMPLETE,erm(37)=COMPLETE
Mycobacterium tuberculosis	1949-09-01	1949-09-01	PDT000038763.1	2014-09-08T12:01:44Z	Brazil: Sao Paulo, Presidente Venceslau	tissue sample	clinical		aac(2')-Ic=COMPLETE,blaA=COMPLETE,erm(37)=COMPLETE
Mycobacterium tuberculosis	1932-08-01	1932-08-01	PDT000038762.1	2014-09-08T12:01:40Z	Brazil: Minas Gerais, Uberlandia	tissue sample	clinical		aac(2')-Ic=COMPLETE,blaA=COMPLETE,erm(37)=COMPLETE
Mycobacterium tuberculosis	18-08C	18-08C	PDT000038761.1	2014-09-08T12:01:39Z	Brazil: Paran, Palmeiras	tissue sample	clinical		aac(2')-Ic=COMPLETE,blaA=COMPLETE,erm(37)=COMPLETE
Mycobacterium tuberculosis	35	35	PDT000038764.1	2014-09-08T12:02:33Z	Brazil: Mato Grosso do Sul, Dois Irmaos do Buriti	tissue sample	clinical		aac(2')-Ic=COMPLETE,blaA=COMPLETE,erm(37)=COMPLETE
Mycobacterium tuberculosis	08-08BF2	08-08BF2	PDT000038765.1	2014-09-08T12:02:46Z	Brazil: Sao Paulo, Boituva	tissue sample	clinical		aac(2')-Ic=COMPLETE,blaA=COMPLETE,erm(37)=COMPLETE
Mycobacterium tuberculosis	09-1193	09-1193	PDT000038766.1	2014-09-08T12:03:03Z	Argentina: Buenos Aires, Trenque Lauquen	tissue sample	clinical		aac(2')-Ic=COMPLETE,blaA=COMPLETE,erm(37)=COMPLETE
Mycobacterium tuberculosis	534	534	PDT000038767.1	2014-09-08T12:03:14Z	Argentina: Santa Fe, Las Colonias	tissue sample	clinical		aac(2')-Ic=COMPLETE,blaA=COMPLETE,erm(37)=COMPLETE
Mycobacterium tuberculosis	0822-11	0822-11	PDT000038768.1	2014-09-08T12:03:22Z	Brazil: Sao Paulo, Porangaba	tissue sample	clinical		aac(2')-Ic=COMPLETE,blaA=COMPLETE,erm(37)=COMPLETE
Mycobacterium tuberculosis	1961-09-01	1961-09-01	PDT000038769.1	2014-09-08T12:03:31Z	Brazil: Sao Paulo, Novo Castilho	tissue sample	clinical		aac(2')-Ic=COMPLETE,blaA=COMPLETE,erm(37)=COMPLETE
Mycobacterium tuberculosis	45-08B	45-08B	PDT000038770.1	2014-09-08T12:03:41Z	Brazil: Minas Gerais, Arax	tissue sample	clinical		aac(2')-Ic=COMPLETE,blaA=COMPLETE,erm(37)=COMPLETE
Mycobacterium tuberculosis	09-1192	09-1192	PDT000038771.1	2014-09-08T12:03:52Z	Argentina: Buenos Aires, Balcarce	tissue sample	clinical		aac(2')-Ic=COMPLETE,blaA=COMPLETE,erm(37)=COMPLETE
Mycobacterium tuberculosis	50	50	PDT000038772.1	2014-09-08T12:04:10Z	Brazil: Acre, Tarauac	tissue sample	clinical		aac(2')-Ic=COMPLETE,blaA=COMPLETE,erm(37)=COMPLETE
Mycobacterium tuberculosis	96075	96075,"Beijing 96075"	PDT000039736.1	2014-09-22T19:50:45Z	China: Beijing	sputum	clinical		aac(2')-Ic=COMPLETE,blaA=COMPLETE,erm(37)=COMPLETE
Mycobacterium tuberculosis	96121	96121,"Manila 96121"	PDT000039737.1	2014-09-22T19:51:11Z	Philippines	sputum	clinical		aac(2')-Ic=COMPLETE,blaA=COMPLETE,erm(37)=COMPLETE
Mycobacterium tuberculosis	KT-0183	KT-0183	PDT000046240.1	2014-12-18T18:01:50Z	South Korea: Changwon	Tuberculosis Patient	clinical		aac(2')-Ic=COMPLETE,blaA=COMPLETE,erm(37)=COMPLETE
Mycobacterium tuberculosis	KT-0182	KT-0182	PDT000046241.1	2014-12-18T18:02:24Z	South Korea: Changwon	Tuberculosis Patient	clinical		aac(2')-Ic=COMPLETE,blaA=COMPLETE,erm(37)=COMPLETE
Mycobacterium tuberculosis	KT-0181	KT-0181	PDT000046242.1	2014-12-18T18:02:46Z	South Korea: Changwon	tuberculosis patient	clinical	PDS000010064.1	aac(2')-Ic=COMPLETE,blaA=COMPLETE,erm(37)=COMPLETE
Mycobacterium tuberculosis	KT-0184	KT-0184	PDT000046243.1	2014-12-18T18:03:22Z	South Korea: Changwon	Tuberculosis Patient	clinical		aac(2')-Ic=COMPLETE,blaA=COMPLETE,erm(37)=COMPLETE
Mycobacterium tuberculosis	KT-0185	KT-0185	PDT000046244.1	2014-12-18T18:03:37Z	South Korea: Changwon	Tuberculosis Patient	clinical		aac(2')-Ic=COMPLETE,blaA=COMPLETE,erm(37)=COMPLETE
Mycobacterium tuberculosis	KT-0186	KT-0186	PDT000046245.1	2014-12-18T18:03:53Z	South Korea: Changwon	Tuberculosis Patient	clinical		aac(2')-Ic=COMPLETE,blaA=COMPLETE,erm(37)=COMPLETE
Mycobacterium tuberculosis	KT-0187	KT-0187	PDT000046246.1	2014-12-18T18:04:27Z	South Korea: Changwon	Tuberculosis Patient	clinical		aac(2')-Ic=COMPLETE,blaA=COMPLETE,erm(37)=COMPLETE
Mycobacterium tuberculosis	KT-0188	KT-0188	PDT000046247.1	2014-12-18T18:04:41Z	South Korea: Changwon	Tuberculosis Patient	clinical		aac(2')-Ic=COMPLETE,blaA=COMPLETE,erm(37)=COMPLETE
Mycobacterium tuberculosis	KT-0189	KT-0189	PDT000046248.1	2014-12-18T18:04:56Z	South Korea: Changwon	Tuberculosis Patient	clinical	PDS000010129.2	aac(2')-Ic=COMPLETE,blaA=COMPLETE,erm(37)=COMPLETE
Mycobacterium tuberculosis	KT-0190	KT-0190	PDT000046249.1	2014-12-18T18:05:14Z	South Korea: Changwon	Tuberculosis Patient	clinical		aac(2')-Ic=COMPLETE,blaA=COMPLETE,erm(37)=COMPLETE
Mycobacterium tuberculosis	KT-0191	KT-0191	PDT000046250.1	2014-12-18T18:05:36Z	South Korea: Changwon	Tuberculosis Patient	clinical		aac(2')-Ic=COMPLETE,blaA=COMPLETE,erm(37)=COMPLETE
Mycobacterium tuberculosis	KT-0192	KT-0192	PDT000046251.1	2014-12-18T18:06:16Z	South Korea: Changwon	Tuberculosis Patient	clinical		aac(2')-Ic=COMPLETE,blaA=COMPLETE,erm(37)=COMPLETE
Mycobacterium tuberculosis	KT-0133	KT-0133	PDT000046252.1	2014-12-18T18:06:40Z	South Korea: Changwon	Tuberculosis Patient	clinical		aac(2')-Ic=COMPLETE,blaA=COMPLETE,erm(37)=COMPLETE
Mycobacterium tuberculosis	KT-0193	KT-0193	PDT000046253.1	2014-12-18T18:07:09Z	South Korea: Changwon	Tuberculosis Patient	clinical		aac(2')-Ic=COMPLETE,blaA=COMPLETE,erm(37)=COMPLETE
Mycobacterium tuberculosis	KT-0194	KT-0194	PDT000046254.1	2014-12-18T18:07:29Z	South Korea: Changwon	Tuberculosis Patient	clinical		aac(2')-Ic=COMPLETE,blaA=COMPLETE,erm(37)=COMPLETE
Mycobacterium tuberculosis	KT-0195	KT-0195	PDT000046255.1	2014-12-18T18:07:56Z	South Korea: Changwon	Tuberculosis Patient	clinical		aac(2')-Ic=COMPLETE,blaA=COMPLETE,erm(37)=COMPLETE
Mycobacterium tuberculosis	KT-0196	KT-0196	PDT000046256.1	2014-12-18T18:08:14Z	South Korea: Changwon	Tuberculosis Patient	clinical		aac(2')-Ic=COMPLETE,blaA=COMPLETE,erm(37)=COMPLETE
Mycobacterium tuberculosis	KT-0197	KT-0197	PDT000046257.1	2014-12-18T18:08:40Z	South Korea: Changwon	Tuberculosis Patient	clinical		aac(2')-Ic=COMPLETE,blaA=COMPLETE,erm(37)=COMPLETE
Mycobacterium tuberculosis	KT-0140	KT-0140	PDT000046258.1	2014-12-18T18:10:06Z	South Korea: Changwon	Tuberculosis Patient	clinical		aac(2')-Ic=COMPLETE,blaA=COMPLETE,erm(37)=COMPLETE
Mycobacterium tuberculosis	KT-0198	KT-0198	PDT000046259.1	2014-12-18T18:10:42Z	South Korea: Changwon	Tuberculosis Patient	clinical		aac(2')-Ic=COMPLETE,blaA=COMPLETE,erm(37)=COMPLETE
Mycobacterium tuberculosis	KT-0026	KT-0026	PDT000046260.1	2014-12-18T18:12:06Z	South Korea: Changwon	Tuberculosis Patient	clinical	PDS000010135.1	aac(2')-Ic=COMPLETE,blaA=COMPLETE,erm(37)=COMPLETE
Mycobacterium tuberculosis	KT-0199	KT-0199	PDT000046261.1	2014-12-18T18:12:23Z	South Korea: Changwon	Tuberculosis Patient	clinical		aac(2')-Ic=COMPLETE,blaA=COMPLETE,erm(37)=COMPLETE
Mycobacterium tuberculosis	KT-0200	KT-0200	PDT000046262.1	2014-12-18T18:13:50Z	South Korea: Changwon	Tuberculosis Patient	clinical		aac(2')-Ic=COMPLETE,blaA=COMPLETE,erm(37)=COMPLETE
Mycobacterium tuberculosis	KT-0201	KT-0201	PDT000046263.1	2014-12-18T18:14:19Z	South Korea: Changwon	Tuberculosis Patient	clinical		aac(2')-Ic=COMPLETE,blaA=COMPLETE,erm(37)=COMPLETE
Mycobacterium tuberculosis	KT-0202	KT-0202	PDT000046264.1	2014-12-18T18:14:55Z	South Korea: Changwon	Tuberculosis Patient	clinical		aac(2')-Ic=COMPLETE,blaA=COMPLETE,erm(37)=COMPLETE
Mycobacterium tuberculosis	KT-0203	KT-0203	PDT000046265.1	2014-12-18T18:15:10Z	South Korea: Changwon	Tuberculosis Patient	clinical		aac(2')-Ic=COMPLETE,blaA=COMPLETE,erm(37)=COMPLETE
Mycobacterium tuberculosis	KT-0022	KT-0022	PDT000046266.1	2014-12-18T18:15:56Z	South Korea: Changwon	Tuberculosis Patient	clinical	PDS000010136.1	aac(2')-Ic=COMPLETE,blaA=COMPLETE,erm(37)=COMPLETE
Mycobacterium tuberculosis	KT-0005	KT-0005	PDT000046267.1	2014-12-18T18:16:16Z	South Korea: Changwon	Tuberculosis Patient	clinical		aac(2')-Ic=COMPLETE,blaA=COMPLETE,erm(37)=COMPLETE
Mycobacterium tuberculosis	KT-0204	KT-0204	PDT000046268.1	2014-12-18T18:16:44Z	South Korea: Changwon	Tuberculosis Patient	clinical	PDS000010064.1	aac(2')-Ic=COMPLETE,blaA=COMPLETE,erm(37)=COMPLETE
Mycobacterium tuberculosis	Manu ancestor SIT523	DS-16780,"Manu ancestor SIT523"	PDT000046339.1	2014-12-19T20:02:07Z	Thailand: Kanchanaburi Province	sputum	clinical		aac(2')-Ic=COMPLETE,blaA=COMPLETE,erm(37)=PARTIAL
Mycobacterium tuberculosis	Kurono	Kurono,"Mycobacterium tuberculosis str. Kurono"	PDT000048927.1	2015-01-27T14:31:26Z	Japan:Tokyo		clinical		aac(2')-Ic=COMPLETE,blaA=COMPLETE,erm(37)=COMPLETE
Mycobacterium tuberculosis	E186hv	E186hv,"Mycobacterium tuberculosis strain E186hv"	PDT000048994.2	2015-03-05T18:01:26Z	Russia: Ural, Kurgan city	sputum	clinical	PDS000009915.20	aac(2')-Ic=COMPLETE,blaA=COMPLETE,erm(37)=COMPLETE
Mycobacterium tuberculosis	W-1171	M. bovis W-1171,"W-1171"	PDT000050107.1	2015-02-20T17:01:28Z	South Korea: Pocheon	Laryngopharyngeal lymph node	clinical	PDS000010058.1	aac(2')-Ic=COMPLETE,blaA=COMPLETE,erm(37)=COMPLETE
Mycobacterium tuberculosis	SP38	MbovSP38,"SP38","SRS2940349"	PDT000050415.3	2016-08-09T20:30:09Z	Brazil: Sao Paulo	slaughterhouse	clinical		aac(2')-Ic=COMPLETE,blaA=COMPLETE,erm(37)=COMPLETE
Mycobacterium tuberculosis	PR08	MTB PR08,"PR08"	PDT000050422.1	2015-02-25T21:50:42Z	Malaysia: Kuala Lumpur	CSF	clinical	PDS000047576.1	aac(2')-Ic=COMPLETE,blaA=COMPLETE,erm(37)=COMPLETE
Mycobacterium tuberculosis	Mx1-22A	Mx1-22A,"Mx22A","SRS702242"	PDT000052356.1	2015-03-30T22:01:47Z	Mexico: Monterrey	skin biopsy	clinical
Mycobacterium tuberculosis	NZ3DS1	NZ3DS1	PDT000060565.1	2015-04-15T16:05:02Z	New Zealand: Auckland	sputum	clinical		aac(2')-Ic=COMPLETE,blaA=COMPLETE,erm(37)=COMPLETE
Mycobacterium tuberculosis	MTBR2/09	MTBR2/09	PDT000060583.1	2015-04-15T18:02:48Z	Malaysia: Kuala Lumpur	sputum	clinical		aac(2')-Ic=COMPLETE,blaA=COMPLETE,erm(37)=COMPLETE
Mycobacterium tuberculosis	MTBR3/09	MTBR3/09	PDT000060579.1	2015-04-15T18:01:43Z	Malaysia: Kuala Lumpur	sputum	clinical		aac(2')-Ic=COMPLETE,blaA=COMPLETE,erm(37)=COMPLETE
Mycobacterium tuberculosis	MTBR1/09	MTBR1/09	PDT000060580.1	2015-04-15T18:02:05Z	Malaysia: Kuala Lumpur	sputum	clinical		aac(2')-Ic=COMPLETE,blaA=COMPLETE,erm(37)=COMPLETE
Mycobacterium tuberculosis	FJ924	Enriched bacterium FJ924,"FJ924"	PDT000062402.1	2015-04-21T18:01:25Z	USA: Arizona, Phoenix	enriched and purified from autopsy liver tissue	clinical
Mycobacterium tuberculosis	13-4152	13-4152,"Mycobacterium tuberculosis isolate 13-4152","SRS1203699"	PDT000063419.1	2015-04-28T13:06:31Z	Russia:Moscow	sputum from 11 year old male patient with diagnosed caseous pneumonia	clinical		aac(2')-Ic=COMPLETE,blaA=COMPLETE,erm(37)=COMPLETE
Mycobacterium tuberculosis	201366	201366,"201366-sc-2012-04-04T13:41:01Z-1397511","38b","ERS124360"	PDT000063468.1	2015-04-30T16:56:41Z	South Africa: Durban	sputum	clinical	PDS000009919.18	aac(2')-Ic=COMPLETE,blaA=COMPLETE,erm(37)=COMPLETE
Mycobacterium tuberculosis	13-2459	13-2459,"Mycobacterium tuberculosis isolate 13-2459","SRS1204202"	PDT000066727.1	2015-06-02T15:07:20Z	Russia: Moscow	sputum	clinical		aac(2')-Ic=COMPLETE,blaA=COMPLETE,erm(37)=COMPLETE
Mycobacterium tuberculosis	UC3	Mycobacterium haemophilum UC3,"UC3"	PDT000067090.1	2015-06-08T15:01:47Z	USA: CA, San Francisco	sputum	clinical		arr=HMM,bla=HMM
Mycobacterium tuberculosis	UC1	Mycobacterium haemophilum UC1,"UC1"	PDT000067091.1	2015-06-08T15:01:50Z	USA: CA, San Francisco	sputum	clinical		arr=HMM,bla=HMM,tet(C)=COMPLETE
Mycobacterium tuberculosis	UC2	Mycobacterium haemophilum UC2,"UC2"	PDT000067092.1	2015-06-08T15:02:01Z	USA: CA, San Francisco	sputum	clinical		arr=HMM,bla=HMM,tet(C)=COMPLETE
Mycobacterium tuberculosis	UC4	Mycobacterium haemophilum UC4,"UC4"	PDT000067093.1	2015-06-08T15:02:36Z	USA: CA, San Francisco	sputum	clinical		arr=HMM,bla=HMM
Mycobacterium tuberculosis	3281	3281,"Mycrobacterium bovis BCG str. 3281"	PDT000068885.1	2015-06-30T16:51:40Z	China	human	clinical	PDS000010061.9	aac(2')-Ic=COMPLETE,blaA=COMPLETE,erm(37)=PARTIAL
Mycobacterium tuberculosis	MTB221/11	MTB221/11	PDT000070107.1	2015-07-09T19:01:27Z	Malaysia: Kuala Lumpur	CSF	clinical		aac(2')-Ic=COMPLETE,blaA=COMPLETE,erm(37)=COMPLETE
Mycobacterium tuberculosis	1595	1595	PDT000072828.1	2015-07-17T12:50:40Z	Korea	tissue sample	clinical	PDS000010058.1	aac(2')-Ic=COMPLETE,blaA=COMPLETE,erm(37)=COMPLETE
Mycobacterium tuberculosis	400834	28a,"400834","400834-sc-2011-11-29T12:47:10Z-1312588","ERS075396"	PDT000072834.1	2015-07-17T19:44:49Z	South Africa: Stellenbosch	sputum	clinical	PDS000009981.1	aac(2')-Ic=COMPLETE,blaA=COMPLETE,erm(37)=COMPLETE
Mycobacterium tuberculosis	200541	200541,"200541-sc-2012-04-04T13:40:57Z-1397508","37a","ERS124357"	PDT000072855.1	2015-07-17T19:55:57Z	South Africa: Durban	sputum	clinical	PDS000010126.9	aac(2')-Ic=COMPLETE,blaA=COMPLETE,erm(37)=COMPLETE
Mycobacterium tuberculosis	A70250	11112-sc-2011-02-15-1079070,"A70250","ERS023445"	PDT000072907.1	2015-07-17T20:25:26Z	Uganda: Kampala	sputum	clinical		aac(2')-Ic=COMPLETE,blaA=COMPLETE,erm(37)=COMPLETE
Mycobacterium tuberculosis	402495	31b,"402495","402495-sc-2011-11-29T12:47:16Z-1312595","ERS075403"	PDT000072917.1	2015-07-17T20:32:10Z	South Africa: Stellenbosch	sputum	clinical	PDS000010038.1	aac(2')-Ic=COMPLETE,blaA=COMPLETE,erm(37)=COMPLETE
Mycobacterium tuberculosis	MT433	MT433	PDT000072980.1	2015-07-17T21:02:39Z	Thailand	sputum	clinical	PDS000010041.7	aac(2')-Ic=COMPLETE,blaA=COMPLETE,erm(37)=COMPLETE
Mycobacterium tuberculosis	201314	201314,"201314-sc-2012-04-04T13:40:58Z-1397509","37b","ERS124358"	PDT000072986.1	2015-07-17T21:07:56Z	South Africa: Durban	sputum	clinical	PDS000009919.18	aac(2')-Ic=COMPLETE,blaA=COMPLETE,erm(37)=COMPLETE
Mycobacterium tuberculosis	300191	10a,"300191","300191-sc-2011-11-29T12:46:43Z-1312552","ERS075360"	PDT000073034.1	2015-07-17T21:32:27Z	South Africa: Cape Town	sputum	clinical	PDS000047628.1	aac(2')-Ic=COMPLETE,blaA=COMPLETE,erm(37)=COMPLETE
Mycobacterium tuberculosis	A70490	16488-sc-2011-02-15-1079087,"A70490","ERS023462"	PDT000073037.1	2015-07-17T21:33:42Z	Uganda: Kampala	sputum	clinical		aac(2')-Ic=COMPLETE,blaA=COMPLETE,erm(37)=COMPLETE
Mycobacterium tuberculosis	401555	401555,"401555-sc-2011-11-29T12:46:39Z-1312550","9a","ERS075358"	PDT000073044.1	2015-07-17T21:37:06Z	South Africa: Stellenbosch	sputum	clinical	PDS000010054.1	aac(2')-Ic=COMPLETE,blaA=COMPLETE,erm(37)=COMPLETE
Mycobacterium tuberculosis	200253	200253,"200253-sc-2012-04-04T13:40:59Z-1397510","38a","ERS124359"	PDT000073053.1	2015-07-17T21:40:41Z	South Africa: Durban	sputum	clinical		aac(2')-Ic=COMPLETE,blaA=COMPLETE,erm(37)=COMPLETE
Mycobacterium tuberculosis	A70329	12726-sc-2011-02-15-1079075,"A70329","ERS023450"	PDT000073118.1	2015-07-17T22:13:25Z	Uganda: Kampala	sputum	clinical		aac(2')-Ic=COMPLETE,blaA=COMPLETE,erm(37)=COMPLETE
Mycobacterium tuberculosis	301645	22a,"301645","301645-sc-2011-11-29T12:46:59Z-1312576","ERS075384"	PDT000073119.1	2015-07-17T22:13:50Z	South Africa: Cape Town	sputum	clinical	PDS000010053.1	aac(2')-Ic=COMPLETE,blaA=COMPLETE,erm(37)=COMPLETE
Mycobacterium tuberculosis	401107	20b,"401107","401107-sc-2011-11-29T12:46:57Z-1312573","ERS075381"	PDT000073122.1	2015-07-17T22:16:00Z	South Africa: Stellenbosch	sputum	clinical	PDS000010077.1	aac(2')-Ic=COMPLETE,blaA=COMPLETE,erm(37)=COMPLETE
Mycobacterium tuberculosis	A70011_4	8485-sc-2011-02-15-1079065,"A70011_4","ERS023440"	PDT000073170.1	2015-07-17T22:42:21Z	Uganda: Kampala	sputum	clinical		aac(2')-Ic=COMPLETE,blaA=COMPLETE,erm(37)=COMPLETE
Mycobacterium tuberculosis	1200782	1200782,"1200782-sc-2012-04-04T13:41:04Z-1397516","41a","ERS124365"	PDT000073184.1	2015-07-17T22:49:45Z	South Africa: Johannesburg	sputum	clinical	PDS000047629.1	aac(2')-Ic=COMPLETE,blaA=COMPLETE,erm(37)=COMPLETE
Mycobacterium tuberculosis	300239	2a,"300239","300239-sc-2011-11-29T12:46:26Z-1312536","ERS075344"	PDT000073204.1	2015-07-17T23:00:51Z	South Africa: Cape Town	sputum	clinical		aac(2')-Ic=COMPLETE,blaA=COMPLETE,erm(37)=COMPLETE
Mycobacterium tuberculosis	400739	400739,"400739-sc-2011-11-29T12:46:36Z-1312546","7a","ERS075354"	PDT000073233.1	2015-07-17T23:17:41Z	South Africa: Stellenbosch	sputum	clinical	PDS000010052.1	aac(2')-Ic=COMPLETE,blaA=COMPLETE,erm(37)=COMPLETE
Mycobacterium tuberculosis	400968	19a,"400968","400968-sc-2011-11-29T12:46:55Z-1312570","ERS075378"	PDT000073278.1	2015-07-17T23:43:15Z	South Africa: Stellenbosch	sputum	clinical	PDS000010095.2	aac(2')-Ic=COMPLETE,blaA=COMPLETE,erm(37)=COMPLETE
Mycobacterium tuberculosis	A70428	14934-sc-2011-02-15-1079081,"A70428","ERS023456"	PDT000073351.1	2015-07-18T00:22:02Z	Uganda: Kampala	sputum	clinical		aac(2')-Ic=COMPLETE,blaA=COMPLETE,erm(37)=COMPLETE
Mycobacterium tuberculosis	A70555	18730-sc-2011-02-15-1079091,"A70555","ERS023466"	PDT000073370.1	2015-07-18T00:32:55Z	Uganda: Kampala	sputum	clinical		aac(2')-Ic=COMPLETE,blaA=COMPLETE,erm(37)=COMPLETE
Mycobacterium tuberculosis	402267	402267,"402267-sc-2011-11-29T12:46:37Z-1312547","7b","ERS075355"	PDT000073377.1	2015-07-18T00:36:29Z	South Africa: Stellenbosch	sputum	clinical	PDS000010052.1	aac(2')-Ic=COMPLETE,blaA=COMPLETE,erm(37)=COMPLETE
Mycobacterium tuberculosis	1300037	1300037,"1300037-sc-2012-04-04T13:41:06Z-1397518","42a","ERS124367"	PDT000073388.1	2015-07-18T00:44:19Z	South Africa: Brits	sputum	clinical	PDS000047618.1	aac(2')-Ic=COMPLETE,blaA=COMPLETE,erm(37)=COMPLETE
Mycobacterium tuberculosis	A70582	19381-sc-2011-02-15-1079092,"A70582","ERS023467"	PDT000073405.1	2015-07-18T00:53:45Z	Uganda: Kampala	sputum	clinical		aac(2')-Ic=COMPLETE,blaA=COMPLETE,erm(37)=COMPLETE
Mycobacterium tuberculosis	1300039	1300039,"1300039-sc-2012-04-04T13:41:10Z-1397522","44a","ERS124371"	PDT000073460.1	2015-07-18T01:24:03Z	South Africa: Brits	sputum	clinical	PDS000010051.1	aac(2')-Ic=COMPLETE,blaA=COMPLETE,erm(37)=COMPLETE
Mycobacterium tuberculosis	1500108	1500108,"1500108-sc-2012-04-04T13:41:15Z-1397527","46b","ERS124376"	PDT000073481.1	2015-07-18T01:41:37Z	Malaysia: Kuala Lumpur	sputum	clinical		aac(2')-Ic=COMPLETE,blaA=COMPLETE,erm(37)=COMPLETE
Mycobacterium tuberculosis	A70501	17049-sc-2011-02-15-1079088,"A70501","ERS023463"	PDT000073488.1	2015-07-18T01:46:36Z	Uganda: Kampala	sputum	clinical		aac(2')-Ic=COMPLETE,blaA=COMPLETE,erm(37)=COMPLETE
Mycobacterium tuberculosis	300260	25a,"300260","300260-sc-2011-11-29T12:47:06Z-1312582","ERS075390"	PDT000073600.1	2015-07-18T02:51:55Z	South Africa: Cape Town	sputum	clinical	PDS000047625.1	aac(2')-Ic=COMPLETE,blaA=COMPLETE,erm(37)=COMPLETE
Mycobacterium tuberculosis	200066	200066,"200066-sc-2012-04-04T13:41:03Z-1397514","40a","ERS124363"	PDT000073603.1	2015-07-18T02:53:35Z	South Africa: Durban	sputum	clinical	PDS000010126.9	aac(2')-Ic=COMPLETE,blaA=COMPLETE,erm(37)=COMPLETE
Mycobacterium tuberculosis	402542	402542,"402542-sc-2011-11-29T12:46:40Z-1312551","9b","ERS075359"	PDT000073604.1	2015-07-18T02:53:59Z	South Africa: Stellenbosch	sputum	clinical	PDS000010054.1	aac(2')-Ic=COMPLETE,blaA=COMPLETE,erm(37)=COMPLETE
Mycobacterium tuberculosis	A70596	19744-sc-2011-02-15-1079093,"A70596","ERS023468"	PDT000073624.1	2015-07-18T03:09:19Z	Uganda: Kampala	sputum	clinical		aac(2')-Ic=COMPLETE,blaA=COMPLETE,erm(37)=COMPLETE
Mycobacterium tuberculosis	1700089	1700089,"1700089-sc-2012-04-04T13:41:19Z-1397532","49a","ERS124381"	PDT000073648.1	2015-07-18T03:25:17Z	Thailand: Nonthaburi	sputum	clinical	PDS000010050.1	aac(2')-Ic=COMPLETE,blaA=COMPLETE,erm(37)=COMPLETE
Mycobacterium tuberculosis	B00001265	B00001265,"ERS007651","NLA000001265-sc-2010-05-07-33351"	PDT000073697.1	2015-07-18T04:00:40Z	Netherlands: Amsterdam		clinical		aac(2')-Ic=COMPLETE,blaA=COMPLETE,erm(37)=PARTIAL_END_OF_CONTIG
Mycobacterium tuberculosis	A70136	13046-sc-2011-02-15-1079077,"A70136","ERS023452"	PDT000073717.1	2015-07-18T04:15:02Z	Uganda: Kampala	sputum	clinical		aac(2')-Ic=COMPLETE,blaA=COMPLETE,erm(37)=COMPLETE
Mycobacterium tuberculosis	1301087	1301087,"1301087-sc-2012-04-04T13:41:09Z-1397521","43b","ERS124370"	PDT000073719.1	2015-07-18T04:16:26Z	South Africa: Brits	sputum	clinical	PDS000009977.1	aac(2')-Ic=COMPLETE,blaA=COMPLETE,erm(37)=COMPLETE
Mycobacterium tuberculosis	A70448	15196-sc-2011-02-15-1079083,"A70448","ERS023458"	PDT000073745.1	2015-07-18T04:30:30Z	Uganda: Kampala	sputum	clinical		aac(2')-Ic=COMPLETE,blaA=COMPLETE,erm(37)=COMPLETE
Mycobacterium tuberculosis	302434	22b,"302434","302434-sc-2011-11-29T12:47:00Z-1312577","ERS075385"	PDT000073767.1	2015-07-18T04:42:43Z	South Africa: Cape Town	sputum	clinical	PDS000010053.1	aac(2')-Ic=COMPLETE,blaA=COMPLETE,erm(37)=COMPLETE
Mycobacterium tuberculosis	402138	13b,"402138","402138-sc-2011-11-29T12:46:48Z-1312559","ERS075367"	PDT000073849.1	2015-07-18T05:59:17Z	South Africa: Stellenbosch	sputum	clinical	PDS000010049.1	aac(2')-Ic=COMPLETE,blaA=COMPLETE,erm(37)=COMPLETE
Mycobacterium tuberculosis	A70011_5	12998-sc-2011-02-15-1079076,"A70011_5","ERS023451"	PDT000073874.1	2015-07-18T06:37:38Z	Uganda: Kampala	sputum	clinical		aac(2')-Ic=COMPLETE,blaA=COMPLETE,erm(37)=COMPLETE
Mycobacterium tuberculosis	300798	16a,"300798","300798-sc-2011-11-29T12:46:51Z-1312564","ERS075372"	PDT000073934.1	2015-07-18T07:18:07Z	South Africa: Cape Town	sputum	clinical	PDS000047626.1	aac(2')-Ic=COMPLETE,blaA=COMPLETE,erm(37)=COMPLETE
Mycobacterium tuberculosis	200135	200135,"200135-sc-2012-04-04T13:40:51Z-1397502","34a","ERS124351"	PDT000073946.1	2015-07-18T07:24:32Z	South Africa: Durban	sputum	clinical	PDS000010121.7	aac(2')-Ic=COMPLETE,blaA=COMPLETE,erm(37)=COMPLETE
Mycobacterium tuberculosis	1700302	1700302,"1700302-sc-2012-04-04T13:41:21Z-1397534","50a","ERS124383"	PDT000073961.1	2015-07-18T07:33:01Z	Thailand: Nonthaburi	sputum	clinical		aac(2')-Ic=COMPLETE,blaA=COMPLETE,erm(37)=COMPLETE
Mycobacterium tuberculosis	D00000538	D00000538,"ERS007664","NLA000000538-sc-2010-05-07-33360"	PDT000073982.1	2015-07-18T07:47:19Z	Netherlands		clinical		aac(2')-Ic=PARTIAL_END_OF_CONTIG,blaA=COMPLETE,erm(37)=PARTIAL_END_OF_CONTIG
Mycobacterium tuberculosis	1200172	1200172,"1200172-sc-2012-04-04T13:41:06Z-1397517","41b","ERS124366"	PDT000074029.1	2015-07-18T08:18:44Z	South Africa: Johannesburg	sputum	clinical	PDS000047629.1	aac(2')-Ic=COMPLETE,blaA=COMPLETE,erm(37)=COMPLETE
Mycobacterium tuberculosis	302235	10b,"302235","302235-sc-2011-11-29T12:46:44Z-1312553","ERS075361"	PDT000074102.1	2015-07-18T09:04:38Z	South Africa: Cape Town	sputum	clinical		aac(2')-Ic=COMPLETE,blaA=COMPLETE,erm(37)=COMPLETE
Mycobacterium tuberculosis	401787	401787,"401787-sc-2011-11-29T12:46:31Z-1312543","5b","ERS075351"	PDT000074107.1	2015-07-18T09:07:10Z	South Africa: Stellenbosch	sputum	clinical	PDS000010044.1	aac(2')-Ic=COMPLETE,blaA=COMPLETE,erm(37)=COMPLETE
Mycobacterium tuberculosis	B09601851	B09601851,"ERS007647","NLA009601851-sc-2010-05-07-33349"	PDT000074138.1	2015-07-18T09:24:08Z	Netherlands: Amsterdam		clinical		aac(2')-Ic=COMPLETE,blaA=COMPLETE,erm(37)=COMPLETE
Mycobacterium tuberculosis	401206	3b,"401206","401206-sc-2011-11-29T12:46:27Z-1312538","ERS075346"	PDT000074176.1	2015-07-18T09:44:08Z	South Africa: Stellenbosch	sputum	clinical	PDS000047627.1	aac(2')-Ic=COMPLETE,blaA=COMPLETE,erm(37)=COMPLETE
Mycobacterium tuberculosis	A70196	10163-sc-2011-02-15-1079069,"A70196","ERS023444"	PDT000074206.1	2015-07-18T09:59:22Z	Uganda: Kampala	sputum	clinical		aac(2')-Ic=COMPLETE,blaA=COMPLETE,erm(37)=COMPLETE
Mycobacterium tuberculosis	400673	400673,"400673-sc-2011-11-29T12:46:29Z-1312540","4a","ERS075348"	PDT000074244.1	2015-07-18T10:20:00Z	South Africa: Stellenbosch	sputum	clinical	PDS000010039.1	aac(2')-Ic=COMPLETE,blaA=COMPLETE,erm(37)=COMPLETE
Mycobacterium tuberculosis	A70144_2	11165-sc-2011-02-15-1079071,"A70144_2","ERS023446"	PDT000074252.1	2015-07-18T10:23:31Z	Uganda: Kampala	sputum	clinical		aac(2')-Ic=COMPLETE,blaA=COMPLETE,erm(37)=COMPLETE
Mycobacterium tuberculosis	A70547	21990-sc-2011-02-15-1079099,"A70547","ERS023474"	PDT000074262.1	2015-07-18T10:29:09Z	Uganda: Kampala	sputum	clinical		aac(2')-Ic=COMPLETE,blaA=COMPLETE,erm(37)=COMPLETE
Mycobacterium tuberculosis	A70757	26476-sc-2011-02-15-1079104,"A70757","ERS023479"	PDT000074299.1	2015-07-18T10:50:58Z	Uganda: Kampala	sputum	clinical		aac(2')-Ic=COMPLETE,blaA=COMPLETE,erm(37)=COMPLETE
Mycobacterium tuberculosis	A70144_1	9079-sc-2011-02-15-1079067,"A70144_1","ERS023442"	PDT000074312.1	2015-07-18T10:59:29Z	Uganda: Kampala	sputum	clinical		aac(2')-Ic=COMPLETE,blaA=COMPLETE,erm(37)=COMPLETE
Mycobacterium tuberculosis	1500176	1500176,"1500176-sc-2012-04-04T13:41:17Z-1397529","47a","ERS124378"	PDT000074323.1	2015-07-18T11:04:05Z	Malaysia: Kuala Lumpur	sputum	clinical	PDS000010042.1	aac(2')-Ic=COMPLETE,blaA=COMPLETE,erm(37)=COMPLETE
Mycobacterium tuberculosis	A70136	15354-sc-2011-02-15-1079084,"A70136","ERS023459"	PDT000074341.1	2015-07-18T11:13:05Z	Uganda: Kampala	sputum	clinical		aac(2')-Ic=COMPLETE,blaA=COMPLETE,erm(37)=COMPLETE
Mycobacterium tuberculosis	400044	3a,"400044","400044-sc-2011-11-29T12:46:28Z-1312539","ERS075347"	PDT000074353.1	2015-07-18T11:20:22Z	South Africa: Stellenbosch	sputum	clinical	PDS000047627.1	aac(2')-Ic=COMPLETE,blaA=COMPLETE,erm(37)=COMPLETE
Mycobacterium tuberculosis	1700938	1700938,"1700938-sc-2012-04-04T13:41:22Z-1397535","50b","ERS124384"	PDT000074408.1	2015-07-18T11:50:43Z	Thailand: Nonthaburi	sputum	clinical	PDS000010041.7	aac(2')-Ic=COMPLETE,blaA=COMPLETE,erm(37)=COMPLETE
Mycobacterium tuberculosis	A70376	20132-sc-2011-02-15-1079094,"A70376","ERS023469"	PDT000074409.1	2015-07-18T11:51:10Z	Uganda: Kampala	sputum	clinical		aac(2')-Ic=COMPLETE,blaA=COMPLETE,erm(37)=COMPLETE
Mycobacterium tuberculosis	400260	11a,"400260","400260-sc-2011-11-29T12:46:45Z-1312555","ERS075363"	PDT000074484.1	2015-07-18T12:30:22Z	South Africa: Stellenbosch	sputum	clinical	PDS000010040.1	aac(2')-Ic=COMPLETE,blaA=COMPLETE,erm(37)=COMPLETE
Mycobacterium tuberculosis	402568	402568,"402568-sc-2011-11-29T12:46:29Z-1312541","4b","ERS075349"	PDT000074486.1	2015-07-18T12:31:07Z	South Africa: Stellenbosch	sputum	clinical	PDS000010039.1	aac(2')-Ic=COMPLETE,blaA=COMPLETE,erm(37)=COMPLETE
Mycobacterium tuberculosis	A70785	27927-sc-2011-02-15-1079109,"A70785","ERS023484"	PDT000074529.1	2015-07-18T12:51:56Z	Uganda: Kampala	sputum	clinical		aac(2')-Ic=COMPLETE,blaA=COMPLETE,erm(37)=COMPLETE
Mycobacterium tuberculosis	A70659	22030-sc-2011-02-15-1079100,"A70659","ERS023475"	PDT000074571.1	2015-07-18T13:10:47Z	Uganda: Kampala	sputum	clinical		aac(2')-Ic=COMPLETE,blaA=COMPLETE,erm(37)=COMPLETE
Mycobacterium tuberculosis	A70170	9705-sc-2011-02-15-1079068,"A70170","ERS023443"	PDT000074578.1	2015-07-18T13:14:16Z	Uganda: Kampala	sputum	clinical		aac(2')-Ic=COMPLETE,blaA=COMPLETE,erm(37)=PARTIAL
Mycobacterium tuberculosis	B09701572	B09701572,"ERS007654","NLA009701572-sc-2010-05-07-33353"	PDT000074601.1	2015-07-18T13:26:15Z	Netherlands: Amsterdam		clinical		aac(2')-Ic=COMPLETE,blaA=COMPLETE,erm(37)=COMPLETE
Mycobacterium tuberculosis	402713	23a,"402713","402713-sc-2011-11-29T12:47:04Z-1312579","ERS075387"	PDT000074605.1	2015-07-18T13:27:42Z	South Africa: Stellenbosch	sputum	clinical		aac(2')-Ic=COMPLETE,blaA=COMPLETE,erm(37)=COMPLETE
Mycobacterium tuberculosis	301816	16b,"301816","301816-sc-2011-11-29T12:46:52Z-1312565","ERS075373"	PDT000074608.1	2015-07-18T13:28:45Z	South Africa: Cape Town	sputum	clinical	PDS000047626.1	aac(2')-Ic=COMPLETE,blaA=COMPLETE,erm(37)=COMPLETE
Mycobacterium tuberculosis	401539	31a,"401539","401539-sc-2011-11-29T12:47:15Z-1312594","ERS075402"	PDT000074684.1	2015-07-18T14:03:01Z	South Africa: Stellenbosch	sputum	clinical	PDS000010038.1	aac(2')-Ic=COMPLETE,blaA=COMPLETE,erm(37)=COMPLETE
Mycobacterium tuberculosis	402797	21b,"402797","402797-sc-2011-11-29T12:46:59Z-1312575","ERS075383"	PDT000074727.1	2015-07-18T14:22:59Z	South Africa: Stellenbosch	sputum	clinical	PDS000047624.2	aac(2')-Ic=COMPLETE,blaA=COMPLETE,erm(37)=COMPLETE
Mycobacterium tuberculosis	201127	201127,"201127-sc-2012-04-04T13:41:04Z-1397515","40b","ERS124364"	PDT000074730.1	2015-07-18T14:24:36Z	South Africa: Durban	sputum	clinical	PDS000010126.9	aac(2')-Ic=COMPLETE,blaA=COMPLETE,erm(37)=COMPLETE
Mycobacterium tuberculosis	A70011_2	7516-sc-2011-02-15-1079061,"A70011_2","ERS023436"	PDT000074749.1	2015-07-18T14:40:24Z	Uganda: Kampala	sputum	clinical		aac(2')-Ic=COMPLETE,blaA=COMPLETE,erm(37)=COMPLETE
Mycobacterium tuberculosis	A00400885	A00400885,"ERS007642","NLA000400885-sc-2010-05-07-33346"	PDT000074775.1	2015-07-18T15:20:20Z	Netherlands: Amsterdam		clinical		aac(2')-Ic=COMPLETE,blaA=COMPLETE,erm(37)=COMPLETE
Mycobacterium tuberculosis	A70260	11316-sc-2011-02-15-1079072,"A70260","ERS023447"	PDT000074786.1	2015-07-18T15:27:40Z	Uganda: Kampala	sputum	clinical		aac(2')-Ic=COMPLETE,blaA=COMPLETE,erm(37)=COMPLETE
Mycobacterium tuberculosis	302350	29b,"302350","302350-sc-2011-11-29T12:47:13Z-1312591","ERS075399"	PDT000074787.1	2015-07-18T15:28:06Z	South Africa: Cape Town	sputum	clinical	PDS000047633.1	aac(2')-Ic=COMPLETE,blaA=COMPLETE,erm(37)=COMPLETE
Mycobacterium tuberculosis	400554	15a,"400554","400554-sc-2011-11-29T12:46:51Z-1312563","ERS075371"	PDT000074812.1	2015-07-18T15:40:02Z	South Africa: Stellenbosch	sputum	clinical		aac(2')-Ic=COMPLETE,blaA=COMPLETE,erm(37)=COMPLETE
Mycobacterium tuberculosis	402629	18b,"402629","402629-sc-2011-11-29T12:46:54Z-1312569","ERS075377"	PDT000074820.1	2015-07-18T15:44:58Z	South Africa: Stellenbosch	sputum	clinical	PDS000047624.2	aac(2')-Ic=COMPLETE,blaA=COMPLETE,erm(37)=COMPLETE
Mycobacterium tuberculosis	A09900565	A09900565,"ERS007636","NLA009900565-sc-2010-05-07-33342"	PDT000074845.1	2015-07-18T15:57:27Z	Netherlands: Amsterdam		clinical		aac(2')-Ic=COMPLETE,blaA=COMPLETE,erm(37)=COMPLETE
Mycobacterium tuberculosis	201009	201009,"201009-sc-2012-04-04T13:40:48Z-1397499","32b","ERS124348"	PDT000074930.1	2015-07-18T16:44:13Z	South Africa: Durban	sputum	clinical	PDS000047659.1	aac(2')-Ic=COMPLETE,blaA=COMPLETE,erm(37)=COMPLETE
Mycobacterium tuberculosis	401594	15b,"401594","401594-sc-2011-11-29T12:46:50Z-1312562","ERS075370"	PDT000074992.1	2015-07-18T17:17:57Z	South Africa: Stellenbosch	sputum	clinical		aac(2')-Ic=COMPLETE,blaA=COMPLETE,erm(37)=COMPLETE
Mycobacterium tuberculosis	A70763_2	30846-sc-2011-02-15-1079110,"A70763_2","ERS023485"	PDT000075074.1	2015-07-18T18:02:57Z	Uganda: Kampala	sputum	clinical		aac(2')-Ic=COMPLETE,blaA=COMPLETE,erm(37)=COMPLETE
Mycobacterium tuberculosis	A70730	25338-sc-2011-02-15-1079103,"A70730","ERS023478"	PDT000075115.1	2015-07-18T18:28:05Z	Uganda: Kampala	sputum	clinical		aac(2')-Ic=COMPLETE,blaA=COMPLETE,erm(37)=COMPLETE
Mycobacterium tuberculosis	201150	201150,"201150-sc-2012-04-04T13:40:52Z-1397503","34b","ERS124352"	PDT000075121.1	2015-07-18T18:30:29Z	South Africa: Durban	sputum	clinical	PDS000010121.7	aac(2')-Ic=COMPLETE,blaA=COMPLETE,erm(37)=COMPLETE
Mycobacterium tuberculosis	1500524	1500524,"1500524-sc-2012-04-04T13:41:16Z-1397528","47b","ERS124377"	PDT000075124.1	2015-07-18T18:32:58Z	Malaysia: Kuala Lumpur	sputum	clinical	PDS000010042.1	aac(2')-Ic=COMPLETE,blaA=COMPLETE,erm(37)=COMPLETE
Mycobacterium tuberculosis	301347	301347,"301347-sc-2011-11-29T12:46:31Z-1312544","6a","ERS075352"	PDT000075161.1	2015-07-18T18:53:35Z	South Africa: Cape Town	sputum	clinical	PDS000009980.1	aac(2')-Ic=COMPLETE,blaA=COMPLETE,erm(37)=COMPLETE
Mycobacterium tuberculosis	400731	27a,"400731","400731-sc-2011-11-29T12:47:09Z-1312586","ERS075394"	PDT000075178.1	2015-07-18T19:06:29Z	South Africa: Stellenbosch	sputum	clinical	PDS000010031.1	aac(2')-Ic=COMPLETE,blaA=COMPLETE,erm(37)=COMPLETE
Mycobacterium tuberculosis	302174	25b,"302174","302174-sc-2011-11-29T12:47:07Z-1312583","ERS075391"	PDT000075195.1	2015-07-18T19:16:25Z	South Africa: Cape Town	sputum	clinical	PDS000047625.1	aac(2')-Ic=COMPLETE,blaA=COMPLETE,erm(37)=COMPLETE
Mycobacterium tuberculosis	300879	26a,"300879","300879-sc-2011-11-29T12:47:08Z-1312584","ERS075392"	PDT000075219.1	2015-07-18T19:30:50Z	South Africa: Cape Town	sputum	clinical	PDS000010037.1	aac(2')-Ic=COMPLETE,blaA=COMPLETE,erm(37)=COMPLETE
Mycobacterium tuberculosis	301725	2b,"301725","301725-sc-2011-11-29T12:46:27Z-1312537","ERS075345"	PDT000075238.1	2015-07-18T19:41:45Z	South Africa: Cape Town	sputum	clinical	PDS000047628.1	aac(2')-Ic=COMPLETE,blaA=COMPLETE,erm(37)=COMPLETE
Mycobacterium tuberculosis	200353	200353,"200353-sc-2012-04-04T13:40:49Z-1397500","33a","ERS124349"	PDT000075285.1	2015-07-18T20:07:52Z	South Africa: Durban	sputum	clinical	PDS000010059.2	aac(2')-Ic=COMPLETE,blaA=COMPLETE,erm(37)=COMPLETE
Mycobacterium tuberculosis	401391	23b,"401391","401391-sc-2011-11-29T12:47:00Z-1312578","ERS075386"	PDT000075333.1	2015-07-18T20:38:18Z	South Africa: Stellenbosch	sputum	clinical		aac(2')-Ic=COMPLETE,blaA=COMPLETE,erm(37)=COMPLETE
Mycobacterium tuberculosis	A70762	26697-sc-2011-02-15-1079105,"A70762","ERS023480"	PDT000075338.1	2015-07-18T20:41:10Z	Uganda: Kampala	sputum	clinical		aac(2')-Ic=COMPLETE,blaA=COMPLETE,erm(37)=COMPLETE
Mycobacterium tuberculosis	400285	1b,"400285","400285-sc-2011-11-29T12:46:25Z-1312535","ERS075343"	PDT000075367.1	2015-07-18T20:51:47Z	South Africa: Stellenbosch	sputum	clinical		aac(2')-Ic=COMPLETE,blaA=COMPLETE,erm(37)=COMPLETE
Mycobacterium tuberculosis	A70011_1	7494-sc-2011-02-15-1079060,"A70011_1","ERS023435"	PDT000075379.1	2015-07-18T20:58:40Z	Uganda: Kampala	sputum	clinical		aac(2')-Ic=COMPLETE,blaA=COMPLETE,erm(37)=COMPLETE
Mycobacterium tuberculosis	A70086	8293-sc-2011-02-15-1079063,"A70086","ERS023438"	PDT000075422.1	2015-07-18T21:23:25Z	Uganda: Kampala	sputum	clinical		aac(2')-Ic=COMPLETE,blaA=COMPLETE,erm(37)=COMPLETE
Mycobacterium tuberculosis	300234	24a,"300234","300234-sc-2011-11-29T12:47:05Z-1312580","ERS075388"	PDT000075520.1	2015-07-18T22:11:44Z	South Africa: Cape Town	sputum	clinical	PDS000047626.1	aac(2')-Ic=COMPLETE,blaA=COMPLETE,erm(37)=COMPLETE
Mycobacterium tuberculosis	402538	20a,"402538","402538-sc-2011-11-29T12:46:56Z-1312572","ERS075380"	PDT000075525.1	2015-07-18T22:14:31Z	South Africa: Stellenbosch	sputum	clinical	PDS000010077.1	aac(2')-Ic=COMPLETE,blaA=COMPLETE,erm(37)=COMPLETE
Mycobacterium tuberculosis	301092	29a,"301092","301092-sc-2011-11-29T12:47:12Z-1312590","ERS075398"	PDT000075574.1	2015-07-18T22:47:30Z	South Africa: Cape Town	sputum	clinical	PDS000047633.1	aac(2')-Ic=COMPLETE,blaA=COMPLETE,erm(37)=COMPLETE
Mycobacterium tuberculosis	201035	201035,"201035-sc-2012-04-04T13:40:54Z-1397505","35b","ERS124354"	PDT000075659.1	2015-07-18T23:39:19Z	South Africa: Durban	sputum	clinical		aac(2')-Ic=COMPLETE,blaA=COMPLETE,erm(37)=COMPLETE
Mycobacterium tuberculosis	A70088	20147-sc-2011-02-15-1079095,"A70088","ERS023470"	PDT000075674.1	2015-07-18T23:50:21Z	Uganda: Kampala	sputum	clinical		aac(2')-Ic=COMPLETE,blaA=COMPLETE,erm(37)=COMPLETE
Mycobacterium tuberculosis	401212	11b,"401212","401212-sc-2011-11-29T12:46:44Z-1312554","ERS075362"	PDT000075687.1	2015-07-18T23:59:07Z	South Africa: Stellenbosch	sputum	clinical	PDS000010040.1	aac(2')-Ic=COMPLETE,blaA=COMPLETE,erm(37)=COMPLETE
Mycobacterium tuberculosis	A70136	8962-sc-2011-02-15-1079066,"A70136","ERS023441"	PDT000075693.1	2015-07-19T00:02:23Z	Uganda: Kampala	sputum	clinical		aac(2')-Ic=COMPLETE,blaA=COMPLETE,erm(37)=COMPLETE
Mycobacterium tuberculosis	400491	12a,"400491","400491-sc-2011-11-29T12:46:46Z-1312557","ERS075365"	PDT000075711.1	2015-07-19T00:13:51Z	South Africa: Stellenbosch	sputum	clinical	PDS000047631.1	aac(2')-Ic=COMPLETE,blaA=COMPLETE,erm(37)=COMPLETE
Mycobacterium tuberculosis	301310	17a,"301310","301310-sc-2011-11-29T12:46:52Z-1312566","ERS075374"	PDT000075739.1	2015-07-19T00:28:46Z	South Africa: Cape Town	sputum	clinical	PDS000009979.1	aac(2')-Ic=COMPLETE,blaA=COMPLETE,erm(37)=COMPLETE
Mycobacterium tuberculosis	A70067_1	8078-sc-2011-02-15-1079062,"A70067_1","ERS023437"	PDT000075789.1	2015-07-19T00:59:19Z	Uganda: Kampala	sputum	clinical		aac(2')-Ic=COMPLETE,blaA=COMPLETE,erm(37)=COMPLETE
Mycobacterium tuberculosis	200105	200105,"200105-sc-2012-04-04T13:40:47Z-1397498","32a","ERS124347"	PDT000075850.1	2015-07-19T01:33:48Z	South Africa: Durban	sputum	clinical	PDS000047659.1	aac(2')-Ic=COMPLETE,blaA=COMPLETE,erm(37)=COMPLETE
Mycobacterium tuberculosis	A70661	22140-sc-2011-02-15-1079102,"A70661","ERS023477"	PDT000075883.1	2015-07-19T02:08:09Z	Uganda: Kampala	sputum	clinical		aac(2')-Ic=COMPLETE,blaA=COMPLETE,erm(37)=COMPLETE
Mycobacterium tuberculosis	O09700920	ERS013439,"NLA009700920-sc-2010-07-29-258095","O09700920"	PDT000075966.1	2015-07-19T03:00:26Z	Netherlands: Amsterdam		clinical		aac(2')-Ic=COMPLETE,blaA=COMPLETE,erm(37)=COMPLETE
Mycobacterium tuberculosis	A70280	11560-sc-2011-02-15-1079074,"A70280","ERS023449"	PDT000075976.1	2015-07-19T03:09:04Z	Uganda: Kampala	sputum	clinical		aac(2')-Ic=COMPLETE,blaA=COMPLETE,erm(37)=COMPLETE
Mycobacterium tuberculosis	401243	30a,"401243","401243-sc-2011-11-29T12:47:13Z-1312592","ERS075400"	PDT000075990.1	2015-07-19T03:23:34Z	South Africa: Stellenbosch	sputum	clinical	PDS000047627.1	aac(2')-Ic=COMPLETE,blaA=COMPLETE,erm(37)=COMPLETE
Mycobacterium tuberculosis	I09601853	ERS013489,"I09601853","NLA009601853-sc-2010-07-29-258145"	PDT000076019.1	2015-07-19T03:40:58Z	Netherlands: Amsterdam		clinical	PDS000010035.3	aac(2')-Ic=COMPLETE,blaA=COMPLETE,erm(37)=COMPLETE
Mycobacterium tuberculosis	201404	201404,"201404-sc-2012-04-04T13:40:50Z-1397501","33b","ERS124350"	PDT000076020.1	2015-07-19T03:41:34Z	South Africa: Durban	sputum	clinical	PDS000010059.2	aac(2')-Ic=COMPLETE,blaA=COMPLETE,erm(37)=COMPLETE
Mycobacterium tuberculosis	A70011_3	8484-sc-2011-02-15-1079064,"A70011_3","ERS023439"	PDT000076054.1	2015-07-19T04:00:47Z	Uganda: Kampala	sputum	clinical		aac(2')-Ic=COMPLETE,blaA=COMPLETE,erm(37)=COMPLETE
Mycobacterium tuberculosis	O09801359	ERS013444,"NLA009801359-sc-2010-07-29-258100","O09801359"	PDT000076058.1	2015-07-19T04:02:58Z	Netherlands: Amsterdam		clinical	PDS000010025.3	aac(2')-Ic=COMPLETE,blaA=COMPLETE,erm(37)=COMPLETE
Mycobacterium tuberculosis	402106	402106,"402106-sc-2011-11-29T12:46:38Z-1312549","8b","ERS075357"	PDT000076105.1	2015-07-19T04:42:13Z	South Africa: Stellenbosch	sputum	clinical		aac(2')-Ic=COMPLETE,blaA=COMPLETE,erm(37)=COMPLETE
Mycobacterium tuberculosis	O09501089	ERS013446,"NLA009501089-sc-2010-07-29-258102","O09501089"	PDT000076129.1	2015-07-19T05:04:45Z	Netherlands		clinical	PDS000010025.3	aac(2')-Ic=COMPLETE,blaA=COMPLETE,erm(37)=COMPLETE
Mycobacterium tuberculosis	400541	13a,"400541","400541-sc-2011-11-29T12:46:47Z-1312558","ERS075366"	PDT000076135.1	2015-07-19T05:10:52Z	South Africa: Stellenbosch	sputum	clinical	PDS000010049.1	aac(2')-Ic=COMPLETE,blaA=COMPLETE,erm(37)=COMPLETE
Mycobacterium tuberculosis	B00801080	B00801080,"ERS007655","NLA000801080-sc-2010-05-07-33354"	PDT000076142.1	2015-07-19T05:20:39Z	Netherlands		clinical		aac(2')-Ic=COMPLETE,blaA=COMPLETE,erm(37)=PARTIAL_END_OF_CONTIG
Mycobacterium tuberculosis	1700745	1700745,"1700745-sc-2012-04-04T13:41:20Z-1397533","49b","ERS124382"	PDT000076206.1	2015-07-19T06:51:35Z	Thailand: Nonthaburi	sputum	clinical	PDS000010050.1	aac(2')-Ic=COMPLETE,blaA=COMPLETE,erm(37)=COMPLETE
Mycobacterium tuberculosis	401063	401063,"401063-sc-2011-11-29T12:46:37Z-1312548","8a","ERS075356"	PDT000076234.1	2015-07-19T07:34:51Z	South Africa: Stellenbosch	sputum	clinical		aac(2')-Ic=COMPLETE,blaA=COMPLETE,erm(37)=COMPLETE
Mycobacterium tuberculosis	1500283	1500283,"1500283-sc-2012-04-04T13:41:12Z-1397524","45b","ERS124373"	PDT000076240.1	2015-07-19T07:44:44Z	Malaysia: Kuala Lumpur	sputum	clinical	PDS000009976.1	aac(2')-Ic=COMPLETE,blaA=COMPLETE,erm(37)=COMPLETE
Mycobacterium tuberculosis	B09601926	B09601926,"ERS007649","NLA009601926-sc-2010-05-07-33350"	PDT000076252.1	2015-07-19T08:04:06Z	Netherlands: Amsterdam		clinical		aac(2')-Ic=COMPLETE,blaA=COMPLETE,erm(37)=COMPLETE
Mycobacterium tuberculosis	S00600351	ERS013475,"NLA000600351-sc-2010-07-29-258131","S00600351"	PDT000076268.1	2015-07-19T08:30:37Z	Netherlands: Amsterdam		clinical		aac(2')-Ic=COMPLETE,blaA=COMPLETE,erm(37)=COMPLETE
Mycobacterium tuberculosis	A00500149	A00500149,"ERS007646","NLA000500149-sc-2010-05-07-33348"	PDT000076287.1	2015-07-19T08:58:42Z	Netherlands: Amsterdam		clinical	PDS000009997.6	aac(2')-Ic=COMPLETE,blaA=COMPLETE,erm(37)=COMPLETE
Mycobacterium tuberculosis	1700284	1700284,"1700284-sc-2012-04-04T13:41:18Z-1397530","48a","ERS124379"	PDT000076343.1	2015-07-19T09:59:59Z	Thailand: Nonthaburi	sputum	clinical	PDS000010032.1	aac(2')-Ic=COMPLETE,blaA=COMPLETE,erm(37)=COMPLETE
Mycobacterium tuberculosis	A70763_1	26786-sc-2011-02-15-1079106,"A70763_1","ERS023481"	PDT000076363.1	2015-07-19T10:18:55Z	Uganda: Kampala	sputum	clinical		aac(2')-Ic=COMPLETE,blaA=COMPLETE,erm(37)=COMPLETE
Mycobacterium tuberculosis	402248	27b,"402248","402248-sc-2011-11-29T12:47:10Z-1312587","ERS075395"	PDT000076375.1	2015-07-19T10:30:11Z	South Africa: Stellenbosch	sputum	clinical	PDS000010031.1	aac(2')-Ic=COMPLETE,blaA=COMPLETE,erm(37)=COMPLETE
Mycobacterium tuberculosis	302642	14b,"302642","302642-sc-2011-11-29T12:46:49Z-1312560","ERS075368"	PDT000076387.1	2015-07-19T10:37:56Z	South Africa: Cape Town	sputum	clinical	PDS000047626.1	aac(2')-Ic=COMPLETE,blaA=COMPLETE,erm(37)=COMPLETE
Mycobacterium tuberculosis	301747	24b,"301747","301747-sc-2011-11-29T12:47:06Z-1312581","ERS075389"	PDT000076435.1	2015-07-19T11:17:31Z	South Africa: Cape Town	sputum	clinical	PDS000047626.1	aac(2')-Ic=COMPLETE,blaA=COMPLETE,erm(37)=COMPLETE
Mycobacterium tuberculosis	J09402203	ERS013420,"J09402203","NLA009402203-sc-2010-07-29-258076"	PDT000076457.1	2015-07-19T11:39:00Z	Netherlands		clinical	PDS000010014.6	aac(2')-Ic=COMPLETE,blaA=COMPLETE,erm(37)=COMPLETE
Mycobacterium tuberculosis	46-5069	46-5069,"Nonthaburi5069","SRS989951"	PDT000076813.1	2015-07-20T20:01:45Z	Thailand: Bangkok	cerebrospinal fluid	clinical		aac(2')-Ic=COMPLETE,blaA=COMPLETE,erm(37)=COMPLETE
Mycobacterium tuberculosis	CSF3053	CSF3053,"Nonthaburi3053","SRS989950"	PDT000076814.1	2015-07-20T20:01:52Z	Thailand: Bangkok	cerebrospinal fluid	clinical		aac(2')-Ic=COMPLETE,blaA=COMPLETE,erm(37)=COMPLETE
Mycobacterium tuberculosis	43-13838	43-13838,"Nonthaburi13838","SRS989952"	PDT000076815.1	2015-07-20T20:01:57Z	Thailand: Bangkok	cerebrospinal fluid	clinical	PDS000025721.1	aac(2')-Ic=COMPLETE,blaA=COMPLETE,erm(37)=COMPLETE
Mycobacterium tuberculosis	MbURU-001	Mb6566,"MbURU-001","SRS2075914"	PDT000076883.1	2015-07-21T21:05:13Z	Uruguay: San Jose	Pectoral lymph nodes	clinical	PDS000016881.3	aac(2')-Ic=COMPLETE,blaA=COMPLETE,erm(37)=COMPLETE
Mycobacterium tuberculosis	P00401210	ERS016361,"P00401210","P00401210-sc-2010-10-14-990982"	PDT000078826.1	2015-08-04T11:03:42Z	Netherlands		clinical	PDS000047584.1	aac(2')-Ic=COMPLETE,blaA=COMPLETE,erm(37)=COMPLETE
Mycobacterium tuberculosis	N00200616	ERS013515,"N00200616","NLA000200616-sc-2010-07-29-258171"	PDT000078838.1	2015-08-04T11:14:28Z	Netherlands: Amsterdam		clinical	PDS000010030.1	aac(2')-Ic=COMPLETE,blaA=COMPLETE,erm(37)=COMPLETE
Mycobacterium tuberculosis	N00500166	ERS013507,"N00500166","NLA000500166-sc-2010-07-29-258163"	PDT000078860.1	2015-08-04T11:33:15Z	Netherlands: Amsterdam		clinical	PDS000010029.1	aac(2')-Ic=COMPLETE,blaA=COMPLETE,erm(37)=COMPLETE
Mycobacterium tuberculosis	R09500614	ERS013472,"NLA009500614-sc-2010-07-29-258128","R09500614"	PDT000078864.1	2015-08-04T11:35:59Z	Netherlands: Amsterdam		clinical	PDS000010004.3	aac(2')-Ic=COMPLETE,blaA=COMPLETE,erm(37)=COMPLETE
Mycobacterium tuberculosis	M09500081	ERS013505,"M09500081","NLA009500081-sc-2010-07-29-258161"	PDT000078867.1	2015-08-04T11:38:09Z	Netherlands: Amsterdam		clinical		aac(2')-Ic=COMPLETE,blaA=COMPLETE,erm(37)=COMPLETE
Mycobacterium tuberculosis	N09901607	ERS016354,"N09901607","N09901607-sc-2010-10-14-990975"	PDT000078888.1	2015-08-04T11:44:55Z	Netherlands: Amsterdam		clinical	PDS000010028.1	aac(2')-Ic=COMPLETE,blaA=COMPLETE,erm(37)=COMPLETE
Mycobacterium tuberculosis	T09901127	ERS013479,"NLA009901127-sc-2010-07-29-258135","T09901127"	PDT000078891.1	2015-08-04T11:46:26Z	Netherlands: Amsterdam		clinical	PDS000010027.1	aac(2')-Ic=COMPLETE,blaA=COMPLETE,erm(37)=COMPLETE
Mycobacterium tuberculosis	J09701231	ERS013426,"J09701231","NLA009701231-sc-2010-07-29-258082"	PDT000078897.1	2015-08-04T11:49:24Z	Netherlands		clinical	PDS000009995.1	aac(2')-Ic=COMPLETE,blaA=COMPLETE,erm(37)=COMPLETE
Mycobacterium tuberculosis	Q09600750	ERS013459,"NLA009600750-sc-2010-07-29-258115","Q09600750"	PDT000078925.1	2015-08-04T12:39:18Z	Netherlands: Amsterdam		clinical	PDS000010018.6	aac(2')-Ic=COMPLETE,blaA=COMPLETE,erm(37)=COMPLETE
Mycobacterium tuberculosis	O00401640	ERS013445,"NLA000401640-sc-2010-07-29-258101","O00401640"	PDT000078934.1	2015-08-04T12:44:31Z	Netherlands: Amsterdam		clinical	PDS000010025.3	aac(2')-Ic=COMPLETE,blaA=COMPLETE,erm(37)=COMPLETE
Mycobacterium tuberculosis	J09500392	ERS013422,"J09500392","NLA009500392-sc-2010-07-29-258078"	PDT000078939.1	2015-08-04T12:46:54Z	Netherlands		clinical		aac(2')-Ic=COMPLETE,blaA=COMPLETE,erm(37)=COMPLETE
Mycobacterium tuberculosis	T09900518	ERS013478,"NLA009900518-sc-2010-07-29-258134","T09900518"	PDT000078956.1	2015-08-04T12:59:10Z	Netherlands: Amsterdam		clinical	PDS000010027.1	aac(2')-Ic=COMPLETE,blaA=COMPLETE,erm(37)=COMPLETE
Mycobacterium tuberculosis	R09401256	ERS013469,"NLA009401256-sc-2010-07-29-258125","R09401256"	PDT000078980.1	2015-08-04T13:11:55Z	Netherlands: Amsterdam		clinical	PDS000010004.3	aac(2')-Ic=COMPLETE,blaA=COMPLETE,erm(37)=COMPLETE
Mycobacterium tuberculosis	N00701874	ERS013513,"N00701874","NLA000701874-sc-2010-07-29-258169"	PDT000078993.1	2015-08-04T13:18:16Z	Netherlands: Amsterdam		clinical		aac(2')-Ic=COMPLETE,blaA=COMPLETE,erm(37)=COMPLETE
Mycobacterium tuberculosis	T09900050	ERS013477,"NLA009900050-sc-2010-07-29-258133","T09900050"	PDT000079000.1	2015-08-04T13:21:58Z	Netherlands: Amsterdam		clinical	PDS000010027.1	aac(2')-Ic=COMPLETE,blaA=COMPLETE,erm(37)=COMPLETE
Mycobacterium tuberculosis	J09701920	ERS013428,"J09701920","NLA009701920-sc-2010-07-29-258084"	PDT000079016.1	2015-08-04T13:28:50Z	Netherlands		clinical		aac(2')-Ic=COMPLETE,blaA=COMPLETE,erm(37)=COMPLETE
Mycobacterium tuberculosis	P00401720	ERS013457,"NLA000401720-sc-2010-07-29-258113","P00401720"	PDT000079017.1	2015-08-04T13:29:48Z	Netherlands: Amsterdam		clinical	PDS000010026.1	aac(2')-Ic=COMPLETE,blaA=COMPLETE,erm(37)=COMPLETE
Mycobacterium tuberculosis	SH5-875	ERS016363,"SH5-875","SH5_875-sc-2010-10-14-990984"	PDT000079018.1	2015-08-04T13:30:17Z	Netherlands: Harlingen		clinical	PDS000010020.1	aac(2')-Ic=COMPLETE,blaA=COMPLETE,erm(37)=COMPLETE
Mycobacterium tuberculosis	P09701236	ERS013456,"NLA009701236-sc-2010-07-29-258112","P09701236"	PDT000079020.1	2015-08-04T13:31:27Z	Netherlands: Amsterdam		clinical	PDS000010026.1	aac(2')-Ic=COMPLETE,blaA=COMPLETE,erm(37)=COMPLETE
Mycobacterium tuberculosis	J09800745	ERS013431,"J09800745","NLA009800745-sc-2010-07-29-258087"	PDT000079021.1	2015-08-04T13:32:56Z	Netherlands		clinical	PDS000010035.3	aac(2')-Ic=COMPLETE,blaA=COMPLETE,erm(37)=COMPLETE
Mycobacterium tuberculosis	Y09400034	ERS013498,"NLA009400034-sc-2010-07-29-258154","Y09400034"	PDT000079025.1	2015-08-04T13:35:22Z	Netherlands: Amsterdam		clinical		aac(2')-Ic=COMPLETE,blaA=COMPLETE,erm(37)=COMPLETE
Mycobacterium tuberculosis	O09501127	ERS013447,"NLA009501127-sc-2010-07-29-258103","O09501127"	PDT000079028.1	2015-08-04T13:37:11Z	Netherlands		clinical	PDS000010025.3	aac(2')-Ic=COMPLETE,blaA=COMPLETE,erm(37)=COMPLETE
Mycobacterium tuberculosis	J09900583	ERS013434,"J09900583","NLA009900583-sc-2010-07-29-258090"	PDT000079031.1	2015-08-04T13:38:24Z	Netherlands		clinical	PDS000010024.1	aac(2')-Ic=COMPLETE,blaA=COMPLETE,erm(37)=COMPLETE
Mycobacterium tuberculosis	T09800928	ERS013482,"NLA009800928-sc-2010-07-29-258138","T09800928"	PDT000079042.1	2015-08-04T13:44:16Z	Netherlands: Amsterdam		clinical	PDS000010027.1	aac(2')-Ic=COMPLETE,blaA=COMPLETE,erm(37)=COMPLETE
Mycobacterium tuberculosis	W09900422	ERS013485,"NLA009900422-sc-2010-07-29-258141","W09900422"	PDT000079044.1	2015-08-04T13:45:12Z	Netherlands: Amsterdam		clinical	PDS000010009.3	aac(2')-Ic=COMPLETE,blaA=COMPLETE,erm(37)=COMPLETE
Mycobacterium tuberculosis	O09701563	ERS013442,"NLA009701563-sc-2010-07-29-258098","O09701563"	PDT000079048.1	2015-08-04T13:48:11Z	Netherlands: Amsterdam		clinical		aac(2')-Ic=COMPLETE,blaA=COMPLETE,erm(37)=COMPLETE
Mycobacterium tuberculosis	N00800620	ERS016356,"N00800620","N00800620-sc-2010-10-14-990977"	PDT000079063.1	2015-08-04T13:55:01Z	Netherlands: Amsterdam		clinical	PDS000010022.1	aac(2')-Ic=COMPLETE,blaA=COMPLETE,erm(37)=COMPLETE
Mycobacterium tuberculosis	SH1-874	ERS016362,"SH1-874","SH1_874-sc-2010-10-14-990983"	PDT000079073.1	2015-08-04T13:59:44Z	Netherlands: Harlingen		clinical	PDS000010020.1	aac(2')-Ic=COMPLETE,blaA=COMPLETE,erm(37)=COMPLETE
Mycobacterium tuberculosis	N00000064	ERS016355,"N00000064","N00000064-sc-2010-10-14-990976"	PDT000079082.1	2015-08-04T14:06:48Z	Netherlands: Amsterdam		clinical	PDS000010019.1	aac(2')-Ic=COMPLETE,blaA=COMPLETE,erm(37)=COMPLETE
Mycobacterium tuberculosis	J09700140	ERS013424,"J09700140","NLA009700140-sc-2010-07-29-258080"	PDT000079085.1	2015-08-04T14:08:20Z	Netherlands		clinical	PDS000010035.3	aac(2')-Ic=COMPLETE,blaA=COMPLETE,erm(37)=COMPLETE
Mycobacterium tuberculosis	P09501329	ERS013448,"NLA009501329-sc-2010-07-29-258104","P09501329"	PDT000079100.1	2015-08-04T15:12:02Z	Netherlands: Amsterdam		clinical	PDS000010026.1	aac(2')-Ic=COMPLETE,blaA=COMPLETE,erm(37)=COMPLETE
Mycobacterium tuberculosis	R09401899	ERS016338,"R09401899","R09401899-sc-2010-10-14-990959"	PDT000079105.1	2015-08-04T15:18:58Z	Netherlands: Amsterdam		clinical		aac(2')-Ic=COMPLETE,blaA=COMPLETE,erm(37)=COMPLETE
Mycobacterium tuberculosis	Q09901139	ERS013463,"NLA009901139-sc-2010-07-29-258119","Q09901139"	PDT000079110.1	2015-08-04T15:20:53Z	Netherlands: Amsterdam		clinical	PDS000010018.6	aac(2')-Ic=COMPLETE,blaA=COMPLETE,erm(37)=COMPLETE
Mycobacterium tuberculosis	N09900612	ERS016353,"N09900612","N09900612-sc-2010-10-14-990974"	PDT000079122.1	2015-08-04T15:25:27Z	Netherlands: Amsterdam		clinical		aac(2')-Ic=COMPLETE,blaA=COMPLETE,erm(37)=COMPLETE
Mycobacterium tuberculosis	Q09900060	ERS013460,"NLA009900060-sc-2010-07-29-258116","Q09900060"	PDT000079141.1	2015-08-04T15:33:21Z	Netherlands: Amsterdam		clinical	PDS000010018.6	aac(2')-Ic=COMPLETE,blaA=COMPLETE,erm(37)=COMPLETE
Mycobacterium tuberculosis	F09900854	ERS007674,"F09900854","NLA009900854-sc-2010-05-07-33367"	PDT000079154.1	2015-08-04T15:40:09Z	Netherlands: Amsterdam		clinical		aac(2')-Ic=COMPLETE,blaA=COMPLETE,erm(37)=COMPLETE
Mycobacterium tuberculosis	W09900434	ERS013487,"NLA009900434-sc-2010-07-29-258143","W09900434"	PDT000079168.1	2015-08-04T15:46:05Z	Netherlands: Amsterdam		clinical	PDS000010009.3	aac(2')-Ic=COMPLETE,blaA=COMPLETE,erm(37)=COMPLETE
Mycobacterium tuberculosis	N00401131	ERS013511,"N00401131","NLA000401131-sc-2010-07-29-258167"	PDT000079187.1	2015-08-04T15:57:16Z	Netherlands: Amsterdam		clinical	PDS000009994.1	aac(2')-Ic=COMPLETE,blaA=COMPLETE,erm(37)=COMPLETE
Mycobacterium tuberculosis	M09402043	ERS013503,"M09402043","NLA009402043-sc-2010-07-29-258159"	PDT000079222.1	2015-08-04T16:12:59Z	Netherlands: Amsterdam		clinical	PDS000010006.6	aac(2')-Ic=COMPLETE,blaA=COMPLETE,erm(37)=COMPLETE
Mycobacterium tuberculosis	R00018412	ERS013474,"NLA000018412-sc-2010-07-29-258130","R00018412"	PDT000079245.1	2015-08-04T16:26:55Z	Netherlands		clinical		aac(2')-Ic=COMPLETE,blaA=COMPLETE,erm(37)=COMPLETE
Mycobacterium tuberculosis	F00002017	ERS013466,"F00002017","NLA000002017-sc-2010-07-29-258122"	PDT000079248.1	2015-08-04T16:28:11Z	Netherlands: Amsterdam		clinical		aac(2')-Ic=COMPLETE,blaA=COMPLETE,erm(37)=COMPLETE
Mycobacterium tuberculosis	M09400937	ERS007718,"M09400937","NLA009400937-sc-2010-05-07-33395"	PDT000079272.1	2015-08-04T16:38:11Z	Netherlands: Amsterdam		clinical	PDS000010006.6	aac(2')-Ic=COMPLETE,blaA=COMPLETE,erm(37)=COMPLETE
Mycobacterium tuberculosis	N00800922	ERS013510,"N00800922","NLA000800922-sc-2010-07-29-258166"	PDT000079275.1	2015-08-04T16:39:28Z	Netherlands: Amsterdam		clinical	PDS000010022.1	aac(2')-Ic=COMPLETE,blaA=COMPLETE,erm(37)=COMPLETE
Mycobacterium tuberculosis	J09602061	ERS013423,"J09602061","NLA009602061-sc-2010-07-29-258079"	PDT000079286.1	2015-08-04T16:44:27Z	Netherlands		clinical	PDS000010035.3	aac(2')-Ic=COMPLETE,blaA=COMPLETE,erm(37)=COMPLETE
Mycobacterium tuberculosis	Y09500720	ERS013499,"NLA009500720-sc-2010-07-29-258155","Y09500720"	PDT000079301.1	2015-08-04T16:53:54Z	Netherlands: Amsterdam		clinical		aac(2')-Ic=COMPLETE,blaA=COMPLETE,erm(37)=COMPLETE
Mycobacterium tuberculosis	O00100977	ERS013440,"NLA000100977-sc-2010-07-29-258096","O00100977"	PDT000079313.1	2015-08-04T16:58:27Z	Netherlands: Amsterdam		clinical	PDS000010025.3	aac(2')-Ic=COMPLETE,blaA=COMPLETE,erm(37)=COMPLETE
Mycobacterium tuberculosis	J09800628	ERS013430,"J09800628","NLA009800628-sc-2010-07-29-258086"	PDT000079314.1	2015-08-04T16:58:58Z	Netherlands		clinical	PDS000009995.1	aac(2')-Ic=COMPLETE,blaA=COMPLETE,erm(37)=COMPLETE
Mycobacterium tuberculosis	X00800994	ERS016349,"X00800994","X00800994-sc-2010-10-14-990970"	PDT000079315.1	2015-08-04T16:59:26Z	Netherlands: Amsterdam		clinical	PDS000010016.1	aac(2')-Ic=COMPLETE,blaA=COMPLETE,erm(37)=COMPLETE
Mycobacterium tuberculosis	J09800554	ERS013429,"J09800554","NLA009800554-sc-2010-07-29-258085"	PDT000079344.1	2015-08-04T17:14:55Z	Netherlands		clinical		aac(2')-Ic=COMPLETE,blaA=COMPLETE,erm(37)=COMPLETE
Mycobacterium tuberculosis	O00200127	ERS016333,"O00200127","O00200127-sc-2010-10-14-990954"	PDT000079350.1	2015-08-04T17:18:21Z	Netherlands: Amsterdam		clinical	PDS000010025.3	aac(2')-Ic=COMPLETE,blaA=COMPLETE,erm(37)=COMPLETE
Mycobacterium tuberculosis	K09901478	ERS013495,"K09901478","NLA009901478-sc-2010-07-29-258151"	PDT000079352.1	2015-08-04T17:19:44Z	Netherlands: Amsterdam		clinical	PDS000010015.4	aac(2')-Ic=COMPLETE,blaA=COMPLETE,erm(37)=COMPLETE
Mycobacterium tuberculosis	L00401786	ERS007712,"L00401786","NLA000401786-sc-2010-05-07-33391"	PDT000079358.1	2015-08-04T17:22:28Z	Netherlands: Amsterdam		clinical		aac(2')-Ic=COMPLETE,blaA=COMPLETE,erm(37)=COMPLETE
Mycobacterium tuberculosis	N09900855	ERS013508,"N09900855","NLA009900855-sc-2010-07-29-258164"	PDT000079369.1	2015-08-04T17:27:11Z	Netherlands: Amsterdam		clinical	PDS000010028.1	aac(2')-Ic=COMPLETE,blaA=COMPLETE,erm(37)=COMPLETE
Mycobacterium tuberculosis	R00401166	ERS013473,"NLA000401166-sc-2010-07-29-258129","R00401166"	PDT000079395.1	2015-08-04T17:44:58Z	Netherlands: Amsterdam		clinical	PDS000010004.3	aac(2')-Ic=COMPLETE,blaA=COMPLETE,erm(37)=COMPLETE
Mycobacterium tuberculosis	I00601066	ERS013493,"I00601066","NLA000601066-sc-2010-07-29-258149"	PDT000079420.1	2015-08-04T18:00:38Z	Netherlands: Amsterdam		clinical	PDS000010035.3	aac(2')-Ic=COMPLETE,blaA=COMPLETE,erm(37)=COMPLETE
Mycobacterium tuberculosis	K00700186	ERS016350,"K00700186","K00700186-sc-2010-10-14-990971"	PDT000079423.1	2015-08-04T18:03:04Z	Netherlands: Amsterdam		clinical		aac(2')-Ic=COMPLETE,blaA=COMPLETE,erm(37)=COMPLETE
Mycobacterium tuberculosis	J09500385	ERS013421,"J09500385","NLA009500385-sc-2010-07-29-258077"	PDT000079438.1	2015-08-04T18:28:47Z	Netherlands		clinical	PDS000010014.6	aac(2')-Ic=COMPLETE,blaA=COMPLETE,erm(37)=COMPLETE
Mycobacterium tuberculosis	Z09600572	ERS016351,"Z09600572","Z09600572-sc-2010-10-14-990972"	PDT000079440.1	2015-08-04T18:29:40Z	Netherlands: Amsterdam		clinical	PDS000010013.1	aac(2')-Ic=COMPLETE,blaA=COMPLETE,erm(37)=COMPLETE
Mycobacterium tuberculosis	P09501258	ERS016334,"P09501258","P09501258-sc-2010-10-14-990955"	PDT000079445.1	2015-08-04T18:36:36Z	Netherlands: Amsterdam		clinical	PDS000010026.1	aac(2')-Ic=COMPLETE,blaA=COMPLETE,erm(37)=COMPLETE
Mycobacterium tuberculosis	J09701593	ERS013427,"J09701593","NLA009701593-sc-2010-07-29-258083"	PDT000079446.1	2015-08-04T18:37:11Z	Netherlands		clinical		aac(2')-Ic=COMPLETE,blaA=COMPLETE,erm(37)=COMPLETE
Mycobacterium tuberculosis	R09401839	ERS013470,"NLA009401839-sc-2010-07-29-258126","R09401839"	PDT000079454.1	2015-08-04T18:40:46Z	Netherlands: Amsterdam		clinical	PDS000010004.3	aac(2')-Ic=COMPLETE,blaA=COMPLETE,erm(37)=COMPLETE
Mycobacterium tuberculosis	I09800059	ERS013490,"I09800059","NLA009800059-sc-2010-07-29-258146"	PDT000079470.1	2015-08-04T18:48:45Z	Netherlands: Amsterdam		clinical	PDS000010035.3	aac(2')-Ic=COMPLETE,blaA=COMPLETE,erm(37)=COMPLETE
Mycobacterium tuberculosis	I09702330	ERS007693,"I09702330","NLA009702330-sc-2010-05-07-33378"	PDT000079474.1	2015-08-04T18:51:41Z	Netherlands: Amsterdam		clinical		aac(2')-Ic=COMPLETE,blaA=COMPLETE,erm(37)=COMPLETE
Mycobacterium tuberculosis	Q09600228	ERS013458,"NLA009600228-sc-2010-07-29-258114","Q09600228"	PDT000079498.1	2015-08-04T19:03:12Z	Netherlands: Amsterdam		clinical	PDS000010018.6	aac(2')-Ic=COMPLETE,blaA=COMPLETE,erm(37)=COMPLETE
Mycobacterium tuberculosis	X00800532	ERS013494,"NLA000800532-sc-2010-07-29-258150","X00800532"	PDT000079515.1	2015-08-04T19:14:51Z	Netherlands: Amsterdam		clinical	PDS000010016.1	aac(2')-Ic=COMPLETE,blaA=COMPLETE,erm(37)=COMPLETE
Mycobacterium tuberculosis	O09501596	ERS013441,"NLA009501596-sc-2010-07-29-258097","O09501596"	PDT000079553.1	2015-08-04T19:36:44Z	Netherlands: Amsterdam		clinical		aac(2')-Ic=COMPLETE,blaA=COMPLETE,erm(37)=COMPLETE
Mycobacterium tuberculosis	I00200020	ERS007694,"I00200020","NLA000200020-sc-2010-05-07-33379"	PDT000079554.1	2015-08-04T19:37:23Z	Netherlands: Amsterdam		clinical		aac(2')-Ic=COMPLETE,blaA=COMPLETE,erm(37)=COMPLETE
Mycobacterium tuberculosis	W09900423	ERS013486,"NLA009900423-sc-2010-07-29-258142","W09900423"	PDT000079558.1	2015-08-04T19:42:14Z	Netherlands: Amsterdam		clinical	PDS000010009.3	aac(2')-Ic=COMPLETE,blaA=COMPLETE,erm(37)=COMPLETE
Mycobacterium tuberculosis	W09900339	ERS016347,"W09900339","W09900339-sc-2010-10-14-990968"	PDT000079565.1	2015-08-04T19:45:44Z	Netherlands: Amsterdam		clinical	PDS000010009.3	aac(2')-Ic=COMPLETE,blaA=COMPLETE,erm(37)=COMPLETE
Mycobacterium tuberculosis	K00201415	ERS007708,"K00201415","NLA000201415-sc-2010-05-07-33388"	PDT000079580.1	2015-08-04T19:57:11Z	Netherlands: Amsterdam		clinical	PDS000010015.4	aac(2')-Ic=COMPLETE,blaA=COMPLETE,erm(37)=COMPLETE
Mycobacterium tuberculosis	P00301553	ERS013449,"NLA000301553-sc-2010-07-29-258105","P00301553"	PDT000079599.1	2015-08-04T20:20:14Z	Netherlands: Amsterdam		clinical	PDS000010026.1	aac(2')-Ic=COMPLETE,blaA=COMPLETE,erm(37)=COMPLETE
Mycobacterium tuberculosis	M00018020	ERS013502,"M00018020","NLA000018020-sc-2010-07-29-258158"	PDT000079601.1	2015-08-04T20:23:06Z	Netherlands: Amsterdam		clinical	PDS000010006.6	aac(2')-Ic=COMPLETE,blaA=COMPLETE,erm(37)=COMPLETE
Mycobacterium tuberculosis	P09501583	ERS013452,"NLA009501583-sc-2010-07-29-258108","P09501583"	PDT000079624.1	2015-08-04T20:49:59Z	Netherlands: Amsterdam		clinical	PDS000010026.1	aac(2')-Ic=COMPLETE,blaA=COMPLETE,erm(37)=COMPLETE
Mycobacterium tuberculosis	O09700898	ERS013438,"NLA009700898-sc-2010-07-29-258094","O09700898"	PDT000079626.1	2015-08-04T20:53:28Z	Netherlands: Amsterdam		clinical	PDS000010025.3	aac(2')-Ic=COMPLETE,blaA=COMPLETE,erm(37)=COMPLETE
Mycobacterium tuberculosis	W09900442	ERS013488,"NLA009900442-sc-2010-07-29-258144","W09900442"	PDT000079630.1	2015-08-04T20:57:28Z	Netherlands: Amsterdam		clinical	PDS000010009.3	aac(2')-Ic=COMPLETE,blaA=COMPLETE,erm(37)=COMPLETE
Mycobacterium tuberculosis	W09900252	ERS016348,"W09900252","W09900252-sc-2010-10-14-990969"	PDT000079637.1	2015-08-04T21:02:28Z	Netherlands: Amsterdam		clinical	PDS000010009.3	aac(2')-Ic=COMPLETE,blaA=COMPLETE,erm(37)=COMPLETE
Mycobacterium tuberculosis	Q09901557	ERS013464,"NLA009901557-sc-2010-07-29-258120","Q09901557"	PDT000079655.1	2015-08-04T21:15:42Z	Netherlands: Amsterdam		clinical	PDS000010018.6	aac(2')-Ic=COMPLETE,blaA=COMPLETE,erm(37)=COMPLETE
Mycobacterium tuberculosis	O09401777	ERS013437,"NLA009401777-sc-2010-07-29-258093","O09401777"	PDT000079667.1	2015-08-04T21:23:53Z	Netherlands: Amsterdam		clinical	PDS000010025.3	aac(2')-Ic=COMPLETE,blaA=COMPLETE,erm(37)=COMPLETE
Mycobacterium tuberculosis	Q09701888	ERS016336,"Q09701888","Q09701888-sc-2010-10-14-990957"	PDT000079670.1	2015-08-04T21:26:08Z	Netherlands: Amsterdam		clinical	PDS000010018.6	aac(2')-Ic=COMPLETE,blaA=COMPLETE,erm(37)=COMPLETE
Mycobacterium tuberculosis	T09601545	ERS013476,"NLA009601545-sc-2010-07-29-258132","T09601545"	PDT000079677.1	2015-08-04T21:31:41Z	Netherlands: Amsterdam		clinical	PDS000010027.1	aac(2')-Ic=COMPLETE,blaA=COMPLETE,erm(37)=COMPLETE
Mycobacterium tuberculosis	I00300092	ERS013491,"I00300092","NLA000300092-sc-2010-07-29-258147"	PDT000079681.1	2015-08-04T21:35:17Z	Netherlands: Amsterdam		clinical	PDS000010035.3	aac(2')-Ic=COMPLETE,blaA=COMPLETE,erm(37)=COMPLETE
Mycobacterium tuberculosis	Z09901262	ERS013500,"NLA009901262-sc-2010-07-29-258156","Z09901262"	PDT000079689.1	2015-08-04T21:42:09Z	Netherlands: Amsterdam		clinical	PDS000010013.1	aac(2')-Ic=COMPLETE,blaA=COMPLETE,erm(37)=COMPLETE
Mycobacterium tuberculosis	R09402296	ERS016339,"R09402296","R09402296-sc-2010-10-14-990960"	PDT000079695.1	2015-08-04T21:46:58Z	Netherlands: Amsterdam		clinical	PDS000010004.3	aac(2')-Ic=COMPLETE,blaA=COMPLETE,erm(37)=COMPLETE
Mycobacterium tuberculosis	J09900137	ERS013432,"J09900137","NLA009900137-sc-2010-07-29-258088"	PDT000079696.1	2015-08-04T21:47:55Z	Netherlands		clinical	PDS000010024.1	aac(2')-Ic=COMPLETE,blaA=COMPLETE,erm(37)=COMPLETE
Mycobacterium tuberculosis	EE0503811	EE0503811,"EE0503811-sc-2010-10-14-990963","ERS016342"	PDT000079703.1	2015-08-04T21:53:59Z	Estonia		clinical		aac(2')-Ic=COMPLETE,blaA=COMPLETE,erm(37)=COMPLETE
Mycobacterium tuberculosis	Y00015573	ERS013496,"NLA000015573-sc-2010-07-29-258152","Y00015573"	PDT000079704.1	2015-08-04T21:54:44Z	Netherlands: Amsterdam		clinical		aac(2')-Ic=COMPLETE,blaA=COMPLETE,erm(37)=COMPLETE
Mycobacterium tuberculosis	Q09900809	ERS013462,"NLA009900809-sc-2010-07-29-258118","Q09900809"	PDT000079713.1	2015-08-04T22:02:10Z	Netherlands: Amsterdam		clinical	PDS000010018.6	aac(2')-Ic=COMPLETE,blaA=COMPLETE,erm(37)=COMPLETE
Mycobacterium tuberculosis	P09600222	ERS013455,"NLA009600222-sc-2010-07-29-258111","P09600222"	PDT000079717.1	2015-08-04T22:04:29Z	Netherlands: Amsterdam		clinical	PDS000010026.1	aac(2')-Ic=COMPLETE,blaA=COMPLETE,erm(37)=COMPLETE
Mycobacterium tuberculosis	M09400328	ERS007713,"M09400328","NLA009400328-sc-2010-05-07-33392"	PDT000079722.1	2015-08-04T22:09:49Z	Netherlands: Amsterdam		clinical	PDS000010006.6	aac(2')-Ic=COMPLETE,blaA=COMPLETE,erm(37)=COMPLETE
Mycobacterium tuberculosis	SAWC507	ERS016364,"SAWC507","SAWC507-sc-2010-10-14-990985"	PDT000079723.1	2015-08-04T22:10:28Z	South Africa		clinical		aac(2')-Ic=COMPLETE,blaA=COMPLETE,erm(37)=COMPLETE
Mycobacterium tuberculosis	R09500613	ERS013471,"NLA009500613-sc-2010-07-29-258127","R09500613"	PDT000079724.1	2015-08-04T22:11:11Z	Netherlands: Amsterdam		clinical	PDS000010004.3	aac(2')-Ic=COMPLETE,blaA=COMPLETE,erm(37)=COMPLETE
Mycobacterium tuberculosis	Y00015898	ERS013497,"NLA000015898-sc-2010-07-29-258153","Y00015898"	PDT000079730.1	2015-08-04T22:17:08Z	Netherlands: Amsterdam		clinical		aac(2')-Ic=COMPLETE,blaA=COMPLETE,erm(37)=COMPLETE
Mycobacterium tuberculosis	N00400624	ERS016352,"N00400624","N00400624-sc-2010-10-14-990973"	PDT000079738.1	2015-08-04T22:22:27Z	Netherlands: Amsterdam		clinical	PDS000010005.1	aac(2')-Ic=COMPLETE,blaA=COMPLETE,erm(37)=COMPLETE
Mycobacterium tuberculosis	Q09901859	ERS013465,"NLA009901859-sc-2010-07-29-258121","Q09901859"	PDT000079751.1	2015-08-04T22:32:25Z	Netherlands: Amsterdam		clinical	PDS000010018.6	aac(2')-Ic=COMPLETE,blaA=COMPLETE,erm(37)=COMPLETE
Mycobacterium tuberculosis	R00301759	ERS013468,"NLA000301759-sc-2010-07-29-258124","R00301759"	PDT000079754.1	2015-08-04T22:37:38Z	Netherlands: Amsterdam		clinical	PDS000010004.3	aac(2')-Ic=COMPLETE,blaA=COMPLETE,erm(37)=COMPLETE
Mycobacterium tuberculosis	T09800777	ERS013481,"NLA009800777-sc-2010-07-29-258137","T09800777"	PDT000079764.1	2015-08-04T22:48:21Z	Netherlands: Amsterdam		clinical	PDS000010027.1	aac(2')-Ic=COMPLETE,blaA=COMPLETE,erm(37)=COMPLETE
Mycobacterium tuberculosis	R09801836	ERS016340,"R09801836","R09801836-sc-2010-10-14-990961"	PDT000079766.1	2015-08-04T22:49:26Z	Netherlands: Amsterdam		clinical	PDS000010004.3	aac(2')-Ic=COMPLETE,blaA=COMPLETE,erm(37)=COMPLETE
Mycobacterium tuberculosis	V09501561	ERS016346,"V09501561","V09501561-sc-2010-10-14-990967"	PDT000079773.1	2015-08-04T22:54:56Z	Netherlands: Amsterdam		clinical		aac(2')-Ic=COMPLETE,blaA=COMPLETE,erm(37)=COMPLETE
Mycobacterium tuberculosis	N00500759	ERS013512,"N00500759","NLA000500759-sc-2010-07-29-258168"	PDT000079780.1	2015-08-04T23:01:05Z	Netherlands		clinical		aac(2')-Ic=COMPLETE,blaA=COMPLETE,erm(37)=COMPLETE
Mycobacterium tuberculosis	EE0506178	EE0506178,"EE0506178-sc-2010-10-14-990981","ERS016360"	PDT000079809.1	2015-08-04T23:21:05Z	Estonia		clinical	PDS000047600.2	aac(2')-Ic=COMPLETE,blaA=COMPLETE,erm(37)=COMPLETE
Mycobacterium tuberculosis	ZT272	ZT272	PDT000082025.1	2015-08-18T20:01:42Z	Brazil	sputum	clinical		aac(2')-Ic=COMPLETE,blaA=COMPLETE,erm(37)=COMPLETE
Mycobacterium tuberculosis	Beijing	5351,"Beijing"	PDT000082027.1	2015-08-18T20:01:53Z	Brazil: Sao Paulo	lung sputum	clinical		aac(2')-Ic=COMPLETE,blaA=COMPLETE,erm(37)=COMPLETE
Mycobacterium tuberculosis	SCAID 187.0	SCAID 187.0	PDT000082712.2	2016-08-26T19:27:15Z	Kazakhstan: Karagandy	sputum of patient with MDR-TB	clinical	PDS000009914.5	aac(2')-Ic=COMPLETE,blaA=COMPLETE,erm(37)=COMPLETE
Mycobacterium tuberculosis	BE_10225	BE_10225	PDT000083640.1	2015-09-15T19:01:41Z	USA: New Jersey	clinical isolate	clinical	PDS000009921.3	aac(2')-Ic=COMPLETE,blaA=COMPLETE,erm(37)=COMPLETE
Mycobacterium tuberculosis	C28_9319	C28_9319	PDT000083643.1	2015-09-15T19:01:58Z	USA: New Jersey	clinical isolate	clinical	PDS000009921.3	aac(2')-Ic=COMPLETE,blaA=COMPLETE,erm(37)=COMPLETE
Mycobacterium tuberculosis	C130	C130	PDT000083641.1	2015-09-15T19:01:47Z	USA: New York City	clinical isolate	clinical	PDS000009920.6	aac(2')-Ic=COMPLETE,blaA=COMPLETE,erm(37)=COMPLETE
Mycobacterium tuberculosis	BE_7556	BE_7556	PDT000083642.1	2015-09-15T19:01:53Z	USA: New Jersey	clinical isolate	clinical	PDS000009921.3	aac(2')-Ic=COMPLETE,blaA=COMPLETE,erm(37)=COMPLETE
Mycobacterium tuberculosis	C24_20545	C24_20545	PDT000083644.1	2015-09-15T19:02:10Z	USA: New York City	clinical isolate	clinical		aac(2')-Ic=COMPLETE,blaA=COMPLETE,erm(37)=COMPLETE
Mycobacterium tuberculosis	C_10367	C_10367	PDT000083645.1	2015-09-15T19:02:30Z	USA: New York City	clinical isolate	clinical	PDS000009920.6	aac(2')-Ic=COMPLETE,blaA=COMPLETE,erm(37)=COMPLETE
Mycobacterium tuberculosis	C28_9904	C28_9904	PDT000083647.1	2015-09-15T19:02:43Z	USA: New Jersey	clinical isolate	clinical	PDS000009921.3	aac(2')-Ic=COMPLETE,blaA=COMPLETE,erm(37)=COMPLETE
Mycobacterium tuberculosis	AH26_26663	AH26_26663	PDT000083646.1	2015-09-15T19:02:32Z	USA: New York City	clinical isolate	clinical		aac(2')-Ic=COMPLETE,blaA=COMPLETE,erm(37)=COMPLETE
Mycobacterium tuberculosis	W06	W06	PDT000088841.1	2015-10-16T16:01:34Z	Taiwan: Chiayi, Wanciao Branch, Taichung Veterans General Hospital	sputum	clinical		aac(2')-Ic=COMPLETE,blaA=COMPLETE,erm(37)=COMPLETE
Mycobacterium tuberculosis	P09501896	ERS013453,"NLA009501896-sc-2010-07-29-258109","P09501896"	PDT000088858.1	2015-10-16T16:39:23Z	Netherlands: Amsterdam		clinical	PDS000010026.1	aac(2')-Ic=COMPLETE,blaA=COMPLETE,erm(37)=COMPLETE
Mycobacterium tuberculosis	P09501164	ERS013451,"NLA009501164-sc-2010-07-29-258107","P09501164"	PDT000088859.1	2015-10-16T16:39:48Z	Netherlands: Amsterdam		clinical	PDS000010026.1	aac(2')-Ic=COMPLETE,blaA=COMPLETE,erm(37)=COMPLETE
Mycobacterium tuberculosis	P09502221	ERS013454,"NLA009502221-sc-2010-07-29-258110","P09502221"	PDT000088860.1	2015-10-16T16:40:17Z	Netherlands: Amsterdam		clinical	PDS000010026.1	aac(2')-Ic=COMPLETE,blaA=COMPLETE,erm(37)=COMPLETE
Mycobacterium tuberculosis	J09700837	ERS013425,"J09700837","NLA009700837-sc-2010-07-29-258081"	PDT000088861.1	2015-10-16T16:40:45Z	Netherlands		clinical	PDS000009995.1	aac(2')-Ic=COMPLETE,blaA=COMPLETE,erm(37)=COMPLETE
Mycobacterium tuberculosis	O09801157	ERS013443,"NLA009801157-sc-2010-07-29-258099","O09801157"	PDT000088862.1	2015-10-16T16:41:11Z	Netherlands: Amsterdam		clinical	PDS000010025.3	aac(2')-Ic=COMPLETE,blaA=COMPLETE,erm(37)=COMPLETE
Mycobacterium tuberculosis	A00401371	A00401371,"ERS013436","NLA000401371-sc-2010-07-29-258092"	PDT000088863.1	2015-10-16T16:41:40Z	Netherlands: Amsterdam		clinical	PDS000009997.6	aac(2')-Ic=COMPLETE,blaA=COMPLETE,erm(37)=COMPLETE
Mycobacterium tuberculosis	J09401337	ERS013419,"J09401337","NLA009401337-sc-2010-07-29-258075"	PDT000088864.1	2015-10-16T16:42:13Z	Netherlands		clinical		aac(2')-Ic=COMPLETE,blaA=COMPLETE,erm(37)=COMPLETE
Mycobacterium tuberculosis	J09900221	ERS013433,"J09900221","NLA009900221-sc-2010-07-29-258089"	PDT000088865.1	2015-10-16T16:42:39Z	Netherlands		clinical		aac(2')-Ic=COMPLETE,blaA=COMPLETE,erm(37)=COMPLETE
Mycobacterium tuberculosis	J09902073	ERS013435,"J09902073","NLA009902073-sc-2010-07-29-258091"	PDT000088866.1	2015-10-16T16:43:09Z	Netherlands		clinical	PDS000009995.1	aac(2')-Ic=COMPLETE,blaA=COMPLETE,erm(37)=COMPLETE
Mycobacterium tuberculosis	Q09900131	ERS013461,"NLA009900131-sc-2010-07-29-258117","Q09900131"	PDT000088867.1	2015-10-16T16:43:39Z	Netherlands: Amsterdam		clinical	PDS000010018.6	aac(2')-Ic=COMPLETE,blaA=COMPLETE,erm(37)=COMPLETE
Mycobacterium tuberculosis	P09501076	ERS013450,"NLA009501076-sc-2010-07-29-258106","P09501076"	PDT000088868.1	2015-10-16T16:46:25Z	Netherlands: Amsterdam		clinical	PDS000010026.1	aac(2')-Ic=COMPLETE,blaA=COMPLETE,erm(37)=COMPLETE
Mycobacterium tuberculosis	I00300818	ERS013492,"I00300818","NLA000300818-sc-2010-07-29-258148"	PDT000088869.1	2015-10-16T16:46:53Z	Netherlands: Amsterdam		clinical	PDS000010035.3	aac(2')-Ic=COMPLETE,blaA=COMPLETE,erm(37)=COMPLETE
Mycobacterium tuberculosis	A09901284	A09901284,"ERS007640","NLA009901284-sc-2010-05-07-33345"	PDT000088870.1	2015-10-16T16:47:37Z	Netherlands: Amsterdam		clinical		aac(2')-Ic=PARTIAL_END_OF_CONTIG,blaA=COMPLETE,erm(37)=COMPLETE
Mycobacterium tuberculosis	A00401093	A00401093,"ERS007644","NLA000401093-sc-2010-05-07-33347"	PDT000088871.1	2015-10-16T16:48:00Z	Netherlands: Amsterdam		clinical	PDS000009997.6	aac(2')-Ic=COMPLETE,blaA=COMPLETE,erm(37)=COMPLETE
Mycobacterium tuberculosis	Q09802318	ERS016335,"Q09802318","Q09802318-sc-2010-10-14-990956"	PDT000088884.1	2015-10-16T16:55:58Z	Netherlands: Amsterdam		clinical	PDS000010018.6	aac(2')-Ic=COMPLETE,blaA=COMPLETE,erm(37)=COMPLETE
Mycobacterium tuberculosis	U09801187	ERS016345,"U09801187","U09801187-sc-2010-10-14-990966"	PDT000088885.1	2015-10-16T16:56:27Z	Netherlands: Amsterdam		clinical	PDS000010219.1	aac(2')-Ic=COMPLETE,blaA=COMPLETE,erm(37)=COMPLETE
Mycobacterium tuberculosis	S00600143	ERS016344,"S00600143","S00600143-sc-2010-10-14-990965"	PDT000088886.1	2015-10-16T16:56:56Z	Netherlands: Amsterdam		clinical		aac(2')-Ic=COMPLETE,blaA=COMPLETE,erm(37)=COMPLETE
Mycobacterium tuberculosis	J09701362	ERS016341,"J09701362","J09701362-sc-2010-10-14-990962"	PDT000088887.1	2015-10-16T16:57:21Z	Netherlands		clinical	PDS000009995.1	aac(2')-Ic=COMPLETE,blaA=COMPLETE,erm(37)=COMPLETE
Mycobacterium tuberculosis	EE0506784	EE0506784,"EE0506784-sc-2010-10-14-990964","ERS016343"	PDT000088888.1	2015-10-16T16:58:01Z	Estonia		clinical		aac(2')-Ic=COMPLETE,blaA=COMPLETE,erm(37)=COMPLETE
Mycobacterium tuberculosis	T00200958	ERS013480,"NLA000200958-sc-2010-07-29-258136","T00200958"	PDT000088889.1	2015-10-16T16:58:34Z	Netherlands: Amsterdam		clinical	PDS000010027.1	aac(2')-Ic=COMPLETE,blaA=COMPLETE,erm(37)=COMPLETE
Mycobacterium tuberculosis	U09801472	ERS013483,"NLA009801472-sc-2010-07-29-258139","U09801472"	PDT000088890.1	2015-10-16T16:59:06Z	Netherlands: Amsterdam		clinical	PDS000010219.1	aac(2')-Ic=COMPLETE,blaA=COMPLETE,erm(37)=COMPLETE
Mycobacterium tuberculosis	N00501741	ERS016358,"N00501741","N00501741-sc-2010-10-14-990979"	PDT000088891.1	2015-10-16T16:59:32Z	Netherlands: Amsterdam		clinical	PDS000009994.1	aac(2')-Ic=COMPLETE,blaA=COMPLETE,erm(37)=COMPLETE
Mycobacterium tuberculosis	N00501578	ERS016357,"N00501578","N00501578-sc-2010-10-14-990978"	PDT000088892.1	2015-10-16T16:59:59Z	Netherlands: Amsterdam		clinical	PDS000009994.1	aac(2')-Ic=COMPLETE,blaA=COMPLETE,erm(37)=COMPLETE
Mycobacterium tuberculosis	N00302086	ERS013517,"N00302086","NLA000302086-sc-2010-07-29-258173"	PDT000088893.1	2015-10-16T17:01:09Z	Netherlands: Amsterdam		clinical		aac(2')-Ic=COMPLETE,blaA=COMPLETE,erm(37)=COMPLETE
Mycobacterium tuberculosis	N09501026	ERS013516,"N09501026","NLA009501026-sc-2010-07-29-258172"	PDT000088894.1	2015-10-16T17:01:39Z	Netherlands: Amsterdam		clinical		aac(2')-Ic=COMPLETE,blaA=COMPLETE,erm(37)=COMPLETE
Mycobacterium tuberculosis	N00001996	ERS013514,"N00001996","NLA000001996-sc-2010-07-29-258170"	PDT000088895.1	2015-10-16T17:02:18Z	Netherlands: Amsterdam		clinical	PDS000010030.1	aac(2')-Ic=COMPLETE,blaA=COMPLETE,erm(37)=COMPLETE
Mycobacterium tuberculosis	K09600911	ERS007697,"K09600911","NLA009600911-sc-2010-05-07-33381"	PDT000088896.1	2015-10-16T17:02:52Z	Netherlands: Amsterdam		clinical	PDS000010015.4	aac(2')-Ic=COMPLETE,blaA=COMPLETE,erm(37)=COMPLETE
Mycobacterium tuberculosis	EE0502463	EE0502463,"EE0502463-sc-2010-10-14-990953","ERS016332"	PDT000088897.1	2015-10-16T17:03:34Z	Estonia		clinical		aac(2')-Ic=COMPLETE,blaA=COMPLETE,erm(37)=COMPLETE
Mycobacterium tuberculosis	A00400237	A00400237,"ERS007638","NLA000400237-sc-2010-05-07-33344"	PDT000088898.1	2015-10-16T17:04:27Z	Netherlands: Amsterdam		clinical		aac(2')-Ic=COMPLETE,blaA=COMPLETE,erm(37)=COMPLETE
Mycobacterium tuberculosis	N00400960	ERS013501,"N00400960","NLA000400960-sc-2010-07-29-258157"	PDT000088899.1	2015-10-16T17:08:32Z	Netherlands: Amsterdam		clinical	PDS000010005.1	aac(2')-Ic=COMPLETE,blaA=COMPLETE,erm(37)=COMPLETE
Mycobacterium tuberculosis	M09400374	ERS013504,"M09400374","NLA009400374-sc-2010-07-29-258160"	PDT000088900.1	2015-10-16T17:09:05Z	Netherlands: Amsterdam		clinical	PDS000010006.6	aac(2')-Ic=COMPLETE,blaA=COMPLETE,erm(37)=COMPLETE
Mycobacterium tuberculosis	N09900805	ERS013506,"N09900805","NLA009900805-sc-2010-07-29-258162"	PDT000088901.1	2015-10-16T17:09:40Z	Netherlands: Amsterdam		clinical	PDS000010029.1	aac(2')-Ic=COMPLETE,blaA=COMPLETE,erm(37)=COMPLETE
Mycobacterium tuberculosis	N09901829	ERS013509,"N09901829","NLA009901829-sc-2010-07-29-258165"	PDT000088902.1	2015-10-16T17:10:09Z	Netherlands: Amsterdam		clinical	PDS000010019.1	aac(2')-Ic=COMPLETE,blaA=COMPLETE,erm(37)=COMPLETE
Mycobacterium tuberculosis	K00101539	ERS007701,"K00101539","NLA000101539-sc-2010-05-07-33383"	PDT000088903.1	2015-10-16T17:12:46Z	Netherlands: Amsterdam		clinical		aac(2')-Ic=COMPLETE,blaA=COMPLETE,erm(37)=COMPLETE
Mycobacterium tuberculosis	K00200539	ERS007702,"K00200539","NLA000200539-sc-2010-05-07-33384"	PDT000088904.1	2015-10-16T17:13:15Z	Netherlands: Amsterdam		clinical		aac(2')-Ic=COMPLETE,blaA=COMPLETE,erm(37)=COMPLETE
Mycobacterium tuberculosis	M00102058	ERS007714,"M00102058","NLA000102058-sc-2010-05-07-33393"	PDT000088905.1	2015-10-16T17:13:45Z	Netherlands: Amsterdam		clinical	PDS000010006.6	aac(2')-Ic=COMPLETE,blaA=COMPLETE,erm(37)=COMPLETE
Mycobacterium tuberculosis	V09601310	ERS013484,"NLA009601310-sc-2010-07-29-258140","V09601310"	PDT000088906.1	2015-10-16T17:14:14Z	Netherlands: Amsterdam		clinical		aac(2')-Ic=COMPLETE,blaA=COMPLETE,erm(37)=COMPLETE
Mycobacterium tuberculosis	M09400397	ERS007716,"M09400397","NLA009400397-sc-2010-05-07-33394"	PDT000088907.1	2015-10-16T17:14:50Z	Netherlands: Amsterdam		clinical		aac(2')-Ic=COMPLETE,blaA=COMPLETE,erm(37)=COMPLETE
Mycobacterium tuberculosis	B00600458	B00600458,"ERS007652","NLA000600458-sc-2010-05-07-33352"	PDT000088908.1	2015-10-16T17:15:31Z	Netherlands: Amsterdam		clinical		aac(2')-Ic=COMPLETE,blaA=COMPLETE,erm(37)=COMPLETE
Mycobacterium tuberculosis	0163D	0163D,"0163D-sc-2011-09-07T13:18:46Z-1276423","ERS053603"	PDT000089037.1	2015-10-16T17:58:29Z	Russia		clinical	PDS000009861.7	aac(2')-Ic=COMPLETE,blaA=COMPLETE,erm(37)=COMPLETE
Mycobacterium tuberculosis	0384T	0384T,"0384T-sc-2011-08-25T12:38:35Z-1262339","ERS050943"	PDT000089038.1	2015-10-16T17:58:53Z	Russia		clinical		aac(2')-Ic=COMPLETE,blaA=COMPLETE,erm(37)=COMPLETE
Mycobacterium tuberculosis	0958S	0958S,"0958S-sc-2011-09-07T13:19:22Z-1276481","ERS053661"	PDT000089039.1	2015-10-16T17:59:16Z	Russia		clinical		aac(2')-Ic=COMPLETE,blaA=COMPLETE,erm(37)=COMPLETE
Mycobacterium tuberculosis	0348E	0348E,"0348E-sc-2011-09-07T13:19:57Z-1276539","ERS053719"	PDT000089040.1	2015-10-16T17:59:37Z	Russia		clinical	PDS000009915.20	aac(2')-Ic=COMPLETE,blaA=COMPLETE,erm(37)=COMPLETE
Mycobacterium tuberculosis	1192X	1192X,"1192X-sc-2011-09-07T13:19:49Z-1276525","ERS053705"	PDT000089041.1	2015-10-16T17:59:59Z	Russia		clinical	PDS000009900.6	aac(2')-Ic=COMPLETE,blaA=COMPLETE,erm(37)=COMPLETE
Mycobacterium tuberculosis	1193Y	1193Y,"1193Y-sc-2011-09-07T13:19:49Z-1276526","ERS053706"	PDT000089042.1	2015-10-16T18:00:27Z	Russia		clinical		aac(2')-Ic=COMPLETE,blaA=COMPLETE,erm(37)=COMPLETE
Mycobacterium tuberculosis	0911R	0911R,"0911R-sc-2011-09-07T13:19:44Z-1276518","ERS053698"	PDT000089043.1	2015-10-16T18:00:53Z	Russia		clinical	PDS000009915.20	aac(2')-Ic=COMPLETE,blaA=COMPLETE,erm(37)=COMPLETE
Mycobacterium tuberculosis	1634C	1634C,"1634C-sc-2011-09-07T13:19:56Z-1276537","ERS053717"	PDT000089044.1	2015-10-16T18:01:20Z	Russia		clinical		aac(2')-Ic=COMPLETE,blaA=COMPLETE,erm(37)=COMPLETE
Mycobacterium tuberculosis	0406S	0406S,"0406S-sc-2011-08-25T12:38:37Z-1262341","ERS050945"	PDT000089045.1	2015-10-16T18:01:53Z	Russia		clinical	PDS000009861.7	aac(2')-Ic=COMPLETE,blaA=COMPLETE,erm(37)=COMPLETE
Mycobacterium tuberculosis	0831E	0831E,"0831E-sc-2011-09-07T13:19:33Z-1276500","ERS053680"	PDT000089046.1	2015-10-16T18:02:29Z	Russia		clinical	PDS000009861.7	aac(2')-Ic=COMPLETE,blaA=COMPLETE,erm(37)=COMPLETE
Mycobacterium tuberculosis	0905K	0905K,"0905K-sc-2011-09-07T13:19:43Z-1276515","ERS053695"	PDT000089047.1	2015-10-16T18:02:58Z	Russia		clinical	PDS000009915.20	aac(2')-Ic=COMPLETE,blaA=COMPLETE,erm(37)=COMPLETE
Mycobacterium tuberculosis	M9802137	98_02137-sc-2011-03-09-1094196,"ERS024758","M9802137"	PDT000089048.1	2015-10-16T18:03:32Z	United Kingdom		clinical		aac(2')-Ic=COMPLETE,blaA=COMPLETE,erm(37)=COMPLETE
Mycobacterium tuberculosis	0847X	0847X,"0847X-sc-2011-09-07T13:19:41Z-1276513","ERS053693"	PDT000089049.1	2015-10-16T18:03:59Z	Russia		clinical	PDS000009992.1	aac(2')-Ic=COMPLETE,blaA=COMPLETE,erm(37)=COMPLETE
Mycobacterium tuberculosis	0951K	0951K,"0951K-sc-2011-09-07T13:19:47Z-1276521","ERS053701"	PDT000089050.1	2015-10-16T18:04:24Z	Russia		clinical	PDS000009915.20	aac(2')-Ic=COMPLETE,blaA=COMPLETE,erm(37)=COMPLETE
Mycobacterium tuberculosis	0182Z	0182Z,"0182Z-sc-2011-09-07T13:18:51Z-1276429","ERS053609"	PDT000089051.1	2015-10-16T18:04:47Z	Russia		clinical	PDS000010188.6	aac(2')-Ic=COMPLETE,blaA=COMPLETE,erm(37)=COMPLETE
Mycobacterium tuberculosis	0351H	0351H,"0351H-sc-2011-09-07T13:19:58Z-1276540","ERS053720"	PDT000089052.1	2015-10-16T18:05:13Z	Russia		clinical		aac(2')-Ic=COMPLETE,blaA=COMPLETE,erm(37)=COMPLETE
Mycobacterium tuberculosis	M0312712	03_12712-sc-2011-03-09-1094193,"ERS024764","M0312712"	PDT000089053.1	2015-10-16T18:05:44Z	United Kingdom		clinical		aac(2')-Ic=COMPLETE,blaA=COMPLETE,erm(37)=COMPLETE
Mycobacterium tuberculosis	0636S	0636S,"0636S-sc-2011-09-07T13:18:59Z-1276444","ERS053624"	PDT000089054.1	2015-10-16T18:06:09Z	Russia		clinical		aac(2')-Ic=COMPLETE,blaA=COMPLETE,erm(37)=COMPLETE
Mycobacterium tuberculosis	0856G	0856G,"0856G-sc-2011-09-07T13:19:24Z-1276484","ERS053664"	PDT000089055.1	2015-10-16T18:06:34Z	Russia		clinical	PDS000009990.3	aac(2')-Ic=COMPLETE,blaA=COMPLETE,erm(37)=COMPLETE
Mycobacterium tuberculosis	0372F	0372F,"0372F-sc-2011-09-07T13:20:00Z-1276543","ERS053723"	PDT000089056.1	2015-10-16T18:06:58Z	Russia		clinical	PDS000047602.1	aac(2')-Ic=COMPLETE,blaA=COMPLETE,erm(37)=COMPLETE
Mycobacterium tuberculosis	0217M	0217M,"0217M-sc-2011-09-07T13:18:51Z-1276430","ERS053610"	PDT000089057.1	2015-10-16T18:07:25Z	Russia		clinical	PDS000009861.7	aac(2')-Ic=COMPLETE,blaA=COMPLETE,erm(37)=COMPLETE
Mycobacterium tuberculosis	0544S	0544S,"0544S-sc-2011-08-25T12:38:28Z-1262328","ERS050932"	PDT000089058.1	2015-10-16T18:07:48Z	Russia		clinical		aac(2')-Ic=COMPLETE,blaA=COMPLETE,erm(37)=COMPLETE
[truncated: 4,570 more rows]
