# Supplementary material for: Decreased Methylenetetrahydrofolate Reductase Activity Leads to Increased Sensitivity to para-Aminosalicylic Acid in Mycobacterium tuberculosis
Source: Antimicrob Agents Chemother. 2022 Jan 18;66(1):e01465-21. doi: 10.1128/AAC.01465-21 (PMC8765232; doi:10.1128/AAC.01465-21)
Supplement: Supplemental file 3 — Table S3. Download AAC.01465-21-s0003.xlsx, XLSX file, 0.01 MB [file aac.01465-21-s0003.xlsx]

## Sheet: Sheet1
Table S3. Summary of 52 PAS resistant and 66 PAS senstitive clinical isolates.
Organism	Strain or Sample Name	BioSample	BioProject	DSTa of PAS	Data Source
Mycobacterium tuberculosis	MB138566A	SAMEA2604713	PRJEB6576	R	Witney AA et. al. J Clin Microbiol. 2015 May;53(5):1473-83.
Mycobacterium tuberculosis	H132800063	SAMEA2604716	PRJEB6576	R
Mycobacterium tuberculosis	MTB-18	SAMEA3367263	PRJEB9206	R	Brown AC et. al. J Clin Microbiol. 2015 Jul;53(7):2230-7.
Mycobacterium tuberculosis	MTB-23	SAMEA3367268	PRJEB9206	R
Mycobacterium tuberculosis	MTB-24	SAMEA3367269	PRJEB9206	R
Mycobacterium tuberculosis	MTB-28	SAMEA3367273	PRJEB9206	R
Mycobacterium tuberculosis	MTB-40	SAMEA3367285	PRJEB9206	R
Mycobacterium tuberculosis	MTB-48	SAMEA3367293	PRJEB9206	R
Mycobacterium tuberculosis	MTB-49	SAMEA3367294	PRJEB9206	R
Mycobacterium tuberculosis	MTB-51	SAMEA3367296	PRJEB9206	R
Mycobacterium tuberculosis	MTB-53	SAMEA3367298	PRJEB9206	R
Mycobacterium tuberculosis	MTB-59	SAMEA3367303	PRJEB9206	R
Mycobacterium tuberculosis	MTB-60	SAMEA3367304	PRJEB9206	R
Mycobacterium tuberculosis	MTB-66	SAMEA3367309	PRJEB9206	R
Mycobacterium tuberculosis	EF	SAMN03580727/ SAMN09229031	PRJNA282892/ PRJNA472203	R	Li H et. al. J Clin Microbiol. 2015 Aug;53(8):2781-4. Kayani MR et. al. Front Pharmacol. 2018 Dec 18;9:1492.
Mycobacterium tuberculosis	ZX	SAMN03604282/ SAMN09229032	PRJNA282892/ PRJNA472203	R
Mycobacterium tuberculosis	POR1A	SAMEA4473373	PRJEB15555	R	Phelan J et. al. Genome Med. 2016 Dec 22;8(1):132.
Mycobacterium tuberculosis	POR9A	SAMEA4473396	PRJEB15555	R
Mycobacterium tuberculosis	Mtb_2307	SAMEA104153412	PRJEB21685	R	Doyle RM et. al. J Clin Microbiol. 2018 Jul 26;56(8):e00666-18
Mycobacterium tuberculosis	Mtb_2243	SAMEA104153466	PRJEB21685	R
Mycobacterium tuberculosis	Mtb_2208	SAMEA104153465	PRJEB21685	R
Mycobacterium tuberculosis	WBB-256	SAMN13735007	PRJNA598949	R	Nonghanphithak D et. al. PLoS One. 2020 Dec 31;15(12):e0244829.
Mycobacterium tuberculosis	WBB-257	SAMN13735008	PRJNA598949	R
Mycobacterium tuberculosis	WBB-258	SAMN13735009	PRJNA598949	R
Mycobacterium tuberculosis	WBB-259	SAMN13735010	PRJNA598949	R
Mycobacterium tuberculosis	WBB-260	SAMN13735011	PRJNA598949	R
Mycobacterium tuberculosis	WBB-262	SAMN13735013	PRJNA598949	R
Mycobacterium tuberculosis	WBB-263	SAMN13735014	PRJNA598949	R
Mycobacterium tuberculosis	WBB-266	SAMN13735017	PRJNA598949	R
Mycobacterium tuberculosis	WBB-267	SAMN13735018	PRJNA598949	R
Mycobacterium tuberculosis	WBB-269	SAMN13735020	PRJNA598949	R
Mycobacterium tuberculosis	WBB-271	SAMN13735021	PRJNA598949	R
Mycobacterium tuberculosis	WBB-278	SAMN13735025	PRJNA598949	R
Mycobacterium tuberculosis	WBB-281	SAMN13735027	PRJNA598949	R
Mycobacterium tuberculosis	WBB-285	SAMN13735029	PRJNA598949	R
Mycobacterium tuberculosis	WBB-286	SAMN13735030	PRJNA598949	R
Mycobacterium tuberculosis	WMB-273	SAMN13735031	PRJNA598949	R
Mycobacterium tuberculosis	WMB-299	SAMN13735033	PRJNA598949	R
Mycobacterium tuberculosis	M-36881	SAMN13735690	PRJNA598981	R
Mycobacterium tuberculosis	M-37378	SAMN13735697	PRJNA598981	R
Mycobacterium tuberculosis	M-37947	SAMN13735699	PRJNA598981	R
Mycobacterium tuberculosis	M-40543	SAMN13735704	PRJNA598981	R
Mycobacterium tuberculosis	M-42084	SAMN13735715	PRJNA598981	R
Mycobacterium tuberculosis	M-42309	SAMN13735718	PRJNA598981	R
Mycobacterium tuberculosis	E847	SAMN22594725	PRJNA774929	R	This study
Mycobacterium tuberculosis	E862	SAMN22594726	PRJNA774929	R
Mycobacterium tuberculosis	F214	SAMN22594727	PRJNA774929	R
Mycobacterium tuberculosis	K4324	SAMN22594728	PRJNA774929	R
Mycobacterium tuberculosis	K5791	SAMN22594729	PRJNA774929	R
Mycobacterium tuberculosis	K8350	SAMN22594730	PRJNA774929	R
Mycobacterium tuberculosis	K8426	SAMN22594731	PRJNA774929	R
Mycobacterium tuberculosis	K9112	SAMN22594732	PRJNA774929	R
Mycobacterium tuberculosis	MB123221P	SAMEA2604704	PRJEB6576	S	Witney AA et. al. J Clin Microbiol. 2015 May;53(5):1473-83.
Mycobacterium tuberculosis	MB195161R	SAMEA2604705	PRJEB6576	S
Mycobacterium tuberculosis	MB133597L	SAMEA2604706	PRJEB6576	S
Mycobacterium tuberculosis	MB077639M	SAMEA2604707	PRJEB6576	S
Mycobacterium tuberculosis	MB000079J	SAMEA2604717	PRJEB6576	S
Mycobacterium tuberculosis	MTB-20	SAMEA3367265	PRJEB9206	S	Brown AC et. al. J Clin Microbiol. 2015 Jul;53(7):2230-7.
Mycobacterium tuberculosis	MTB-21	SAMEA3367266	PRJEB9206	S
Mycobacterium tuberculosis	MTB-22	SAMEA3367267	PRJEB9206	S
Mycobacterium tuberculosis	MTB-26	SAMEA3367271	PRJEB9206	S
Mycobacterium tuberculosis	MTB-47	SAMEA3367292	PRJEB9206	S
Mycobacterium tuberculosis	MTB-39	SAMEA3367284	PRJEB9206	S
Mycobacterium tuberculosis	POR5A	SAMEA4473377	PRJEB15555	S	Phelan J et. al. Genome Med. 2016 Dec 22;8(1):132.
Mycobacterium tuberculosis	POR6A	SAMEA4473383	PRJEB15555	S
Mycobacterium tuberculosis	POR7A	SAMEA4473389	PRJEB15555	S
Mycobacterium tuberculosis	POR8A	SAMEA4473395	PRJEB15555	S
Mycobacterium tuberculosis	POR10A	SAMEA4473397	PRJEB15555	S
Mycobacterium tuberculosis	H37Rv1	SAMEA4473418	PRJEB15555	S
Mycobacterium tuberculosis	Mtb_2306	SAMEA104153409	PRJEB21685	S	Doyle RM et. al. J Clin Microbiol. 2018 Jul 26;56(8):e00666-18
Mycobacterium tuberculosis	Mtb_2278	SAMEA104153410	PRJEB21685	S
Mycobacterium tuberculosis	Mtb_2064	SAMEA104153430	PRJEB21685	S
Mycobacterium tuberculosis	Mtb_2061	SAMEA104153431	PRJEB21685	S
Mycobacterium tuberculosis	Mtb_2263	SAMEA104153446	PRJEB21685	S
Mycobacterium tuberculosis	Mtb_2252	SAMEA104153447	PRJEB21685	S
Mycobacterium tuberculosis	Mtb_2137	SAMEA104153458	PRJEB21685	S
Mycobacterium tuberculosis	Mtb_2119	SAMEA104153459	PRJEB21685	S
Mycobacterium tuberculosis	Mtb_2297	SAMEA104153475	PRJEB21685	S
Mycobacterium tuberculosis	Mtb_2287	SAMEA104153476	PRJEB21685	S
Mycobacterium tuberculosis	Mtb_2298	SAMEA104153477	PRJEB21685	S
Mycobacterium tuberculosis	WBB-255	SAMN13735006	PRJNA598949	S	Nonghanphithak D et. al. PLoS One. 2020 Dec 31;15(12):e0244829.
Mycobacterium tuberculosis	WBB-261	SAMN13735012	PRJNA598949	S
Mycobacterium tuberculosis	WBB-264	SAMN13735015	PRJNA598949	S
Mycobacterium tuberculosis	WBB-265	SAMN13735016	PRJNA598949	S
Mycobacterium tuberculosis	WBB-268	SAMN13735019	PRJNA598949	S
Mycobacterium tuberculosis	WBB-272	SAMN13735022	PRJNA598949	S
Mycobacterium tuberculosis	WBB-279	SAMN13735026	PRJNA598949	S
Mycobacterium tuberculosis	WBB-282	SAMN13735028	PRJNA598949	S
Mycobacterium tuberculosis	WMB-279	SAMN13735032	PRJNA598949	S
Mycobacterium tuberculosis	WMB-399	SAMN13735034	PRJNA598949	S
Mycobacterium tuberculosis	M-36687	SAMN13735689	PRJNA598981	S
Mycobacterium tuberculosis	M-36914	SAMN13735691	PRJNA598981	S
Mycobacterium tuberculosis	M-36982	SAMN13735692	PRJNA598981	S
Mycobacterium tuberculosis	M-37032	SAMN13735693	PRJNA598981	S
Mycobacterium tuberculosis	M-37105	SAMN13735694	PRJNA598981	S
Mycobacterium tuberculosis	M-37195	SAMN13735695	PRJNA598981	S
Mycobacterium tuberculosis	M-37242	SAMN13735696	PRJNA598981	S
Mycobacterium tuberculosis	M-37446	SAMN13735698	PRJNA598981	S
Mycobacterium tuberculosis	M-39954	SAMN13735702	PRJNA598981	S
Mycobacterium tuberculosis	M-40320	SAMN13735703	PRJNA598981	S
Mycobacterium tuberculosis	M-40579	SAMN13735705	PRJNA598981	S
Mycobacterium tuberculosis	M-40949	SAMN13735706	PRJNA598981	S
Mycobacterium tuberculosis	M-40994	SAMN13735707	PRJNA598981	S
Mycobacterium tuberculosis	M-41879	SAMN13735708	PRJNA598981	S
Mycobacterium tuberculosis	M-41888	SAMN13735709	PRJNA598981	S
Mycobacterium tuberculosis	M-41955	SAMN13735710	PRJNA598981	S
Mycobacterium tuberculosis	M-41960	SAMN13735711	PRJNA598981	S
Mycobacterium tuberculosis	M-42002	SAMN13735712	PRJNA598981	S
Mycobacterium tuberculosis	M-42067	SAMN13735713	PRJNA598981	S
Mycobacterium tuberculosis	M-42070	SAMN13735714	PRJNA598981	S
Mycobacterium tuberculosis	M-42122	SAMN13735716	PRJNA598981	S
Mycobacterium tuberculosis	M-42137	SAMN13735717	PRJNA598981	S
Mycobacterium tuberculosis	M-42412	SAMN13735719	PRJNA598981	S
Mycobacterium tuberculosis	M-42443	SAMN13735720	PRJNA598981	S
Mycobacterium tuberculosis	M-42539	SAMN13735721	PRJNA598981	S
Mycobacterium tuberculosis	TB1	SAMN15568297	PRJNA646920	S	Fernandez Do Porto DA et. al. BMC Infect Dis. 2021 Apr 29;21(1):394.
Mycobacterium tuberculosis	TB3	SAMN15568299	PRJNA646921	S
Mycobacterium tuberculosis	TB7	SAMN15568303	PRJNA646922	S
a R, resistant. S, susceptible. In paper that the data of MICs to PAS were provided, it defined MIC≤1 as S and MIC ≥2 as R. In paper that the data of MICs to PAS were not provided, the R or S was characterized by the authors of that paper.
